# Supplementary material for: CD153/CD30 signaling promotes age-dependent tertiary lymphoid tissue expansion and kidney injury
Source: J Clin Invest. 2022 Jan 18;132(2):e146071. doi: 10.1172/JCI146071 (PMC8759786; doi:10.1172/JCI146071)
Supplement: Supplemental data set 1 [file jci-132-146071-s057.xlsx]

## Sheet: kid PD1+CD153+ tra
TRAV	Functionality	TRAJ	Functionality	CDR3 sequence	Frame	Reads
TRAV13D-1	F	TRAJ31	F	CALEPSNNRIFF	in-frame	4768
TRAV9D-1	F	TRAJ30	F	CAVRVTNAYKVIF	in-frame	3174
TRAV13D-1	F	TRAJ43	F	CALERNNNNNAPRF	in-frame	2799
TRAV7N-5	F	TRAJ52	F	CAVDSGANTGKLTF	in-frame	2116
TRAV6N-5	F	TRAJ35	F	CALGDQQTGFASALTF	in-frame	1928
TRAV6N-5	F	TRAJ31	F	CALADSNNRIFF	in-frame	1875
TRAV13D-2	F	TRAJ39	F	CAMAGRCQAH*F	out-of-frame	1842
TRAV6N-7	F	TRAJ40	F	CALGPLNTGNYKYVF	in-frame	1796
TRAV4N-3	F	TRAJ23	F	CAASNYNQGKLIF	in-frame	1533
TRAV13D-1	F	TRAJ43	F	CALERGNNAPRF	in-frame	1517
TRAV14N-1	F	TRAJ28	F	CAASGGPGTGSNRLTF	in-frame	1486
TRAV4D-4	F	TRAJ27	F	CAAEAGNTNTGKLTF	in-frame	1352
TRAV13N-2	F	TRAJ6	F	CASHSGGNYKPTF	in-frame	1299
TRAV8D-1	F	TRAJ56	F	CATDWSGGNNKLTF	in-frame	1272
TRAV13-4/DV7	F	TRAJ58	F	CAMERGGSKLSF	in-frame	1262
TRAV6N-6	F	TRAJ23	F	CALSEVHNQGKLIF	in-frame	1255
TRAV6N-5	F	TRAJ49	F	CALGTNTGYQNFYF	in-frame	1236
TRAV9-1	F	TRAJ16	F	CAVSGASSGQKLVF	in-frame	1221
TRAV7-3	F	TRAJ31	F	CAVSMKGNNRIFF	in-frame	1177
TRAV15N-2	F	TRAJ33	F	CALSELRRGATIS**IW	out-of-frame	1177
TRAV4D-4	F	TRAJ53	F	CAAEGGSNYKLTF	in-frame	1142
TRAV12-3	F	TRAJ40	F	CALSTGNYKYVF	in-frame	1044
TRAV6D-6	F	TRAJ12	F	CALTGGYKVVF	in-frame	1035
TRAV9N-4	F	TRAJ33	F	CALSRGDSNYQLIW	in-frame	999
TRAV13-4/DV7	F	TRAJ45	F	CAMGMNTEGADRLTF	in-frame	972
TRAV14D-3/DV8	F	TRAJ33	F	CAASA*SNYQLIW	out-of-frame	968
TRAV9N-4	F	TRAJ17	F	CALSWGANSAGNKLTF	in-frame	965
TRAV13D-1	F	TRAJ40	F	CALELNTGNYKYVF	in-frame	962
TRAV11	F	TRAJ33	F	CVVGGEQLSVD*W	out-of-frame	953
TRAV14D-1	F	TRAJ34	F	CAASTNTNKVVF	in-frame	910
TRAV4D-4	F	TRAJ30	F	CAADDTNAYKVIF	in-frame	909
TRAV7-6	F	TRAJ57	F	CAALNQGGSAKLIF	in-frame	897
TRAV13D-1	F	TRAJ50	F	CALPRGASSSFSKLVF	in-frame	864
TRAV13N-1	F	TRAJ2	F	CAMENTGGLSGKLTF	in-frame	863
TRAV13D-1	F	TRAJ39	F	CALEPNNNAGAKLTF	in-frame	852
TRAV3N-3	F	TRAJ6	F	CAVSSGGNYKPTF	in-frame	834
TRAV13D-4	F	TRAJ9	F	CAMERGNMGYKLTF	in-frame	834
TRAV4N-3	F	TRAJ39	F	CAANNAGAKLTF	in-frame	827
TRAV7-5	F	TRAJ34	F	CAVSAGSSNTNKVVF	in-frame	820
TRAV6N-7	F	TRAJ23	F	CALGPPMNYNQGKLIF	in-frame	819
TRAV14N-3	F	TRAJ23	F	CAASLNYNQGKLIF	in-frame	797
TRAV13D-1	F	TRAJ33	F	CAPG*SNYQLIW	out-of-frame	768
TRAV13N-3	F	TRAJ39	F	CAMGRIIMQVPSS**F	out-of-frame	747
TRAV7D-2	F	TRAJ23	F	CAASMNYNQGKLIF	in-frame	742
TRAV4D-3	F	TRAJ9	F	CAAEAGDMGYKLTF	in-frame	730
TRAV6N-7	F	TRAJ22	F	CALGDPGSWQLIF	in-frame	711
TRAV4-2	F	TRAJ56	F	CAVGPTGGNNKLTF	in-frame	687
TRAV14D-3/DV8	F	TRAJ47	ORF	CAASENYANKMIF	in-frame	667
TRAV6D-6	F	TRAJ26	F	CALAFYAQGLTF	in-frame	657
TRAV4N-4	F	TRAJ6	F	CAAEEGGNYKPTF	in-frame	648
TRAV9N-3	F	TRAJ22	F	CAVSLASSGSWQLIF	in-frame	635
TRAV6N-5	F	TRAJ15	F	CALGGQGGRALIF	in-frame	619
TRAV4N-4	F	TRAJ17	F	CAAEANSAGNKLTF	in-frame	613
TRAV6N-5	F	TRAJ31	F	CALGDRGAITES**F	out-of-frame	609
TRAV7D-4	F	TRAJ27	F	CAASEPYNTNTGKLTF	in-frame	592
TRAV4D-4	F	TRAJ56	F	CAADYMATGGNNKLTF	in-frame	588
TRAV13D-2	F	TRAJ39	F	CAPHNNAGAKLTF	in-frame	584
TRAV6N-7	F	TRAJ2	F	CALVPYWRTKW*KLTF	out-of-frame	574
TRAV3N-3	F	TRAJ34	F	CAVKVPIPTKS**F	out-of-frame	573
TRAV7-3	F	TRAJ37	F	CAVRRTGNTGKLIF	in-frame	571
TRAV21/DV12	F	TRAJ48	F	CILSTNYGNEKITF	in-frame	570
TRAV15-2/DV6-2	F	TRAJ48	F	CALSELNYGNEKITF	in-frame	567
TRAV4D-3	F	TRAJ31	F	CAAHSNNRIFF	in-frame	560
TRAV3N-3	F	TRAJ6	F	CAVSGISGGNYKPTF	in-frame	560
TRAV7D-4	F	TRAJ27	F	CAAMNTNTGKLTF	in-frame	554
TRAV6N-7	F	TRAJ23	F	CAQNYNQGKLIF	in-frame	545
TRAV13N-2	F	TRAJ26	F	CAIARITMPRD**TF	out-of-frame	539
TRAV12-3	F	TRAJ43	F	CALRQQCPT*F	out-of-frame	532
TRAV7D-2	F	TRAJ40	F	CAARNTGNYKYVF	in-frame	528
TRAV3N-3	F	TRAJ18	F	CAVKGSALGRLHF	in-frame	528
TRAV19	F	TRAJ56	F	CAAGMATGGNNKLTF	in-frame	510
TRAV12N-2	F	TRAJ30	F	CALTPDTNAYKVIF	in-frame	504
TRAV6N-7	F	TRAJ13	F	CALGANSGTYQRF	in-frame	503
TRAV4D-4	F	TRAJ30	F	CAAETNAYKVIF	in-frame	500
TRAV3N-3	F	TRAJ23	F	CAEMNYNQGKLIF	in-frame	494
TRAV4N-4	F	TRAJ12	F	CAAAGTGGYKVVF	in-frame	493
TRAV13N-1	F	TRAJ42	F	CAMERGSNAKLTF	in-frame	491
TRAV7-6	F	TRAJ48	F	CAVSTNYGNEKITF	in-frame	487
TRAV14N-3	F	TRAJ12	F	CAASNWRL*KVVF	out-of-frame	481
TRAV6D-6	F	TRAJ49	F	CALGDQGTGYQNFYF	in-frame	480
TRAV4D-4	F	TRAJ30	F	CAAYDTNAYKVIF	in-frame	464
TRAV12-3	F	TRAJ15	F	CALAGGRALIF	in-frame	461
TRAV7-5	F	TRAJ17	F	CAVNSAGNKLTF	in-frame	449
TRAV12D-2	F	TRAJ30	F	CALSHDTNAYKVIF	in-frame	449
TRAV7-3	F	TRAJ5	F	CAVSPTQVVGQLTF	in-frame	443
TRAV4D-3	F	TRAJ58	F	CAAEAKALGLSC**F	out-of-frame	442
TRAV7-6	F	TRAJ27	F	CAVSMSTNTGKLTF	in-frame	441
TRAV15-2/DV6-2	F	TRAJ34	F	CAISNTNKVVF	in-frame	437
TRAV4N-4	F	TRAJ15	F	CAADQGGRALIF	in-frame	436
TRAV4D-4	F	TRAJ21	F	CAGSNYNVLYF	in-frame	435
TRAV4D-3	F	TRAJ33	F	CAAEEDSNYQLIW	in-frame	422
TRAV5D-4	F	TRAJ18	F	CAASVEGSALGRLHF	in-frame	419
TRAV15N-1	F	TRAJ22	F	CALWEPLSSGSWQLIF	in-frame	414
TRAV9N-4	F	TRAJ33	F	CVLSSDSNYQLIW	in-frame	411
TRAV6D-3	F	TRAJ31	F	CAMRESNNRIFF	in-frame	411
TRAV7N-6	F	TRAJ32	F	CAVSRGYGSSGNKLIF	in-frame	404
TRAV4D-3	F	TRAJ34	F	CAADSNTNKVVF	in-frame	397
TRAV4D-3	F	TRAJ33	F	CAAEAARIATIS**IW	out-of-frame	396
TRAV14D-1	F	TRAJ28	F	CAASPLPGTGSNRLTF	in-frame	395
TRAV1	F	TRAJ4	ORF	CAVREMGGSFNKLTF	in-frame	389
TRAV13N-2	F	TRAJ23	F	CASMNYNQGKLIF	in-frame	375
TRAV17	F	TRAJ34	F	CALEGYNTNKVVF	in-frame	374
TRAV12N-2	F	TRAJ22	F	CALRSSSGSWQLIF	in-frame	374
TRAV4D-3	F	TRAJ26	F	CAAEADNYAQGLTF	in-frame	373
TRAV5N-4	F	TRAJ37	F	CAGGAGNTGKLIF	in-frame	369
TRAV14N-2	F	TRAJ26	F	CAASTGNYAQGLTF	in-frame	367
TRAV4D-4	F	TRAJ30	F	CAAEGAGTNAYKVIF	in-frame	366
TRAV8-1	F	TRAJ52	F	CATEHTGANTGKLTF	in-frame	363
TRAV12N-2	F	TRAJ24	F	CALSTTASLGKLQF	in-frame	358
TRAV9D-4	F	TRAJ27	F	CAVNTNTGKLTF	in-frame	357
TRAV8D-2	F	TRAJ13	F	CATEANSGTYQRF	in-frame	351
TRAV8N-2	F	TRAJ22	F	CATDPASSGSWQLIF	in-frame	350
TRAV4N-3	F	TRAJ31	F	CAAEVGSNNRIFF	in-frame	346
TRAV12N-2	F	TRAJ24	F	CALSETASLGKLQF	in-frame	345
TRAV4N-3	F	TRAJ21	F	CAAEMSNYNVLYF	in-frame	344
TRAV7N-5	F	TRAJ48	F	CAVLNYGNEKITF	in-frame	343
TRAV9N-4	F	TRAJ37	F	CALSTTGNTGKLIF	in-frame	341
TRAV9N-4	F	TRAJ15	F	CALSFYQGGRALIF	in-frame	339
TRAV4D-3	F	TRAJ31	F	CAARRNSNNRIFF	in-frame	339
TRAV6N-7	F	TRAJ31	F	CALGDRDNNRIFF	in-frame	338
TRAV6N-5	F	TRAJ6	F	CALAPTSGGNYKPTF	in-frame	338
TRAV14N-1	F	TRAJ26	F	CAASMNYAQGLTF	in-frame	331
TRAV8D-2	F	TRAJ22	F	CATDPSSGSWQLIF	in-frame	330
TRAV6D-3	F	TRAJ26	F	CAMRDWGNYAQGLTF	in-frame	328
TRAV15N-2	F	TRAJ4	ORF	CALSACYLVASIS**TF	out-of-frame	322
TRAV9N-2	F	TRAJ30	F	CVLSPNAYKVIF	in-frame	318
TRAV7-5	F	TRAJ40	F	CAVSFNTGNYKYVF	in-frame	317
TRAV14N-3	F	TRAJ43	F	CAASSNNNNAPRF	in-frame	316
TRAV10N	F	TRAJ58	F	CAAMQQGTGSKLSF	in-frame	315
TRAV4D-4	F	TRAJ45	F	CAAKGADRLTF	in-frame	311
TRAV6N-7	F	TRAJ12	F	CALGDRTGGYKVVF	in-frame	310
TRAV14N-2	F	TRAJ35	F	CAARETGFASALTF	in-frame	308
TRAV13-4/DV7	F	TRAJ58	F	CAIGQQGTGSKLSF	in-frame	308
TRAV4-2	F	TRAJ9	F	CAVEGGNMGYKLTF	in-frame	305
TRAV14D-1	F	TRAJ21	F	CAASPSNYNVLYF	in-frame	301
TRAV4N-4	F	TRAJ22	F	CAADSSGSWQLIF	in-frame	296
TRAV4-2	F	TRAJ23	F	CAVEV*NQGKLIF	out-of-frame	295
TRAV4N-4	F	TRAJ30	F	CAVVDTNAYKVIF	in-frame	294
TRAV4-2	F	TRAJ22	F	CAALSSGSWQLIF	in-frame	293
TRAV14N-1	F	TRAJ6	F	CAAETSGGNYKPTF	in-frame	293
TRAV13N-1	F	TRAJ21	F	CAMEQD*NYNVLYF	out-of-frame	292
TRAV7-5	F	TRAJ26	F	CAVSMG*NYAQGLTF	out-of-frame	290
TRAV12N-2	F	TRAJ15	F	CALSPPREAEL**IF	out-of-frame	287
TRAV4N-4	F	TRAJ23	F	CAAEAFYNQGKLIF	in-frame	286
TRAV8D-2	F	TRAJ9	F	CATDANMGYKLTF	in-frame	282
TRAV13N-2	F	TRAJ9	F	CAIDRRVGYKLTF	in-frame	274
TRAV4N-4	F	TRAJ12	F	CAAGTGGYKVVF	in-frame	270
TRAV14-2	F	TRAJ33	F	CAASVDSNYQLIW	in-frame	270
TRAV15N-2	F	TRAJ17	F	CALSEPGRGSAGNKLTF	in-frame	269
TRAV9-1	F	TRAJ22	F	CAVSAPSGSWQLIF	in-frame	266
TRAV21/DV12	F	TRAJ49	F	CILRVVGTGYQNFYF	in-frame	264
TRAV14D-3/DV8	F	TRAJ21	F	CAASTSNYNVLYF	in-frame	264
TRAV7D-2	F	TRAJ13	F	CAAANSGTYQRF	in-frame	262
TRAV8D-1	F	TRAJ40	F	CVLNTGNYKYVF	in-frame	260
TRAV14N-3	F	TRAJ9	F	CAASSNMGYKLTF	in-frame	259
TRAV12-3	F	TRAJ34	F	CALSSSNTNKVVF	in-frame	258
TRAV4N-4	F	TRAJ27	F	CAADNTNTGKLTF	in-frame	256
TRAV13D-2	F	TRAJ40	F	CAIDRGVNTGNYKYVF	in-frame	256
TRAV14D-3/DV8	F	TRAJ37	F	CAASGTGNTGKLIF	in-frame	250
TRAV6N-5	F	TRAJ27	F	CAPHQYRQIN*F	out-of-frame	249
TRAV6N-6	F	TRAJ5	F	CALSWPQVVGQLTF	in-frame	248
TRAV4N-4	F	TRAJ23	F	CAAFITRGSL**F	out-of-frame	245
TRAV7N-4	F	TRAJ40	F	CAVRDTGNYKYVF	in-frame	241
TRAV6N-7	F	TRAJ11	F	CAPVGLGIQQTH*F	out-of-frame	240
TRAV4D-4	F	TRAJ50	F	CAAGGLASSSFSKLVF	in-frame	240
TRAV4-2	F	TRAJ44	ORF	CAAHVTGSGGKLTL	in-frame	240
TRAV14-2	F	TRAJ53	F	CAASSEGGGSNYKLTF	in-frame	234
TRAV6-7/DV9	F	TRAJ56	F	CALSALLEAIIS**TF	out-of-frame	229
TRAV3N-3	F	TRAJ16	F	CASTSSGQKLVF	in-frame	229
TRAV7-3	F	TRAJ32	F	CAVELWEQWQQAH*F	out-of-frame	227
TRAV4N-4	F	TRAJ31	F	CAAEAGSNNRIFF	in-frame	227
TRAV6D-3	F	TRAJ37	F	CAMRITGNTGKLIF	in-frame	226
TRAV7D-2	F	TRAJ18	F	CAHR*RGSALGRLHF	out-of-frame	224
TRAV3N-3	F	TRAJ30	F	CAVSGHKCLQSH*F	out-of-frame	224
TRAV6-7/DV9	F	TRAJ40	F	CALSANTGNYKYVF	in-frame	223
TRAV12N-3	F	TRAJ4	ORF	CALVSGSFNKLTF	in-frame	223
TRAV10	F	TRAJ44	ORF	CAASMTGSGGKLTL	in-frame	223
TRAV8N-2	F	TRAJ32	F	CATVDYGSSGNKLIF	in-frame	222
TRAV7N-5	F	TRAJ18	F	CAVIDRGSALGRLHF	in-frame	222
TRAV13N-2	F	TRAJ44	ORF	CAHTFTGSGGKLTL	in-frame	220
TRAV6D-4	F	TRAJ27	F	CALVPNTNTGKLTF	in-frame	217
TRAV9N-4	F	TRAJ2	F	CALSMGTGGLSGKLTF	in-frame	216
TRAV14N-3	F	TRAJ44	ORF	CAASADTGSGGKLTL	in-frame	216
TRAV14N-1	F	TRAJ9	F	CAASSNMGYKLTF	in-frame	216
TRAV7N-5	F	TRAJ23	F	CAVSSEL*NQGKLIF	out-of-frame	215
TRAV4N-4	F	TRAJ12	F	CAAPTGGYKVVF	in-frame	215
TRAV7D-2	F	TRAJ23	F	CAALYNQGKLIF	in-frame	213
TRAV12-3	F	TRAJ31	F	CALSERRQ*NRIFF	out-of-frame	212
TRAV14N-3	F	TRAJ31	F	CAASAGNSNNRIFF	in-frame	211
TRAV7-2	F	TRAJ34	F	CAASIANTNKVVF	in-frame	209
TRAV6N-7	F	TRAJ7	ORF	CALGDFPYSNNRLTL	in-frame	209
TRAV14D-3/DV8	F	TRAJ52	F	CAASDTGANTGKLTF	in-frame	208
TRAV9N-4	F	TRAJ31	F	CALSKGSNNRIFF	in-frame	207
TRAV13-4/DV7	F	TRAJ56	F	CAMERATGGNNKLTF	in-frame	204
TRAV4D-4	F	TRAJ37	F	CAAG**TGNTGKLIF	out-of-frame	202
TRAV1	F	TRAJ9	F	CAVRDPMGYKLTF	in-frame	202
TRAV9-1	F	TRAJ31	F	CAVSLHSNNRIFF	in-frame	201
TRAV4D-3	F	TRAJ17	F	CAAETNSAGNKLTF	in-frame	201
TRAV14N-1	F	TRAJ15	F	CAASHQGGRALIF	in-frame	197
TRAV7N-6	F	TRAJ32	F	CAVSYGSSGNKLIF	in-frame	196
TRAV13-5	F	TRAJ57	F	CVLPGGSAKLIF	in-frame	196
TRAV7-3	F	TRAJ44	ORF	CAVRGGSGGKLTL	in-frame	194
TRAV9D-4	F	TRAJ31	F	CAVSARSNNRIFF	in-frame	193
TRAV14N-3	F	TRAJ31	F	CAASAQSNNRIFF	in-frame	193
TRAV5N-4	F	TRAJ23	F	CAAKSYNQGKLIF	in-frame	189
TRAV12N-2	F	TRAJ11	F	CAFETRDTTNS**F	out-of-frame	188
TRAV17	F	TRAJ56	F	CALEGLGGNNKLTF	in-frame	187
TRAV15-2/DV6-2	F	TRAJ42	F	CALSELGLEEAMQS**TF	out-of-frame	186
TRAV13D-1	F	TRAJ23	F	CALERRNYNQGKLIF	in-frame	186
TRAV9N-4	F	TRAJ9	F	CAPDGGYKLTF	in-frame	184
TRAV9N-4	F	TRAJ24	F	CALSMGTASLGKLQF	in-frame	184
TRAV9D-4	F	TRAJ39	F	CAVSPYNAGAKLTF	in-frame	184
TRAV6D-6	F	TRAJ32	F	CALGDYGSSGNKLIF	in-frame	184
TRAV19	F	TRAJ56	F	CAAGQATGGNNKLTF	in-frame	184
TRAV12N-2	F	TRAJ37	F	CALILTGNTGKLIF	in-frame	184
TRAV19	F	TRAJ39	F	CAAGYYNNAGAKLTF	in-frame	183
TRAV13D-2	F	TRAJ34	F	CAKSSNTNKVVF	in-frame	183
TRAV11N	P	TRAJ34	F	CVVGLPIPTKS**F	out-of-frame	179
TRAV9N-3	F	TRAJ15	F	CAVSPYQGGRALIF	in-frame	178
TRAV3N-3	F	TRAJ26	F	CASHNYAQGLTF	in-frame	178
TRAV14N-3	F	TRAJ52	F	CAASAGANTGKLTF	in-frame	178
TRAV19	F	TRAJ56	F	CAAGAEGATGGNNKLTF	in-frame	177
TRAV16D/DV11	F	TRAJ43	F	CAMRVNNNNAPRF	in-frame	176
TRAV7N-4	F	TRAJ22	F	CAVSEPSGSWQLIF	in-frame	175
TRAV8-1	F	TRAJ21	F	CATGANYNVLYF	in-frame	174
TRAV9D-4	F	TRAJ31	F	CAVSNSNNRIFF	in-frame	173
TRAV6N-6	F	TRAJ6	F	CALSVPGGNYKPTF	in-frame	173
TRAV12N-2	F	TRAJ40	F	CALS*NTGNYKYVF	out-of-frame	172
TRAV9D-4	F	TRAJ40	F	CAVSASTGNYKYVF	in-frame	171
TRAV7N-6	F	TRAJ7	ORF	CAVADYSNNRLTL	in-frame	171
TRAV7D-4	F	TRAJ9	F	CAASEQRGNMGYKLTF	in-frame	169
TRAV7-3	F	TRAJ13	F	CAVSIGNSGTYQRF	in-frame	169
TRAV4N-4	F	TRAJ32	F	CAVTYGSSGNKLIF	in-frame	169
TRAV9N-4	F	TRAJ53	F	CALSGGSNYKLTF	in-frame	168
TRAV9N-4	F	TRAJ2	F	CALTPNTGGLSGKLTF	in-frame	167
TRAV3N-3	F	TRAJ31	F	CAVGIAITES**F	out-of-frame	167
TRAV4D-4	F	TRAJ42	F	CAAEAGGSNAKLTF	in-frame	166
TRAV7D-4	F	TRAJ27	F	CAASVGTNTGKLTF	in-frame	165
TRAV6-7/DV9	F	TRAJ31	F	CALSDAITES**F	out-of-frame	165
TRAV12N-2	F	TRAJ39	F	CALRHNAGAKLTF	in-frame	165
TRAV13N-2	F	TRAJ9	F	CAIDLGYKLTF	in-frame	163
TRAV12N-1	F	TRAJ43	F	CALRRNNNAPRF	in-frame	162
TRAV16N	F	TRAJ43	F	CAMRGNNNNAPRF	in-frame	161
TRAV7-3	F	TRAJ23	F	CAVSPNYNQGKLIF	in-frame	160
TRAV9-1	F	TRAJ23	F	CAVSPYYNQGKLIF	in-frame	159
TRAV7N-6	F	TRAJ9	F	CAVISMGYKLTF	in-frame	159
TRAV7D-2	F	TRAJ23	F	CAAPMNYNQGKLIF	in-frame	158
TRAV14-2	F	TRAJ40	F	CAASEGNTGNYKYVF	in-frame	158
TRAV14N-1	F	TRAJ26	F	CAASANNYAQGLTF	in-frame	156
TRAV7D-2	F	TRAJ22	F	CAGSSGSWQLIF	in-frame	155
TRAV9N-3	F	TRAJ12	F	CAVSGTGGYKVVF	in-frame	154
TRAV7-3	F	TRAJ21	F	CAVRMSNYNVLYF	in-frame	154
TRAV6D-6	F	TRAJ22	F	CALGESSGSWQLIF	in-frame	154
TRAV13D-3	F	TRAJ28	F	CAMARHWE*NRLTF	out-of-frame	154
TRAV6N-7	F	TRAJ15	F	CALGDRQGGRALIF	in-frame	153
TRAV14N-3	F	TRAJ30	F	CAATGTNAYKVIF	in-frame	150
TRAV12D-1	F	TRAJ27	F	CALLYNTNTGKLTF	in-frame	147
TRAV9N-4	F	TRAJ15	F	CALSMRGGRALIF	in-frame	145
TRAV6N-7	F	TRAJ21	F	CALGPSNYNVLYF	in-frame	145
TRAV14N-1	F	TRAJ6	F	CAATTSGGNYKPTF	in-frame	145
TRAV10	F	TRAJ31	F	CAASKNSNNRIFF	in-frame	145
TRAV9N-4	F	TRAJ13	F	CVLSVNSGTYQRF	in-frame	142
TRAV8-1	F	TRAJ38	F	CATSNVGDNSKLIW	in-frame	142
TRAV5D-4	F	TRAJ52	F	CAASNTGANTGKLTF	in-frame	142
TRAV12D-2	F	TRAJ50	F	CALSIASSSFSKLVF	in-frame	142
TRAV7N-5	F	TRAJ4	ORF	CA*NWLSGSFNKLTF	out-of-frame	140
TRAV7-5	F	TRAJ40	F	CAALNTGNYKYVF	in-frame	140
TRAV14N-3	F	TRAJ12	F	CAASSGTGGYKVVF	in-frame	140
TRAV14D-3/DV8	F	TRAJ48	F	CAASAVSYGNEKITF	in-frame	139
TRAV12N-3	F	TRAJ9	F	CALSASNMGYKLTF	in-frame	139
TRAV13N-2	F	TRAJ33	F	CAIASMDSNYQLIW	in-frame	137
TRAV6N-7	F	TRAJ22	F	CALGSSGSWQLIF	in-frame	136
TRAV12N-1	F	TRAJ21	F	CALRDV*NYNVLYF	out-of-frame	136
TRAV13N-2	F	TRAJ31	F	CAIRNSNNRIFF	in-frame	135
TRAV12N-1	F	TRAJ43	F	CALSERRGNNNAPRF	in-frame	135
TRAV4D-4	F	TRAJ30	F	CAADAYKVIF	in-frame	134
TRAV14D-1	F	TRAJ15	F	CAASDQGGRALIF	in-frame	134
TRAV14-2	F	TRAJ32	F	CAASEYGSSGNKLIF	in-frame	133
TRAV7D-4	F	TRAJ31	F	CAARTNSNNRIFF	in-frame	132
TRAV6N-7	F	TRAJ17	F	CALGDNSAGNKLTF	in-frame	132
TRAV10	F	TRAJ34	F	CAASPIPTKS**F	out-of-frame	132
TRAV16D/DV11	F	TRAJ34	F	CAMEASNTNKVVF	in-frame	131
TRAV12N-2	F	TRAJ52	F	CALTGANTGKLTF	in-frame	131
TRAV6-7/DV9	F	TRAJ52	F	CALRALELTLESS**F	out-of-frame	130
TRAV14D-3/DV8	F	TRAJ22	F	CAASGSSGSWQLIF	in-frame	128
TRAV14N-1	F	TRAJ31	F	CAARRNSNNRIFF	in-frame	126
TRAV9N-3	F	TRAJ37	F	CAVSIPGNSGKLIF	in-frame	125
TRAV4D-4	F	TRAJ31	F	CAAENSNNRIFF	in-frame	125
TRAV13D-1	F	TRAJ31	F	CALEPGIAITES**F	out-of-frame	125
TRAV8-1	F	TRAJ42	F	CATVPGGSNAKLTF	in-frame	124
TRAV7N-5	F	TRAJ23	F	CAVSMGYNQGKLIF	in-frame	124
TRAV8N-2	F	TRAJ26	F	CATYNYAQGLTF	in-frame	123
TRAV6N-7	F	TRAJ26	F	CALGAFAQGLTF	in-frame	123
TRAV5N-4	F	TRAJ37	F	CAASAGTGNTGKLIF	in-frame	123
TRAV4N-3	F	TRAJ52	F	CAANTGANTGKLTF	in-frame	123
TRAV6N-7	F	TRAJ26	F	CALGDLNYAQGLTF	in-frame	121
TRAV14D-3/DV8	F	TRAJ47	ORF	CAANANKMIF	in-frame	121
TRAV12-3	F	TRAJ42	F	CALSAGGSNAKLTF	in-frame	120
TRAV7N-6	F	TRAJ16	F	CAVTLQVARSW**F	out-of-frame	119
TRAV14D-1	F	TRAJ57	F	CAASRQGGSAKLIF	in-frame	118
TRAV7-5	F	TRAJ21	F	CAVSMSNYNVLYF	in-frame	117
TRAV6D-6	F	TRAJ21	F	CAPRLITTCF**F	out-of-frame	117
TRAV9N-4	F	TRAJ26	F	CALVRDNYAQGLTF	in-frame	116
TRAV8-1	F	TRAJ39	F	CRAGAKLTF	in-frame	114
TRAV7D-4	F	TRAJ18	F	CAASEQRGSALGRLHF	in-frame	113
TRAV21/DV12	F	TRAJ57	F	CILRVVQGGSAKLIF	in-frame	113
TRAV10N	F	TRAJ30	F	CAASMFDTNAYKVIF	in-frame	113
TRAV6D-6	F	TRAJ44	ORF	CALGDPNGSGGKLTL	in-frame	112
TRAV14D-3/DV8	F	TRAJ7	ORF	CAASGDSNNRLTL	in-frame	112
TRAV7N-4	F	TRAJ11	F	CAVSDSGYNKLTF	in-frame	111
TRAV6N-7	F	TRAJ9	F	CALGPMGYKLTF	in-frame	111
TRAV13N-3	F	TRAJ22	F	CAMESSGSWQLIF	in-frame	110
TRAV13N-1	F	TRAJ12	F	CAMVGTGGYKVVF	in-frame	110
TRAV6N-7	F	TRAJ43	F	CALGHNNNAPRF	in-frame	109
TRAV4N-3	F	TRAJ17	F	CAAARGSAGNKLTF	in-frame	109
TRAV3-4	F	TRAJ49	F	CAVRTTGYQNFYF	in-frame	108
TRAV12D-2	F	TRAJ32	F	CALIYGSSGNKLIF	in-frame	108
TRAV7D-2	F	TRAJ39	F	CAAREGNNAGAKLTF	in-frame	107
TRAV14N-2	F	TRAJ5	F	CAASPQVVGQLTF	in-frame	107
TRAV9N-3	F	TRAJ56	F	CAVSMATGGNNKLTF	in-frame	106
TRAV14D-3/DV8	F	TRAJ40	F	CASNTGNYKYVF	in-frame	106
TRAV5D-4	F	TRAJ56	F	CAAKAGGNNKLTF	in-frame	105
TRAV4D-4	F	TRAJ50	F	CAAPPSSSFSKLVF	in-frame	105
TRAV4N-3	F	TRAJ49	F	CAAENTGYQNFYF	in-frame	104
TRAV17	F	TRAJ52	F	CALEGPTGANTGKLTF	in-frame	104
TRAV9N-4	F	TRAJ22	F	CALSPASSGSWQLIF	in-frame	103
TRAV6N-6	F	TRAJ53	F	CALSDDSGGSNYKLTF	in-frame	103
TRAV4D-4	F	TRAJ42	F	CAAGILEEAMQS**TF	out-of-frame	103
TRAV7-3	F	TRAJ39	F	CAVSPGDAGAKLTF	in-frame	102
TRAV10	P	TRAJ17	F	CAASMKTNSAGNKLTF	in-frame	102
TRAV4N-3	F	TRAJ17	F	CAAVTNSAGNKLTF	in-frame	100
TRAV19	F	TRAJ56	F	CAAGDGGNNKLTF	in-frame	100
TRAV13D-1	F	TRAJ22	F	CLSGSWQLIF	in-frame	100
TRAV5-1	F	TRAJ17	F	CSASKNSAGNKLTF	in-frame	99
TRAV3N-3	F	TRAJ42	F	CAVSAWRKQCKAN*F	out-of-frame	99
TRAV14-2	F	TRAJ43	F	CAASAGNNNAPRF	in-frame	99
TRAV12N-2	F	TRAJ23	F	CALSDGNYNQGKLIF	in-frame	99
TRAV9N-4	F	TRAJ21	F	CALSMSNYNVLYF	in-frame	98
TRAV6D-6	F	TRAJ37	F	CALGDRTGNTGKLIF	in-frame	98
TRAV13N-2	F	TRAJ31	F	CAIVAGSNNRIFF	in-frame	98
TRAV12-3	F	TRAJ34	F	CALSPSSNTNKVVF	in-frame	98
TRAV7D-2	F	TRAJ4	ORF	CAASSGSFNKLTF	in-frame	97
TRAV13D-2	F	TRAJ39	F	CAIGQNNNAGAKLTF	in-frame	97
TRAV7-1	F	TRAJ42	F	CAVKRSGGSNAKLTF	in-frame	96
TRAV6N-7	F	TRAJ28	F	SGSNRLTF	in-frame	96
TRAV8-1	F	TRAJ21	F	CATED*NYNVLYF	out-of-frame	95
TRAV11	F	TRAJ32	F	CVVGYGSSGNKLIF	in-frame	95
TRAV9N-3	F	TRAJ44	ORF	CAVSPRGSGGKLTL	in-frame	94
TRAV7D-2	F	TRAJ40	F	CAAPNTGNYKYVF	in-frame	94
TRAV4D-3	F	TRAJ42	F	CAAYSGGSNAKLTF	in-frame	94
TRAV16N	F	TRAJ4	ORF	CAMRDLSGSFNKLTF	in-frame	94
TRAV9D-4	F	TRAJ32	F	CAVRPWGSSGNKLIF	in-frame	93
TRAV4N-4	F	TRAJ7	ORF	CAADGLQQQQTY*L	out-of-frame	93
TRAV4N-4	F	TRAJ6	F	CAVPTSGGNYKPTF	in-frame	93
TRAV4N-3	F	TRAJ21	F	CAAEALSNYNVLYF	in-frame	93
TRAV12D-2	F	TRAJ39	F	CALRDDNNAGAKLTF	in-frame	93
TRAV10	F	TRAJ45	F	CAASMTEGADRLTF	in-frame	93
TRAV8-1	F	TRAJ24	F	CATDDNCQFGETA*F	out-of-frame	92
TRAV6D-6	F	TRAJ42	F	CALGEASGGSNAKLTF	in-frame	92
TRAV3N-3	F	TRAJ28	F	CAPRLPGTGSNRLTF	in-frame	92
TRAV6N-7	F	TRAJ30	F	CALGDRDTNAYKVIF	in-frame	90
TRAV4N-4	F	TRAJ9	F	CAAEDMGYKLTF	in-frame	90
TRAV14-2	F	TRAJ49	F	CAASQNTGYQNFYF	in-frame	90
TRAV6-7/DV9	F	TRAJ37	F	CALSDGPGNTGKLIF	in-frame	89
TRAV4N-4	F	TRAJ33	F	CAAEAPSNYQLIW	in-frame	87
TRAV4D-3	F	TRAJ45	F	CAAEEYRRCR*RLTF	out-of-frame	87
TRAV4D-3	F	TRAJ47	ORF	CAADYANKMIF	in-frame	85
TRAV5N-4	F	TRAJ13	F	CAATSGTYQRF	in-frame	84
TRAV5-1	F	TRAJ12	F	CSASKPWRL*KVVF	out-of-frame	84
TRAV9N-3	F	TRAJ49	F	CAGNTGYQNFYF	in-frame	83
TRAV4N-4	F	TRAJ26	F	CAAEANYAQGLTF	in-frame	83
TRAV4D-3	F	TRAJ31	F	CAANSNNRIFF	in-frame	83
TRAV12N-2	F	TRAJ15	F	CALTGQGGRALIF	in-frame	83
TRAV7D-2	F	TRAJ15	F	CAASYQGGRALIF	in-frame	82
TRAV4D-3	F	TRAJ21	F	CAAEVMSNYNVLYF	in-frame	82
TRAV9D-4	F	TRAJ37	F	CAVSITGNTGKLIF	in-frame	81
TRAV5N-4	F	TRAJ42	F	CAASLNSGGSNAKLTF	in-frame	81
TRAV6D-6	F	TRAJ2	F	CALGDRILED**SGKLTF	out-of-frame	80
TRAV6-1	F	TRAJ9	F	CVLGDNNMGYKLTF	in-frame	80
TRAV14-2	F	TRAJ27	F	CAAETPIQAN**TF	out-of-frame	80
TRAV6N-7	F	TRAJ23	F	CALGEL*NQGKLIF	out-of-frame	79
TRAV13D-3	F	TRAJ34	F	CAMERPQYQQSR*F	out-of-frame	79
TRAV12-3	F	TRAJ43	F	CALSNNNNAPRF	in-frame	79
TRAV6N-7	F	TRAJ42	F	CALGDPWGGSNAKLTF	in-frame	78
TRAV4N-4	F	TRAJ49	F	CAAEAGYQNFYF	in-frame	78
TRAV4D-3	F	TRAJ39	F	CAGHNAGAKLTF	in-frame	78
TRAV9N-4	F	TRAJ17	F	CVLNSAGNKLTF	in-frame	77
TRAV3D-3	F	TRAJ43	F	CAVRGCPT*F	out-of-frame	77
TRAV6N-7	F	TRAJ34	F	CALGDGNTNKVVF	in-frame	76
TRAV7-6	F	TRAJ42	F	CAVSIGGSNAKLTF	in-frame	74
TRAV13N-3	F	TRAJ32	F	CAPYGSSGNKLIF	in-frame	74
TRAV7-5	F	TRAJ9	F	CAVSIEDMGYKLTF	in-frame	72
TRAV9N-4	F	TRAJ48	F	CALSRTMEMRK**TF	out-of-frame	71
TRAV9N-4	F	TRAJ40	F	CVLSGHTGNYKYVF	in-frame	71
TRAV8D-2	F	TRAJ30	F	CATDTNAYKVIF	in-frame	71
TRAV3-1	F	TRAJ31	F	CAVSRNSNNRIFF	in-frame	71
TRAV14N-3	F	TRAJ18	F	CAASDRGSALGRLHF	in-frame	69
TRAV12D-2	F	TRAJ23	F	CALRMNYNQGKLIF	in-frame	68
TRAV4N-4	F	TRAJ34	F	CAVSRGTNKVVF	in-frame	66
TRAV14N-1	F	TRAJ7	ORF	CAARTDYSNNRLTL	in-frame	66
TRAV14N-1	F	TRAJ52	F	CAASGNTGANTGKLTF	in-frame	66
TRAV13N-2	F	TRAJ50	F	CASASSSFSKLVF	in-frame	66
TRAV7N-6	F	TRAJ33	F	CAVSNAGSNYQLIW	in-frame	65
TRAV4D-3	F	TRAJ31	F	CAAENSNNRIFF	in-frame	64
TRAV16D/DV11	F	TRAJ16	F	CAMREATSSGQKLVF	in-frame	64
TRAV13N-2	F	TRAJ34	F	CAPRSSNTNKVVF	in-frame	64
TRAV3N-3	F	TRAJ6	F	CAVRTSGGNYKPTF	in-frame	63
TRAV3N-3	F	TRAJ12	F	CAVSLGLEAIKW**F	out-of-frame	63
TRAV21/DV12	F	TRAJ37	F	CILRGTGNTGKLIF	in-frame	63
TRAV14N-3	F	TRAJ5	F	CAASEDTGCGAAH*F	out-of-frame	63
TRAV9N-3	F	TRAJ32	F	CAVNYGSSGNKLIF	in-frame	62
TRAV7N-4	F	TRAJ52	F	CAVRTGANTGKLTF	in-frame	62
TRAV16D/DV11	F	TRAJ44	ORF	CAMRELTGSGGKLTL	in-frame	62
TRAV14N-1	F	TRAJ42	F	CAASGSGGSNAKLTF	in-frame	62
TRAV13N-4	F	TRAJ17	F	CAPNSAGNKLTF	in-frame	62
TRAV12N-1	F	TRAJ7	ORF	CAPSYGNNRLTL	in-frame	61
TRAV9N-4	F	TRAJ42	F	CALNGGSNAKLTF	in-frame	60
TRAV7-5	F	TRAJ57	F	CAVYQGGSAKLIF	in-frame	59
TRAV6N-7	F	TRAJ6	F	CALGGTSGGNYKPTF	in-frame	59
TRAV2	F	TRAJ27	F	CIVTDIGPIQAN**TF	out-of-frame	59
TRAV13N-4	F	TRAJ37	F	CALERTGNTGKLIF	in-frame	59
TRAV12N-3	F	TRAJ42	F	CALSPNSGGSNAKLTF	in-frame	59
TRAV19	F	TRAJ49	F	CAAGRPGYQNFYF	in-frame	58
TRAV9N-4	F	TRAJ31	F	CVLSPE*SNNRIFF	out-of-frame	57
TRAV9N-4	F	TRAJ12	F	CALSPRDWRL*KVVF	out-of-frame	57
TRAV5N-4	F	TRAJ31	F	CAASKSSNNRIFF	in-frame	57
TRAV16D/DV11	F	TRAJ45	F	CAMREGVTEGADRLTF	in-frame	57
TRAV13N-4	F	TRAJ22	F	CAMVSSSGSWQLIF	in-frame	57
TRAV4N-4	F	TRAJ9	F	CAAEGNMGYKLTF	in-frame	56
TRAV7-6	F	TRAJ43	F	CAVMGNNNAPRF	in-frame	55
TRAV7-5	F	TRAJ12	F	CAVSMYGGYKVVF	in-frame	55
TRAV6D-6	F	TRAJ53	F	CALGGSKSGGSNYKLTF	in-frame	55
TRAV14N-3	F	TRAJ9	F	CAASENNMGYKLTF	in-frame	55
TRAV3N-3	F	TRAJ13	F	CAVSPNSGTYQRF	in-frame	54
TRAV8-1	F	TRAJ39	F	CAFNNAGAKLTF	in-frame	53
TRAV4D-4	F	TRAJ32	F	CAAFPYGSSGNKLIF	in-frame	53
TRAV16N	F	TRAJ6	F	CAMRPFSGGNYKPTF	in-frame	53
TRAV4N-4	F	TRAJ18	F	CAAEAGEVQP**GRLHF	out-of-frame	52
TRAV14D-3/DV8	F	TRAJ31	F	CAASNNNRIFF	in-frame	52
TRAV14-3	F	TRAJ17	F	CAARANSAGNKLTF	in-frame	52
TRAV16D/DV11	F	TRAJ30	F	CAMREGPCLQSH*F	out-of-frame	51
TRAV14N-1	F	TRAJ6	F	CAASFSGGNYKPTF	in-frame	51
TRAV5-1	F	TRAJ37	F	CSASIIAGNTGKLIF	in-frame	50
TRAV14N-3	F	TRAJ43	F	CAASESNNNAPRF	in-frame	50
TRAV9N-4	F	TRAJ28	F	CALTIPGTGSNRLTF	in-frame	49
TRAV7N-5	F	TRAJ15	F	CAVSMGQGGRALIF	in-frame	49
TRAV7D-4	F	TRAJ32	F	CAASDGSSGNKLIF	in-frame	49
TRAV4-2	F	TRAJ24	F	CAVGTTASLGKLQF	in-frame	48
TRAV3N-3	F	TRAJ26	F	CAVSRITMPRD**TF	out-of-frame	48
TRAV9N-4	F	TRAJ26	F	CALSINNYAQGLTF	in-frame	47
TRAV7-5	F	TRAJ37	F	CAAGGTGNTGKLIF	in-frame	46
TRAV4-2	F	TRAJ38	F	CAVEGYVGDNSKLIW	in-frame	46
TRAV11	F	TRAJ27	F	CVVGAKNTNTGKLTF	in-frame	46
TRAV9N-2	F	TRAJ16	F	CVPGTSSGQKLVF	in-frame	45
TRAV6D-6	F	TRAJ15	F	CALGDDRGGRALIF	in-frame	45
TRAV6N-5	F	TRAJ5	F	CALPQVVGQLTF	in-frame	43
TRAV4D-4	F	TRAJ58	F	CAADKMQQGTGSKLSF	in-frame	43
TRAV16D/DV11	F	TRAJ12	F	CAMRSGTGGYKVVF	in-frame	43
TRAV13N-1	F	TRAJ32	F	CAMDPRIMGAVATSS**F	out-of-frame	43
TRAV13D-1	F	TRAJ23	F	CALDYNQGKLIF	in-frame	43
TRAV8-1	F	TRAJ15	F	CATDWQGGRALIF	in-frame	42
TRAV7-3	F	TRAJ42	F	CAVRRGSNAKLTF	in-frame	42
TRAV6D-6	F	TRAJ22	F	CALGDLWQLATH*F	out-of-frame	42
TRAV5N-4	F	TRAJ22	F	CAASASSGSWQLIF	in-frame	42
TRAV4N-4	F	TRAJ23	F	CAAEANYNQGKLIF	in-frame	42
TRAV13N-2	F	TRAJ2	F	CAPMNTGGLSGKLTF	in-frame	42
TRAV7-5	F	TRAJ12	F	CAGGPGGYKVVF	in-frame	41
TRAV6N-7	F	TRAJ18	F	CALGGSALGRLHF	in-frame	41
TRAV7N-4	F	TRAJ4	ORF	CAVRSMLSGSFNKLTF	in-frame	40
TRAV14N-2	F	TRAJ26	F	CAAKNNYAQGLTF	in-frame	40
TRAV9N-2	F	TRAJ15	F	CVLRTYQGGRALIF	in-frame	39
TRAV6N-7	F	TRAJ17	F	CALGEQCREQAN*F	out-of-frame	39
TRAV16D/DV11	F	TRAJ43	F	CAMREVAQ*NNNAPRF	out-of-frame	39
TRAV6-7/DV9	F	TRAJ31	F	CALSDRGSNNRIFF	in-frame	38
TRAV14D-1	F	TRAJ40	F	CAARNTGNYKYVF	in-frame	37
TRAV7-6	F	TRAJ49	F	CAVRSNTGYQNFYF	in-frame	36
TRAV3-3	F	TRAJ43	F	CAVRGCPT*F	out-of-frame	36
TRAV9N-4	F	TRAJ24	F	CVLRTTASLGKLQF	in-frame	35
TRAV7-3	F	TRAJ32	F	CAGSYGSSGNKLIF	in-frame	35
TRAV12D-2	F	TRAJ43	F	CALSDNNNAPRF	in-frame	35
TRAV7N-6	F	TRAJ15	F	CAVSIYQGGRALIF	in-frame	34
TRAV12N-3	F	TRAJ5	F	CALRTQVVGQLTF	in-frame	34
TRAV6N-7	F	TRAJ16	F	CALGDLATSSGQKLVF	in-frame	33
TRAV13N-1	F	TRAJ39	F	CAMNNNAGAKLTF	in-frame	33
TRAV13D-2	F	TRAJ27	F	CAVYNTNTGKLTF	in-frame	32
TRAV7-2	F	TRAJ15	F	CAASYQGGRALIF	in-frame	31
TRAV7-1	F	TRAJ39	F	CAVSANNNAGAKLTF	in-frame	31
TRAV6N-6	F	TRAJ42	F	CALSGGGSNAKLTF	in-frame	31
TRAV21/DV12	F	TRAJ56	F	CILSMATGGNNKLTF	in-frame	31
TRAV7N-4	F	TRAJ2	F	CAVSEMNTGGLSGKLTF	in-frame	30
TRAV4D-4	F	TRAJ30	F	CAGDTNAYKVIF	in-frame	30
TRAV14-3	F	TRAJ12	F	CAARNWRL*KVVF	out-of-frame	30
TRAV12N-3	F	TRAJ31	F	CALSEGNNRIFF	in-frame	30
TRAV12N-2	F	TRAJ13	F	CALDSGTYQRF	in-frame	30
TRAV6D-6	F	TRAJ22	F	CALAGIFWQLATH*F	out-of-frame	29
TRAV14N-3	F	TRAJ22	F	CAASPASSGSWQLIF	in-frame	29
TRAV14D-1	F	TRAJ37	F	CAASEAGNTGKLIF	in-frame	29
TRAV12N-1	F	TRAJ33	F	CALISDSNYQLIW	in-frame	29
TRAV12-3	F	TRAJ42	F	CALRGGGSNAKLTF	in-frame	29
TRAV9D-1	F	TRAJ26	F	CAVRNYAQGLTF	in-frame	28
TRAV4D-4	F	TRAJ40	F	CAAENTGNYKYVF	in-frame	28
TRAV14D-1	F	TRAJ31	F	CAASENSNNRIFF	in-frame	28
TRAV13D-3	F	TRAJ37	F	CAMEGGNTGKLIF	in-frame	28
TRAV9N-2	F	TRAJ33	F	CVLSSDSNYQLIW	in-frame	27
TRAV3-1	F	TRAJ49	F	CAVRTTGYQNFYF	in-frame	27
TRAV9N-4	F	TRAJ2	F	CALSRNTGGLSGKLTF	in-frame	25
TRAV12N-2	F	TRAJ34	F	CAPFLLPIPTKS**F	out-of-frame	25
TRAV9N-4	F	TRAJ40	F	CVRGNYKYVF	in-frame	24
TRAV9N-4	F	TRAJ26	F	CVLRVNNYAQGLTF	in-frame	24
TRAV8-1	F	TRAJ23	F	CATHYNQGKLIF	in-frame	24
TRAV21/DV12	F	TRAJ57	F	CILSSGQGGSAKLIF	in-frame	24
TRAV12D-2	F	TRAJ40	F	CAPSGTGNYKYVF	in-frame	24
TRAV9N-2	F	TRAJ15	F	CVLSAGQGGRALIF	in-frame	23
TRAV9D-4	F	TRAJ40	F	CAVSFNTGNYKYVF	in-frame	23
TRAV5D-4	F	TRAJ43	F	CAASPYNNNAPRF	in-frame	23
TRAV14N-3	F	TRAJ2	F	CAATREYWRTKW*KLTF	out-of-frame	23
TRAV6-7/DV9	F	TRAJ37	F	CALSDKGNTGKLIF	in-frame	22
TRAV19	F	TRAJ49	F	CAAGAGYQNFYF	in-frame	22
TRAV13N-1	F	TRAJ22	F	CAMGSSGSWQLIF	in-frame	22
TRAV9N-2	F	TRAJ13	F	CVLSVNSGTYQRF	in-frame	21
TRAV9D-4	F	TRAJ57	F	CAVGNQGGSAKLIF	in-frame	21
TRAV16D/DV11	F	TRAJ45	F	CAMRRGEGADRLTF	in-frame	21
TRAV9N-4	F	TRAJ37	F	CVLTRRQYRKTH*F	out-of-frame	20
TRAV6-7/DV9	F	TRAJ31	F	CALSSNNRIFF	in-frame	20
TRAV9D-4	F	TRAJ48	F	CAVRNYGNEKITF	in-frame	19
TRAV6D-3	F	TRAJ24	F	CAMRDPGGTASLGKLQF	in-frame	19
TRAV3D-3	F	TRAJ43	F	CAVYNNAPRF	in-frame	19
TRAV9N-4	F	TRAJ6	F	CVLSLTSGGNYKPTF	in-frame	18
TRAV7-1	F	TRAJ28	F	CAGPPGTGSNRLTF	in-frame	18
TRAV4D-3	F	TRAJ33	F	CAAEGSNYQLIW	in-frame	18
TRAV12N-1	F	TRAJ7	ORF	CALRATATTDL**L	out-of-frame	18
TRAV4N-4	F	TRAJ50	F	CAPAWGASSSFSKLVF	in-frame	17
TRAV4N-3	F	TRAJ26	F	CAAEADNYAQGLTF	in-frame	17
TRAV14D-1	ORF	TRAJ37	F	CAASLTGNTGKLIF	in-frame	17
TRAV10	F	TRAJ22	F	CAASRSSGSWQLIF	in-frame	17
TRAV1	F	TRAJ34	F	CAVRVPIPTKS**F	out-of-frame	17
TRAV6N-6	F	TRAJ22	F	CALASSGSWQLIF	in-frame	16
TRAV6N-5	F	TRAJ31	F	CALGPNSNNRIFF	in-frame	16
TRAV12N-3	F	TRAJ23	F	CALSPYNQGKLIF	in-frame	16
TRAV9N-4	F	TRAJ56	F	CVLSGGGNNKLTF	in-frame	15
TRAV9N-4	F	TRAJ37	F	CVFLTGNTGKLIF	in-frame	15
TRAV7N-4	F	TRAJ15	F	CAVSRGGGRALIF	in-frame	15
TRAV7-5	F	TRAJ16	F	CAAATSSGQKLVF	in-frame	15
TRAV6D-6	F	TRAJ23	F	CALGSNYNQGKLIF	in-frame	15
TRAV6D-6	F	TRAJ23	F	CALGMNYNQGKLIF	in-frame	15
TRAV5D-4	F	TRAJ37	F	CAARPLTGNTGKLIF	in-frame	15
TRAV9N-2	F	TRAJ24	F	CVLRTTASLGKLQF	in-frame	14
TRAV9D-4	F	TRAJ43	F	CAVSDNNNNAPRF	in-frame	14
TRAV7-5	F	TRAJ17	F	CAVSMTNSAGNKLTF	in-frame	14
TRAV4N-4	F	TRAJ4	ORF	CAAEGSGSFNKLTF	in-frame	14
TRAV3-1	F	TRAJ27	F	CAVSRNTNTGKLTF	in-frame	14
TRAV13D-1	F	TRAJ37	F	CALEPRGQAIPENS**F	out-of-frame	14
TRAV9N-4	F	TRAJ9	F	CALSINNMGYKLTF	in-frame	13
TRAV21/DV12	F	TRAJ57	F	CILNQGGSAKLIF	in-frame	13
TRAV9N-4	F	TRAJ31	F	CVLSADSNNRIFF	in-frame	12
TRAV6D-6	F	TRAJ50	F	CALLIASSSFSKLVF	in-frame	12
TRAV5N-4	F	TRAJ28	F	CAASEPGTGSNRLTF	in-frame	12
TRAV9N-2	F	TRAJ6	F	CVLSLTSGGNYKPTF	in-frame	11
TRAV12-3	F	TRAJ40	F	CALSDQGAGNYKYVF	in-frame	11
TRAV10	F	TRAJ17	F	CAASMKTNSAGNKLTF	in-frame	11
TRAV1	F	TRAJ30	F	CAVRHKCLQSH*F	out-of-frame	11
TRAV8D-2	F	TRAJ37	F	CATSTGNTGKLIF	in-frame	10
TRAV6N-7	F	TRAJ22	F	CALGPSSGSWQLIF	in-frame	10
TRAV14N-2	F	TRAJ26	F	CAASDDNYAQGLTF	in-frame	10
TRAV9N-4	F	TRAJ15	F	CALSMRGGRALVF	in-frame	9
TRAV9N-2	F	TRAJ37	F	CVLTRRQYRKTH*F	out-of-frame	9
TRAV9D-4	F	TRAJ45	F	CAVSARAEGADRLTF	in-frame	9
TRAV9D-4	F	TRAJ26	F	CASNNYAQGLTF	in-frame	9
TRAV7N-6	F	TRAJ16	F	CAVTLQVARSWFW	in-frame	9
TRAV6-7/DV9	F	TRAJ56	F	CALSALLEVIIS**TF	out-of-frame	9
TRAV5D-4	F	TRAJ52	F	CAASGRTGANTGKLTF	in-frame	9
TRAV13N-2	F	TRAJ42	F	CAPSLWRKQCKAN*F	out-of-frame	9
TRAV7D-3	F	TRAJ42	F	CAVANSGGSNAKLTF	in-frame	8
TRAV3N-3	F	TRAJ4	ORF	CAVSPLSGSFNKLTF	in-frame	8
TRAV3-4	F	TRAJ42	F	CAVSAVRGSNAKLTF	in-frame	8
TRAV16D/DV11	F	TRAJ13	F	CAMREGWGSGTYQRF	in-frame	8
TRAV14N-3	F	TRAJ31	F	CATSAQSNNRIFF	in-frame	8
TRAV14D-3/DV8	F	TRAJ42	F	CASWRKQCKAN*F	out-of-frame	8
TRAV14D-3/DV8	F	TRAJ15	F	CAASEGGGRALIF	in-frame	8
TRAV14D-1	ORF	TRAJ21	F	CAASPSNYNVLYF	in-frame	8
TRAV13D-1	F	TRAJ43	F	CALERSNNAPRF	in-frame	8
TRAV13D-1	F	TRAJ31	F	CALEPSNNRIIF	in-frame	8
TRAV13D-1	F	TRAJ31	F	CALEPNNNRIFF	in-frame	8
TRAV12N-3	F	TRAJ34	F	CALSSSNTNKVVF	in-frame	8
TRAV9N-4	F	TRAJ17	F	CALSWGPTVQGTS**TF	out-of-frame	7
TRAV9N-2	F	TRAJ31	F	CVLSPE*SNNRIFF	out-of-frame	7
TRAV9D-4	F	TRAJ48	F	CAVSPNYGNEKITF	in-frame	7
TRAV7D-4	F	TRAJ49	F	CAARGGGYQNFYF	in-frame	7
TRAV6N-7	F	TRAJ23	F	CALGTPMNYNQGKLIF	in-frame	7
TRAV14N-1	F	TRAJ28	F	CATSGGPGTGSNRLTF	in-frame	7
TRAV13D-1	F	TRAJ58	F	CAMERGGSKLSF	in-frame	7
TRAV11	F	TRAJ32	F	CVVGYGSSDNKLIF	in-frame	7
TRAV9N-4	F	TRAJ33	F	CALSRGIATIS**IW	out-of-frame	6
TRAV9N-2	F	TRAJ40	F	CVRGNYKYVF	in-frame	6
TRAV9D-1	F	TRAJ30	F	CAGRVTNAYKVIF	in-frame	6
TRAV6-7/DV9	F	TRAJ4	ORF	CALSLSGSFNKLTF	in-frame	6
TRAV14D-3/DV8	F	TRAJ33	F	CAAST*SNYQLIW	out-of-frame	6
TRAV13D-1	F	TRAJ43	F	CALERGNNAQRF	in-frame	6
TRAV13D-1	F	TRAJ31	F	CALEPSNNRVFF	in-frame	6
TRAV13D-1	F	TRAJ31	F	CALEPSNNRIVF	in-frame	6
TRAV13D-1	F	TRAJ31	F	CALEPRNNRIFF	in-frame	6
TRAV13-4/DV7	F	TRAJ45	F	CAMGMNTEGVDRLTF	in-frame	6
TRAV9N-4	F	TRAJ30	F	CAVRVTNAYKVIF	in-frame	5
TRAV9N-2	F	TRAJ37	F	CVFLTGNTGKLIF	in-frame	5
TRAV9N-2	F	TRAJ26	F	CVLRVNNYAQGLTF	in-frame	5
TRAV9D-4	F	TRAJ47	ORF	CAVSASHANKMIF	in-frame	5
TRAV9D-4	F	TRAJ40	F	CAVSVNTGNYKYVF	in-frame	5
TRAV9D-1	F	TRAJ30	F	CVVRVTNAYKVIF	in-frame	5
TRAV9D-1	F	TRAJ30	F	CTVRVTNAYKVIF	in-frame	5
TRAV9D-1	F	TRAJ30	F	CAVGVTNAYKVIF	in-frame	5
TRAV9D-1	F	TRAJ16	F	CAVGGASSGQKLVF	in-frame	5
TRAV9-1	F	TRAJ16	F	CAVSGASSGQKLV*W	out-of-frame	5
TRAV8D-1	F	TRAJ45	F	CATDTEGADRLTF	in-frame	5
TRAV7-6	F	TRAJ48	F	CAVGTNYGNEKITF	in-frame	5
TRAV7-2	F	TRAJ45	F	CAASITEGADRLTF	in-frame	5
TRAV6D-7	F	TRAJ31	F	CALSDAITES**F	out-of-frame	5
TRAV6-5	F	TRAJ53	F	CALRNSGGSNYKLTF	in-frame	5
TRAV4N-4	F	TRAJ23	F	CAASNYNQGKLIF	in-frame	5
TRAV4N-3	F	TRAJ23	F	CVASNYNQGKLIF	in-frame	5
TRAV3D-3	F	TRAJ34	F	CAVSPSSNTNKVVF	in-frame	5
TRAV14D-1	ORF	TRAJ40	F	CAARNTGNYKYVF	in-frame	5
TRAV14D-1	ORF	TRAJ15	F	CAASDQGGRALIF	in-frame	5
TRAV13N-3	F	TRAJ32	F	CAPYGSNGNKLIF	in-frame	5
TRAV13D-4	F	TRAJ9	F	CAMERGNMSYKLTF	in-frame	5
TRAV13D-2	F	TRAJ39	F	CAMAGRYQAH*F	out-of-frame	5
TRAV13D-1	F	TRAJ43	F	CALERNNSNNAPRF	in-frame	5
TRAV13D-1	F	TRAJ43	F	CALERNNNNKAPRF	in-frame	5
TRAV12N-3	F	TRAJ11	F	CALSEDSGYNKLTF	in-frame	5
TRAV12N-2	F	TRAJ48	F	CALSSNYGNEKITF	in-frame	5
TRAV9N-4	F	TRAJ33	F	CALGRGDSNYQLIW	in-frame	4
TRAV9N-4	F	TRAJ31	F	CAVSARSNNRIFF	in-frame	4
TRAV9N-4	F	TRAJ15	F	CALGFYQGGRALIF	in-frame	4
TRAV9D-4	F	TRAJ23	F	CALEL*NQGKLIF	out-of-frame	4
TRAV9D-1	F	TRAJ30	F	WAVRVTNAYKVIF	in-frame	4
TRAV9D-1	F	TRAJ24	F	CVLRTTASLGKLQF	in-frame	4
TRAV9-1	F	TRAJ16	F	CVVSGASSGQKLVF	in-frame	4
TRAV7-3	F	TRAJ31	F	CAVSMKSNNRIFF	in-frame	4
TRAV6N-7	F	TRAJ40	F	CALGPLNTGDYKYVF	in-frame	4
TRAV6N-7	F	TRAJ40	F	CALGPLIQETTNT**F	out-of-frame	4
TRAV6N-7	F	TRAJ40	F	CALGPINTGNYKYVF	in-frame	4
TRAV6N-7	F	TRAJ40	F	CALDPLNTGNYKYVF	in-frame	4
TRAV6N-6	F	TRAJ23	F	CALSDVHNQGKLIF	in-frame	4
TRAV6N-5	F	TRAJ49	F	CALGTNTGYKNFYF	in-frame	4
TRAV6N-5	F	TRAJ35	F	CTLGDQQTGFASALTF	in-frame	4
TRAV6N-5	F	TRAJ35	F	CALGD.QTGFASALTF	out-of-frame	4
TRAV6N-5	F	TRAJ31	F	CALADSNNRIIF	in-frame	4
TRAV6D-6	F	TRAJ49	F	CALGDQGMGYQNFYF	in-frame	4
TRAV4N-4	F	TRAJ6	F	CDAEEGGNYKPTF	in-frame	4
TRAV4N-4	F	TRAJ16	F	CAAEADFKWPEAG*F	out-of-frame	4
TRAV4N-3	F	TRAJ23	F	CTASNYNQGKLIF	in-frame	4
TRAV4D-4	F	TRAJ12	F	CAAAGTGGYKVVF	in-frame	4
TRAV4D-3	F	TRAJ30	F	CAADDTNAYKVIF	in-frame	4
TRAV4D-3	F	TRAJ26	F	CVAEADNYAQGLTF	in-frame	4
TRAV4-2	F	TRAJ56	F	CAVSPTGGNNKLTF	in-frame	4
TRAV3D-3	F	TRAJ17	F	CAVSARD*NSAGNKLTF	out-of-frame	4
TRAV14N-3	F	TRAJ23	F	CAASLNYSQGKLIF	in-frame	4
TRAV14N-1	F	TRAJ28	F	WAASGGPGTGSNRLTF	in-frame	4
TRAV14N-1	F	TRAJ28	F	CAASGGQALGVTGS**F	out-of-frame	4
TRAV14N-1	F	TRAJ28	F	CAASGGAGTGSNRLTF	in-frame	4
TRAV14D-3/DV8	F	TRAJ44	ORF	CAASVTGSGGKLTL	in-frame	4
TRAV14D-3/DV8	F	TRAJ33	F	CVASA*SNYQLIW	out-of-frame	4
TRAV14D-3/DV8	F	TRAJ28	F	CAASGGPGTGSNRLTF	in-frame	4
TRAV13N-2	F	TRAJ34	F	CAIENSNTNKVVF	in-frame	4
TRAV13D-2	F	TRAJ39	F	CDMAGRCQAH*F	out-of-frame	4
TRAV13D-2	F	TRAJ39	F	CAMAGKCQAH*F	out-of-frame	4
TRAV13D-1	F	TRAJ43	F	CALERNNNNNATRF	in-frame	4
TRAV13D-1	F	TRAJ43	F	CALERNNNNNAQRF	in-frame	4
TRAV13D-1	F	TRAJ43	F	CALERGNNAP.F	out-of-frame	4
TRAV13D-1	F	TRAJ39	F	CAMAGRCQAH*F	out-of-frame	4
TRAV13D-1	F	TRAJ39	F	CALEPNNNAGTKLTF	in-frame	4
TRAV13D-1	F	TRAJ31	F	CDLEPSNNRIFF	in-frame	4
TRAV13D-1	F	TRAJ31	F	CALEPSNNRICF	in-frame	4
TRAV12D-3	F	TRAJ40	F	CALSTGNYKYVF	in-frame	4
TRAV12-3	F	TRAJ53	F	CALRPSGGSNYKLTF	in-frame	4
TRAV11	F	TRAJ33	F	CVMGGEQLSVD*W	out-of-frame	4
TRAV9N-4	F	TRAJ33	F	CALSRGDSNYQLSW	in-frame	3
TRAV9N-4	F	TRAJ33	F	CALSRGDSNDQLIW	in-frame	3
TRAV9N-4	F	TRAJ17	F	CALGWGANSAGNKLTF	in-frame	3
TRAV9N-4	F	TRAJ15	F	CALGMRGGRALIF	in-frame	3
TRAV9D-1	F	TRAJ30	F	CDVRVTNAYKVIF	in-frame	3
TRAV9D-1	F	TRAJ30	F	CAVRVTNTYKVIF	in-frame	3
TRAV9D-1	F	TRAJ30	F	CAVRVTNAYRVIF	in-frame	3
TRAV9D-1	F	TRAJ30	F	CAVRVTNAYEVIF	in-frame	3
TRAV9D-1	F	TRAJ30	F	CAVRVANAYKVIF	in-frame	3
TRAV9D-1	F	TRAJ30	F	CAARVTNAYKVIF	in-frame	3
TRAV9-1	F	TRAJ16	F	WAVSGASSGQKLVF	in-frame	3
TRAV8N-2	F	TRAJ32	F	CATVD.GSSGNKLIF	out-of-frame	3
TRAV8N-2	F	TRAJ22	F	CATGPASSGSWQLIF	in-frame	3
TRAV8D-2	F	TRAJ45	F	CGGLNTEGADRLTF	in-frame	3
TRAV8D-2	F	TRAJ37	F	CATDFPGNTGKLIF	in-frame	3
TRAV8D-2	F	TRAJ13	F	CATEANTGTYQRF	in-frame	3
TRAV8D-1	F	TRAJ56	F	CATDWSGGNNKLT*W	out-of-frame	3
TRAV8D-1	F	TRAJ56	F	CATDGSGGNNKLTF	in-frame	3
TRAV7N-5	F	TRAJ52	F	CVVDSGANTGKLTF	in-frame	3
TRAV7N-5	F	TRAJ52	F	CAVDSGANTRKLTF	in-frame	3
TRAV7N-5	F	TRAJ52	F	CAVDSGANTEKLTF	in-frame	3
TRAV7N-5	F	TRAJ52	F	CAVDSGANAGKLTF	in-frame	3
TRAV7N-5	F	TRAJ23	F	CAASMNYNQGKLIF	in-frame	3
TRAV7D-3	F	TRAJ43	F	CAVSNNNNAPRF	in-frame	3
TRAV7D-3	F	TRAJ26	F	CAVSMYNYAQGLTF	in-frame	3
TRAV7D-2	F	TRAJ40	F	CATRNTGNYKYVF	in-frame	3
TRAV7D-2	F	TRAJ37	F	CAASMAGNTGKLIF	in-frame	3
TRAV7D-2	F	TRAJ15	F	CEESYQGGRALIF	in-frame	3
TRAV7-5	F	TRAJ34	F	CVVSAGSSNTNKVVF	in-frame	3
TRAV7-5	F	TRAJ34	F	CAVSAGSSNTSKVVF	in-frame	3
TRAV7-2	F	TRAJ37	F	CAASMAGNTGKLIF	in-frame	3
TRAV7-2	F	TRAJ15	F	CAARGVYQGGRALIF	in-frame	3
TRAV6N-7	F	TRAJ40	F	CALGPLNTRNYKYVF	in-frame	3
TRAV6N-7	F	TRAJ23	F	CALGPPMNYNQGSL**F	out-of-frame	3
TRAV6N-7	F	TRAJ2	F	CALDPYWRTKW*KLTF	out-of-frame	3
TRAV6N-6	F	TRAJ23	F	CALSEVHSQGKLIF	in-frame	3
TRAV6N-5	F	TRAJ53	F	CALGNSGGSNYKLTF	in-frame	3
TRAV6N-5	F	TRAJ40	F	CALGPLNTGNYKYVF	in-frame	3
TRAV6N-5	F	TRAJ35	F	CALGDQQTGFVSALTF	in-frame	3
TRAV6N-5	F	TRAJ35	F	CALGDQQTGFARALTF	in-frame	3
TRAV6N-5	F	TRAJ35	F	CALGDQQIGFASALTF	in-frame	3
TRAV6N-5	F	TRAJ31	F	WALADSNNRIFF	in-frame	3
TRAV6N-5	F	TRAJ31	F	CALGDRDNNRIFF	in-frame	3
TRAV6N-5	F	TRAJ15	F	CALGGQGGRDLIF	in-frame	3
TRAV6D-6	F	TRAJ26	F	CALAFYAKGLTF	in-frame	3
TRAV6D-3	F	TRAJ26	F	CAMRDWGNYAQGLTI	in-frame	3
TRAV5D-4	F	TRAJ18	F	CAAGVEGSALGRLHF	in-frame	3
TRAV4N-4	F	TRAJ26	F	CAAEADNYAQGLTF	in-frame	3
TRAV4N-4	F	TRAJ22	F	CATDSSGSWQLIF	in-frame	3
TRAV4N-4	F	TRAJ12	F	CVAAGTGGYKVVF	in-frame	3
TRAV4N-3	F	TRAJ39	F	CAANNVGAKLTF	in-frame	3
TRAV4N-3	F	TRAJ23	F	WAASNYNQGKLIF	in-frame	3
TRAV4N-3	F	TRAJ23	F	CAATNYNQGKLIF	in-frame	3
TRAV4N-3	F	TRAJ23	F	CAASNYNKGKLIF	in-frame	3
TRAV4N-3	F	TRAJ17	F	CAATRGSAGNKLTF	in-frame	3
TRAV4D-4	F	TRAJ53	F	CAAEGGRNYKLTF	in-frame	3
TRAV4D-4	F	TRAJ30	F	CDADDTNAYKVIF	in-frame	3
TRAV4D-4	F	TRAJ27	F	CVAEAGNTNTGKLTF	in-frame	3
TRAV4D-4	F	TRAJ27	F	CAAEAGNTNTDKLTF	in-frame	3
TRAV4D-4	F	TRAJ27	F	CAAEAGKTNTGKLTF	in-frame	3
TRAV4D-3	F	TRAJ9	F	CAAEAGDMSYKLTF	in-frame	3
TRAV4D-3	F	TRAJ9	F	CAAEAGDMGYKHTF	in-frame	3
TRAV4D-3	F	TRAJ27	F	CAAEAGNTNTGKLTF	in-frame	3
TRAV4D-3	F	TRAJ17	F	CAVETNSAGNKLTF	in-frame	3
TRAV4D-3	F	TRAJ12	F	CAAAGTGGYKVVF	in-frame	3
TRAV3N-3	F	TRAJ6	F	CAVRGISGGNYKPTF	in-frame	3
TRAV3D-3	F	TRAJ4	ORF	CAVRIW*SFNKLTF	out-of-frame	3
TRAV21/DV12	F	TRAJ48	F	CILGTNYGNEKITF	in-frame	3
TRAV19	F	TRAJ56	F	CAVGMATGGNNKLTF	in-frame	3
TRAV15N-2	F	TRAJ33	F	CALSELRRGTTIS**IW	out-of-frame	3
TRAV15N-2	F	TRAJ33	F	CALSELRRGATIS**I.	out-of-frame	3
TRAV15N-2	F	TRAJ33	F	CALSELGRGATIS**IW	out-of-frame	3
TRAV14N-3	F	TRAJ44	ORF	CAASADTGSSGKLTL	in-frame	3
TRAV14N-1	F	TRAJ9	F	CAASSNMSYKLTF	in-frame	3
TRAV14N-1	F	TRAJ28	F	CAASVGPGTGSNRLTF	in-frame	3
TRAV14N-1	F	TRAJ28	F	CAASRGPGTGSNRLTF	in-frame	3
TRAV14N-1	F	TRAJ28	F	CAASGGQGTGSNRLTF	in-frame	3
TRAV14N-1	F	TRAJ28	F	CAASGGPGTESNRLTF	in-frame	3
TRAV14N-1	F	TRAJ28	F	CAASGGPDTGSNRLTF	in-frame	3
TRAV14N-1	F	TRAJ28	F	CAASEGPGTGSNRLTF	in-frame	3
TRAV14D-3/DV8	F	TRAJ47	ORF	CVASENYANKMIF	in-frame	3
TRAV14D-3/DV8	F	TRAJ33	F	CEASA*SNYQLIW	out-of-frame	3
TRAV14D-1	F	TRAJ34	F	WAASTNTNKVVF	in-frame	3
TRAV13N-2	F	TRAJ58	F	CAMERGGSKLSF	in-frame	3
TRAV13D-4	F	TRAJ9	F	CAMERGNMDYKLTF	in-frame	3
TRAV13D-4	F	TRAJ9	F	CAMERGNMCYKLTF	in-frame	3
TRAV13D-4	F	TRAJ9	F	CAMERDNMGYKLTF	in-frame	3
TRAV13D-4	F	TRAJ39	F	CAMAGRCQAH*F	out-of-frame	3
TRAV13D-2	F	TRAJ58	F	CAMERGGSKLSF	in-frame	3
TRAV13D-2	F	TRAJ45	F	CAMGMNTEGADRLTF	in-frame	3
TRAV13D-2	F	TRAJ39	F	GAMAGRCQAH*F	out-of-frame	3
TRAV13D-2	F	TRAJ39	F	CAMAGRC*KLTF	out-of-frame	3
TRAV13D-2	F	TRAJ39	F	CAMAGGCQAH*F	out-of-frame	3
TRAV13D-2	F	TRAJ39	F	CAMADRCQAH*F	out-of-frame	3
TRAV13D-2	F	TRAJ31	F	CALEPSNNRIFF	in-frame	3
TRAV13D-1	F	TRAJ50	F	CALPRGASSSCSKLVF	in-frame	3
TRAV13D-1	F	TRAJ43	F	RALERNNNNNAPRF	in-frame	3
TRAV13D-1	F	TRAJ43	F	GALERGNNAPRF	in-frame	3
TRAV13D-1	F	TRAJ43	F	CPT*F	out-of-frame	3
TRAV13D-1	F	TRAJ43	F	CALEWGNNAPRF	in-frame	3
TRAV13D-1	F	TRAJ43	F	CALERNNNNNVPRF	in-frame	3
TRAV13D-1	F	TRAJ43	F	CALERGKNAPRF	in-frame	3
TRAV13D-1	F	TRAJ39	F	CAPHNNAGAKLTF	in-frame	3
TRAV13D-1	F	TRAJ39	F	CALEPNNNVGAKLTF	in-frame	3
TRAV13D-1	F	TRAJ39	F	CAIGQNNNAGAKLTF	in-frame	3
TRAV13D-1	F	TRAJ31	F	WALEPSNNRIFF	in-frame	3
TRAV13D-1	F	TRAJ31	F	RALEPSNNRIFF	in-frame	3
TRAV13D-1	F	TRAJ31	F	GALEPSNNRIFF	in-frame	3
TRAV13D-1	F	TRAJ31	F	CALGPSNNRIFF	in-frame	3
TRAV13D-1	F	TRAJ31	F	CALETSNNRIFF	in-frame	3
TRAV13D-1	F	TRAJ31	F	CALEPSNNRNFF	in-frame	3
TRAV13D-1	F	TRAJ31	F	CALEPSNNRIYF	in-frame	3
TRAV13D-1	F	TRAJ31	F	CALEPSNNRISF	in-frame	3
TRAV13D-1	F	TRAJ31	F	CALEHSNNRIFF	in-frame	3
TRAV13D-1	F	TRAJ26	F	CAIARITMPRD**TF	out-of-frame	3
TRAV13D-1	F	TRAJ21	F	CAMEQD*NYNVLYF	out-of-frame	3
TRAV12N-2	F	TRAJ30	F	CALAPDTNAYKVIF	in-frame	3
TRAV12N-2	F	TRAJ15	F	CALSPPGRQSSD*F	out-of-frame	3
TRAV12-3	F	TRAJ40	F	CPTGNYKYVF	in-frame	3
TRAV12-3	F	TRAJ15	F	GALAGGRALIF	in-frame	3
TRAV11	F	TRAJ33	F	CVVGGEQLSVD*.	out-of-frame	3
TRAV9N-4	F	TRAJ53	F	.ALSGGSNYKLTF	out-of-frame	2
TRAV9N-4	F	TRAJ40	F	CAVSASTGNYKYVF	in-frame	2
TRAV9N-4	F	TRAJ33	F	WALSRGDSNYQLIW	in-frame	2
TRAV9N-4	F	TRAJ33	F	CALSRGDSSYQLIW	in-frame	2
TRAV9N-4	F	TRAJ33	F	CALSRGDSNCQLIW	in-frame	2
TRAV9N-4	F	TRAJ22	F	CAVSLASSGSWQLIF	in-frame	2
TRAV9N-4	F	TRAJ2	F	CALTPNTEGLSGKLTF	in-frame	2
TRAV9N-4	F	TRAJ17	F	CAMSWGANSAGNKLTF	in-frame	2
TRAV9N-4	F	TRAJ17	F	CALSWGTNSAGNKLTF	in-frame	2
TRAV9N-4	F	TRAJ17	F	CALSWGANSEGNKLTF	in-frame	2
TRAV9N-4	F	TRAJ17	F	CALSWGANSAGNKLTL	in-frame	2
TRAV9N-4	F	TRAJ17	F	CALSWEANSAGNKLTF	in-frame	2
TRAV9N-4	F	TRAJ15	F	CDLSFYQGGRALIF	in-frame	2
TRAV9N-4	F	TRAJ15	F	CALSMRRGRALIF	in-frame	2
TRAV9N-4	F	TRAJ15	F	CALSFYQRGRALIF	in-frame	2
TRAV9N-4	F	TRAJ12	F	CALGPRDWRL*KVVF	out-of-frame	2
TRAV9N-3	F	TRAJ31	F	CAVSARSNNRIFF	in-frame	2
TRAV9N-3	F	TRAJ22	F	CAVSLASSGS.QLIF	out-of-frame	2
TRAV9N-3	F	TRAJ22	F	CAVSFASSGSWQLIF	in-frame	2
TRAV9N-2	F	TRAJ6	F	CVLSLTSGRNYKPTF	in-frame	2
TRAV9N-2	F	TRAJ40	F	CVLSGHTGNYKYVF	in-frame	2
TRAV9N-2	F	TRAJ32	F	CAVRPWGSSGNKLIF	in-frame	2
TRAV9N-2	F	TRAJ31	F	CVLSADSNNRIFF	in-frame	2
TRAV9N-2	F	TRAJ13	F	CVLSVNYGTYQRF	in-frame	2
TRAV9N-2	F	TRAJ12	F	CVLSETGGYKVVF	in-frame	2
TRAV9D-4	F	TRAJ40	F	CAVGASTGNYKYVF	in-frame	2
TRAV9D-1	F	TRAJ30	F	CEVRVTNANKVIF	in-frame	2
TRAV9D-1	F	TRAJ30	F	CAVSVTNAYKVIF	in-frame	2
TRAV9D-1	F	TRAJ30	F	CAVRVTNAYKVVF	in-frame	2
TRAV9D-1	F	TRAJ30	F	CAVRVTNAYKVSF	in-frame	2
TRAV9D-1	F	TRAJ30	F	CAVRVTNAYKVIY	in-frame	2
TRAV9D-1	F	TRAJ30	F	CAVRVTNACKVIF	in-frame	2
TRAV9D-1	F	TRAJ30	F	CAVRVKCLQSH*F	out-of-frame	2
TRAV9D-1	F	TRAJ30	F	CAVRITNAYKVIF	in-frame	2
TRAV9D-1	F	TRAJ22	F	CAVGAPSGSWQLIF	in-frame	2
TRAV9D-1	F	TRAJ16	F	CAVNGASSGQKLVF	in-frame	2
TRAV9-1	F	TRAJ31	F	WAVSLHSNNRIFF	in-frame	2
TRAV9-1	F	TRAJ31	F	CAVSARSNNRIFF	in-frame	2
TRAV9-1	F	TRAJ22	F	WAVSAPSGSWQLIF	in-frame	2
TRAV9-1	F	TRAJ16	F	GAVSGASSGQKLVF	in-frame	2
TRAV9-1	F	TRAJ16	F	CAVSGASSGRKLVF	in-frame	2
TRAV9-1	F	TRAJ16	F	CAVSGASSGKKLVF	in-frame	2
TRAV9-1	F	TRAJ16	F	CAVSGASSGEKLVF	in-frame	2
TRAV9-1	F	TRAJ16	F	CAVSGASSDQKLVF	in-frame	2
TRAV9-1	F	TRAJ16	F	CAVSGASRGQKLVF	in-frame	2
TRAV8N-2	F	TRAJ22	F	.ATDPASSGSWQLIF	out-of-frame	2
TRAV8D-2	F	TRAJ22	F	CATEPSSGSWQLIF	in-frame	2
TRAV8D-2	F	TRAJ13	F	CATEANSRTYQRF	in-frame	2
TRAV8D-1	F	TRAJ56	F	CATDWSGGNKKLTF	in-frame	2
TRAV8D-1	F	TRAJ56	F	CATDWSGDNNKLTF	in-frame	2
TRAV8D-1	F	TRAJ56	F	CATDRSGGNNKLTF	in-frame	2
TRAV8D-1	F	TRAJ56	F	CATD.SGGNNKLTF	out-of-frame	2
TRAV7N-6	F	TRAJ9	F	CAVISMSYKLTF	in-frame	2
TRAV7N-6	F	TRAJ32	F	CAVSRGYGSSDNKLIF	in-frame	2
TRAV7N-5	F	TRAJ52	F	CAVDSGANTGRLTF	in-frame	2
TRAV7N-5	F	TRAJ52	F	CAVDSGANTGKLMF	in-frame	2
TRAV7N-5	F	TRAJ52	F	CAVDSGANT.KLTF	out-of-frame	2
TRAV7N-5	F	TRAJ48	F	CVVLNYGNEKITF	in-frame	2
TRAV7N-5	F	TRAJ4	ORF	CA*KWLSGSFNKLTF	out-of-frame	2
TRAV7N-5	F	TRAJ23	F	CAVSMGYNQGKPIF	in-frame	2
TRAV7D-4	F	TRAJ9	F	CVASEQRGNMGYKLTF	in-frame	2
TRAV7D-4	F	TRAJ31	F	CVARTNSNNRIFF	in-frame	2
TRAV7D-4	F	TRAJ27	F	CAASEPYNTNTDKLTF	in-frame	2
TRAV7D-4	F	TRAJ27	F	CAAMNTNTDKLTF	in-frame	2
TRAV7D-4	F	TRAJ24	F	CAASETTASLGKLQF	in-frame	2
TRAV7D-2	F	TRAJ40	F	WAARNTGNYKYVF	in-frame	2
TRAV7D-2	F	TRAJ27	F	CAVSMSTNTGKLTF	in-frame	2
TRAV7D-2	F	TRAJ27	F	CAASEPYNTNTGKLTF	in-frame	2
TRAV7D-2	F	TRAJ23	F	CAASMNYNQGSL**F	out-of-frame	2
TRAV7D-2	F	TRAJ23	F	CAASMNYNQGKLIY	in-frame	2
TRAV7D-2	F	TRAJ23	F	CAASMNYIQGKLIF	in-frame	2
TRAV7D-2	F	TRAJ23	F	CAASMN.NQGKLIF	out-of-frame	2
TRAV7D-2	F	TRAJ23	F	CAAAMNYNQGKLIF	in-frame	2
TRAV7D-2	F	TRAJ15	F	CAARGVYQGGRALIF	in-frame	2
TRAV7-6	F	TRAJ57	F	CADLNQGGSAKLIF	in-frame	2
TRAV7-6	F	TRAJ57	F	CAAMNQGGSAKLIF	in-frame	2
TRAV7-6	F	TRAJ57	F	CAALNRGGSAKLIF	in-frame	2
TRAV7-6	F	TRAJ57	F	CAALNQGGSEKLIF	in-frame	2
TRAV7-6	F	TRAJ48	F	SAVSTNYGNEKITF	in-frame	2
TRAV7-6	F	TRAJ45	F	CAASITEGADRLTF	in-frame	2
TRAV7-6	F	TRAJ27	F	CAVSMSTNTGKLNF	in-frame	2
TRAV7-6	F	TRAJ27	F	CAVSMRTNTGKLTF	in-frame	2
TRAV7-5	F	TRAJ9	F	CAVSIEDRGYKLTF	in-frame	2
TRAV7-5	F	TRAJ52	F	CAVDSGANTGKLTF	in-frame	2
TRAV7-5	F	TRAJ40	F	CAVSFNTRNYKYVF	in-frame	2
TRAV7-5	F	TRAJ40	F	CAVSFNTGNYKFVF	in-frame	2
TRAV7-5	F	TRAJ34	F	CAVSAGSSNTNKIVF	in-frame	2
TRAV7-5	F	TRAJ34	F	CAVSAGSSNTNKDVF	in-frame	2
TRAV7-5	F	TRAJ34	F	CAVSAGSSNTDKVVF	in-frame	2
TRAV7-5	F	TRAJ34	F	CAVSAGSSNANKVVF	in-frame	2
TRAV7-5	F	TRAJ26	F	CTVSMG*NYAQGLTF	out-of-frame	2
TRAV7-5	F	TRAJ26	F	CAVSMG*NYAKGLTF	out-of-frame	2
TRAV7-5	F	TRAJ17	F	CEVNSAGNKLTF	in-frame	2
TRAV7-5	F	TRAJ16	F	CATATSSGQKLVF	in-frame	2
TRAV7-3	F	TRAJ5	F	CAVSPTQVVGKLTF	in-frame	2
TRAV7-3	F	TRAJ45	F	CAASITEGADRLTF	in-frame	2
TRAV7-3	F	TRAJ44	ORF	CAVRGGSSGKLTL	in-frame	2
TRAV7-3	F	TRAJ37	F	CAVRRTGNKGKLIF	in-frame	2
TRAV7-3	F	TRAJ37	F	CAMRRTGNTGKLIF	in-frame	2
TRAV7-3	F	TRAJ32	F	CVVELWEQWQQAH*F	out-of-frame	2
TRAV7-3	F	TRAJ31	F	CAVSMKGNNRVFF	in-frame	2
TRAV7-3	F	TRAJ31	F	CAVSMKGNNRNFF	in-frame	2
TRAV7-3	F	TRAJ31	F	CAVGMKGNNRIFF	in-frame	2
TRAV7-3	F	TRAJ23	F	CAASMNYNQGKLIF	in-frame	2
TRAV7-2	F	TRAJ32	F	CAASYGSSGNKLIF	in-frame	2
TRAV7-2	F	TRAJ27	F	CAASNTNTGKLTF	in-frame	2
TRAV7-2	F	TRAJ26	F	CAASMNYAQGLTF	in-frame	2
TRAV7-2	F	TRAJ22	F	CAASSASSGSWQLIF	in-frame	2
TRAV6N-7	F	TRAJ40	F	CVLGPLNTGNYKYVF	in-frame	2
TRAV6N-7	F	TRAJ40	F	CALGTLNTGNYKYVF	in-frame	2
TRAV6N-7	F	TRAJ40	F	CALGSLNTGNYKYVF	in-frame	2
TRAV6N-7	F	TRAJ40	F	CALGPLNTGSYKYVF	in-frame	2
TRAV6N-7	F	TRAJ40	F	CALGPLNTGNYKYVC	in-frame	2
TRAV6N-7	F	TRAJ40	F	CALGPLNTGNYKCVF	in-frame	2
TRAV6N-7	F	TRAJ4	ORF	CALSLSGSFNKLTF	in-frame	2
TRAV6N-7	F	TRAJ37	F	CALSDGPGNTGKLIF	in-frame	2
TRAV6N-7	F	TRAJ35	F	CALGDQQTGFASALTF	in-frame	2
TRAV6N-7	F	TRAJ35	F	CALGDLAGFASALTF	in-frame	2
TRAV6N-7	F	TRAJ31	F	CALSSNNRIFF	in-frame	2
TRAV6N-7	F	TRAJ31	F	CALADSNNRIFF	in-frame	2
TRAV6N-7	F	TRAJ28	F	SGSNRITF	in-frame	2
TRAV6N-7	F	TRAJ27	F	CVTPIQAN**TF	out-of-frame	2
TRAV6N-7	F	TRAJ23	F	CARNYNQGKLIF	in-frame	2
TRAV6N-7	F	TRAJ23	F	CAQN.NQGKLIF	out-of-frame	2
TRAV6N-7	F	TRAJ23	F	CALGPL**NYNQGKLIF	out-of-frame	2
TRAV6N-7	F	TRAJ23	F	.AQNYNQGKLIF	out-of-frame	2
TRAV6N-7	F	TRAJ22	F	CTLGDPGSWQLIF	in-frame	2
TRAV6N-7	F	TRAJ22	F	CALGDPGS.QLIF	out-of-frame	2
TRAV6N-7	F	TRAJ2	F	CALVPYWRTK*DKLTF	out-of-frame	2
TRAV6N-7	F	TRAJ2	F	CALVPYWRNKW*KLTF	out-of-frame	2
TRAV6N-7	F	TRAJ13	F	CALGVNSGTYQRF	in-frame	2
TRAV6N-7	F	TRAJ13	F	CALGTNSGTYQRF	in-frame	2
TRAV6N-7	F	TRAJ12	F	CALGDRGTGGYKVVF	in-frame	2
TRAV6N-7	F	TRAJ11	F	CAPVGLEIQQTH*F	out-of-frame	2
TRAV6N-7	F	TRAJ11	F	CAPV*DSGYNKLTF	out-of-frame	2
TRAV6N-6	F	TRAJ6	F	CALSVPGRNYKPTF	in-frame	2
TRAV6N-6	F	TRAJ6	F	CALGVPGGNYKPTF	in-frame	2
TRAV6N-6	F	TRAJ53	F	CALGDDSGGSNYKLTF	in-frame	2
TRAV6N-6	F	TRAJ23	F	CALSEVHTQGKLIF	in-frame	2
TRAV6N-6	F	TRAJ23	F	CALNEVHNQGKLIF	in-frame	2
TRAV6N-5	F	TRAJ53	F	CALRNSGGSNYKLTF	in-frame	2
TRAV6N-5	F	TRAJ49	F	CALGTNTGYQNFYC	in-frame	2
TRAV6N-5	F	TRAJ37	F	CALGDRTGNTGKLIF	in-frame	2
TRAV6N-5	F	TRAJ35	F	YALGDQQTGFASALTF	in-frame	2
TRAV6N-5	F	TRAJ35	F	CVLGDQQTGFASALTF	in-frame	2
TRAV6N-5	F	TRAJ35	F	CAPGDQQTGFASALTF	in-frame	2
TRAV6N-5	F	TRAJ35	F	CALGDQQTSFASALTF	in-frame	2
TRAV6N-5	F	TRAJ35	F	CALGDQQTGFTSALTF	in-frame	2
TRAV6N-5	F	TRAJ35	F	CALGDQQTGFASALTV	in-frame	2
TRAV6N-5	F	TRAJ35	F	CALGDQQTGFASALAF	in-frame	2
TRAV6N-5	F	TRAJ35	F	CALGDQKTGFASALTF	in-frame	2
TRAV6N-5	F	TRAJ35	F	CALCDQQTGFASALTF	in-frame	2
TRAV6N-5	F	TRAJ31	F	RALADSNNRIFF	in-frame	2
TRAV6N-5	F	TRAJ31	F	CALVDSNNRIFF	in-frame	2
TRAV6N-5	F	TRAJ31	F	CALGDRGAITGS**F	out-of-frame	2
TRAV6N-5	F	TRAJ31	F	CALADSNNRSFF	in-frame	2
TRAV6N-5	F	TRAJ31	F	CALADSNNRIYF	in-frame	2
TRAV6N-5	F	TRAJ31	F	CALADNNNRIFF	in-frame	2
TRAV6N-5	F	TRAJ26	F	CALAFYAQGLTF	in-frame	2
TRAV6N-5	F	TRAJ23	F	CAQNYNQGKLIF	in-frame	2
TRAV6N-5	F	TRAJ15	F	CALGGQRGRALIF	in-frame	2
TRAV6N-5	F	TRAJ15	F	CALGG.GGRALIF	out-of-frame	2
TRAV6D-6	F	TRAJ49	F	CALGDQGTGYQNF.F	out-of-frame	2
TRAV6D-6	F	TRAJ49	F	CALGDQGAGYQNFYF	in-frame	2
TRAV6D-6	F	TRAJ48	F	CALGYGNEKITF	in-frame	2
TRAV6D-6	F	TRAJ26	F	CALGFYAQGLTF	in-frame	2
TRAV6D-6	F	TRAJ12	F	CDLTGGYKVVF	in-frame	2
TRAV6D-6	F	TRAJ12	F	CALTRGYKVVF	in-frame	2
TRAV6D-6	F	TRAJ12	F	CALTGGNKVVF	in-frame	2
TRAV6D-3	F	TRAJ31	F	CAMREGNNRIFF	in-frame	2
TRAV6D-3	F	TRAJ26	F	CAMRDWGTMPRD**TF	out-of-frame	2
TRAV6-7/DV9	F	TRAJ31	F	CALSRNNRIFF	in-frame	2
TRAV6-5	F	TRAJ37	F	CALSDGRQYRKTH*F	out-of-frame	2
TRAV6-5	F	TRAJ27	F	CALSDPGTNTGKLTF	in-frame	2
TRAV5N-4	F	TRAJ37	F	CAGGAGNTGRLIF	in-frame	2
TRAV5N-4	F	TRAJ23	F	CATKSYNQGKLIF	in-frame	2
TRAV5D-4	F	TRAJ18	F	CAARVEGSALGRLHF	in-frame	2
TRAV5-1	F	TRAJ37	F	CSASIIAGNTRKLIF	in-frame	2
TRAV4N-4	F	TRAJ6	F	GAAEEGGNYKPTF	in-frame	2
TRAV4N-4	F	TRAJ6	F	CAAEEGRNYKPTF	in-frame	2
TRAV4N-4	F	TRAJ56	F	CAADYMATGGNNKLTF	in-frame	2
TRAV4N-4	F	TRAJ42	F	CAAEAGGSNAKLTF	in-frame	2
TRAV4N-4	F	TRAJ33	F	CAAEAARIATIS**IW	out-of-frame	2
TRAV4N-4	F	TRAJ31	F	CAAEAGSNNKIFF	in-frame	2
TRAV4N-4	F	TRAJ30	F	CAVIDTNAYKVIF	in-frame	2
TRAV4N-4	F	TRAJ27	F	CAAEAGNTNTGKLTF	in-frame	2
TRAV4N-4	F	TRAJ22	F	CAADSSSSWQLIF	in-frame	2
TRAV4N-4	F	TRAJ22	F	CAADSSGNWQLIF	in-frame	2
TRAV4N-4	F	TRAJ21	F	CAGSNYNVLYF	in-frame	2
TRAV4N-4	F	TRAJ17	F	CAAEANSAGNKLT*W	out-of-frame	2
TRAV4N-4	F	TRAJ15	F	CATDQGGRALIF	in-frame	2
TRAV4N-4	F	TRAJ12	F	CATAGTGGYKVVF	in-frame	2
TRAV4N-4	F	TRAJ12	F	CAAVGTGGYKVVF	in-frame	2
TRAV4N-4	F	TRAJ12	F	CAAGTRGYKVVF	in-frame	2
TRAV4N-4	F	TRAJ12	F	.AAGTGGYKVVF	out-of-frame	2
TRAV4N-3	F	TRAJ49	F	CAAENMGYQNFYF	in-frame	2
TRAV4N-3	F	TRAJ39	F	WAANNAGAKLTF	in-frame	2
TRAV4N-3	F	TRAJ39	F	CAANNTGAKLTF	in-frame	2
TRAV4N-3	F	TRAJ39	F	CAANNAGDKLTF	in-frame	2
TRAV4N-3	F	TRAJ39	F	CAANDAGAKLTF	in-frame	2
TRAV4N-3	F	TRAJ31	F	CAAEVGRNNRIFF	in-frame	2
TRAV4N-3	F	TRAJ30	F	CAADDTNAYKVIF	in-frame	2
TRAV4N-3	F	TRAJ27	F	CAAEAGNTNTGKLTF	in-frame	2
TRAV4N-3	F	TRAJ23	F	CDASNYNQGKLIF	in-frame	2
TRAV4N-3	F	TRAJ23	F	CATSNYNQGKLIF	in-frame	2
TRAV4N-3	F	TRAJ23	F	CAASYYNQGKLIF	in-frame	2
TRAV4N-3	F	TRAJ23	F	CAASNYNQGKLNF	in-frame	2
TRAV4N-3	F	TRAJ23	F	CAASNYNQGKFIF	in-frame	2
TRAV4N-3	F	TRAJ23	F	CAASNYKQGKLIF	in-frame	2
TRAV4N-3	F	TRAJ21	F	CATEMSNYNVLYF	in-frame	2
TRAV4N-3	F	TRAJ21	F	CAAEMSKYNVLYF	in-frame	2
TRAV4D-4	F	TRAJ56	F	CATDYMATGGNNKLTF	in-frame	2
TRAV4D-4	F	TRAJ56	F	CAADYRATGGNNKLTF	in-frame	2
TRAV4D-4	F	TRAJ56	F	CAADYMATRGNNKLTF	in-frame	2
TRAV4D-4	F	TRAJ53	F	CVAEGGSNYKLTF	in-frame	2
TRAV4D-4	F	TRAJ53	F	CAAEGGSNYKLTL	in-frame	2
TRAV4D-4	F	TRAJ53	F	CAAEGGNNYKLTF	in-frame	2
TRAV4D-4	F	TRAJ53	F	CAAEGDSNYKLTF	in-frame	2
TRAV4D-4	F	TRAJ45	F	CAATNTEGADRLTF	in-frame	2
TRAV4D-4	F	TRAJ31	F	CAAHSNNRIFF	in-frame	2
TRAV4D-4	F	TRAJ30	F	CGADDTNAYKVIF	in-frame	2
TRAV4D-4	F	TRAJ30	F	CASSDTPSYKVIF	in-frame	2
TRAV4D-4	F	TRAJ30	F	CAAVDTNAYKVIF	in-frame	2
TRAV4D-4	F	TRAJ27	F	RAAEAGNTNTGKLTF	in-frame	2
TRAV4D-4	F	TRAJ27	F	CAAGAGNTNTGKLTF	in-frame	2
TRAV4D-4	F	TRAJ27	F	CAAEDGNTNTGKLTF	in-frame	2
TRAV4D-4	F	TRAJ27	F	CAAEARNTNTGKLTF	in-frame	2
TRAV4D-4	F	TRAJ23	F	CAAFITRGSL**F	out-of-frame	2
TRAV4D-4	F	TRAJ23	F	CAAEAFYNQGKLIF	in-frame	2
TRAV4D-4	F	TRAJ22	F	CAADSSGSWQLIF	in-frame	2
TRAV4D-4	F	TRAJ21	F	CAGSNNNVLYF	in-frame	2
TRAV4D-4	F	TRAJ17	F	CAAEANSAGNKLTF	in-frame	2
TRAV4D-4	F	TRAJ12	F	CAAPTGGYKVVF	in-frame	2
TRAV4D-3	F	TRAJ9	F	CVAEAGDMGYKLTF	in-frame	2
TRAV4D-3	F	TRAJ9	F	CAAEARDMGYKLTF	in-frame	2
TRAV4D-3	F	TRAJ9	F	CAAEAGTWATNL**F	out-of-frame	2
TRAV4D-3	F	TRAJ58	F	WAAEAKALGLSC**F	out-of-frame	2
TRAV4D-3	F	TRAJ58	F	CAAEARALGLSC**F	out-of-frame	2
TRAV4D-3	F	TRAJ53	F	CAAEGGSNYKLTF	in-frame	2
TRAV4D-3	F	TRAJ34	F	CAAEGSNTNKVVF	in-frame	2
TRAV4D-3	F	TRAJ33	F	CAAEEDSNYQLIR	in-frame	2
TRAV4D-3	F	TRAJ33	F	CAAEEDSNYQLI.	out-of-frame	2
TRAV4D-3	F	TRAJ33	F	CAAEAARIATIS**I.	out-of-frame	2
TRAV4D-3	F	TRAJ31	F	CAARWNSNNRIFF	in-frame	2
TRAV4D-3	F	TRAJ30	F	CAAYDTNAYKVIF	in-frame	2
TRAV4D-3	F	TRAJ26	F	CAAEADNYAKGLTF	in-frame	2
TRAV4D-3	F	TRAJ23	F	CAASNYNQGKLIF	in-frame	2
TRAV4D-3	F	TRAJ23	F	CAAEAFYNQGKLIF	in-frame	2
TRAV4-2	F	TRAJ9	F	CAVEGATWATNL**F	out-of-frame	2
TRAV4-2	F	TRAJ56	F	CAVGPTGGNNKPTF	in-frame	2
TRAV4-2	F	TRAJ56	F	CAVGHTGGNNKLTF	in-frame	2
TRAV4-2	F	TRAJ56	F	CAVDPTGGNNKLTF	in-frame	2
TRAV4-2	F	TRAJ44	ORF	RAAHVTGSGGKLTL	in-frame	2
TRAV4-2	F	TRAJ23	F	CAVGV*NQGKLIF	out-of-frame	2
TRAV3N-3	F	TRAJ6	F	CTVSSGGNYKPTF	in-frame	2
TRAV3N-3	F	TRAJ6	F	CAVSSGRNYKPTF	in-frame	2
TRAV3N-3	F	TRAJ6	F	CAVSGISGGNYKPAF	in-frame	2
TRAV3N-3	F	TRAJ6	F	CAVSGISGGN.KPTF	out-of-frame	2
TRAV3N-3	F	TRAJ49	F	CAVRTTGYQNFYF	in-frame	2
TRAV3N-3	F	TRAJ34	F	CAVKVPKPTKS**F	out-of-frame	2
TRAV3N-3	F	TRAJ34	F	CAIKVPIPTKS**F	out-of-frame	2
TRAV3N-3	F	TRAJ23	F	CAEMNYNQRKLIF	in-frame	2
TRAV3N-3	F	TRAJ23	F	CAEMNYNQGELIF	in-frame	2
TRAV3N-3	F	TRAJ18	F	CTVKGSALGRLHF	in-frame	2
TRAV3N-3	F	TRAJ16	F	CASTSSDQKLVF	in-frame	2
TRAV3N-3	F	TRAJ16	F	CASASSGQKLVF	in-frame	2
TRAV3D-3	F	TRAJ49	F	CAVSPSNTGYQNFYF	in-frame	2
TRAV3-4	F	TRAJ49	F	CAVRATGYQNFYF	in-frame	2
TRAV3-1	F	TRAJ31	F	CAVSRNNNNRIFF	in-frame	2
TRAV21/DV12	F	TRAJ49	F	CILRVVSTGYQNFYF	in-frame	2
TRAV21/DV12	F	TRAJ49	F	CILRVVGTSYQNFYF	in-frame	2
TRAV21/DV12	F	TRAJ48	F	YILSTNYGNEKITF	in-frame	2
TRAV21/DV12	F	TRAJ48	F	CILSTNYENEKITF	in-frame	2
TRAV19	F	TRAJ56	F	CAAGMATGGNNKLTY	in-frame	2
TRAV19	F	TRAJ49	F	CVAGRPGYQNFYF	in-frame	2
TRAV17	F	TRAJ34	F	CALEGHNTNKVVF	in-frame	2
TRAV17	F	TRAJ34	F	CALEEYNTNKVVF	in-frame	2
TRAV16D/DV11	F	TRAJ16	F	CAVREATSSGQKLVF	in-frame	2
TRAV15N-2	F	TRAJ33	F	CTLSELRRGATIS**IW	out-of-frame	2
TRAV15N-2	F	TRAJ33	F	CALSGLRRGATIS**IW	out-of-frame	2
TRAV15N-2	F	TRAJ33	F	CALAELRRGATIS**IW	out-of-frame	2
TRAV15N-2	F	TRAJ17	F	CALSEPRRGSAGNKLTF	in-frame	2
TRAV15N-1	F	TRAJ22	F	CALWGPLSSGSWQLIF	in-frame	2
TRAV15N-1	F	TRAJ22	F	CALWEPLSSGS.QLIF	out-of-frame	2
TRAV15N-1	F	TRAJ22	F	CALWEPLSSGNWQLIF	in-frame	2
TRAV15-2/DV6-2	F	TRAJ48	F	CARSELNYGNEKITF	in-frame	2
TRAV15-2/DV6-2	F	TRAJ48	F	CALSELNYRNEKITF	in-frame	2
TRAV15-2/DV6-2	F	TRAJ48	F	CALSELNYGNEKVTF	in-frame	2
TRAV14N-3	F	TRAJ31	F	CAASAQSNNRIVF	in-frame	2
TRAV14N-3	F	TRAJ23	F	CATSLNYNQGKLIF	in-frame	2
TRAV14N-3	F	TRAJ23	F	CAASLNYNQGKIIF	in-frame	2
TRAV14N-3	F	TRAJ23	F	CAARLNYNQGKLIF	in-frame	2
TRAV14N-3	F	TRAJ17	F	CAALTVQGTS**TF	out-of-frame	2
TRAV14N-3	F	TRAJ12	F	CTASNWRL*KVVF	out-of-frame	2
TRAV14N-3	F	TRAJ12	F	CAASNWRP*KVVF	out-of-frame	2
TRAV14N-3	F	TRAJ12	F	CAASNWKL*KVVF	out-of-frame	2
TRAV14N-2	F	TRAJ47	ORF	CAASENYANKMIF	in-frame	2
TRAV14N-2	F	TRAJ33	F	CAASPRDYQLIW	in-frame	2
TRAV14N-2	F	TRAJ26	F	CAASTGN.AQGLTF	out-of-frame	2
TRAV14N-2	F	TRAJ26	F	CAASMGNYAQGLTF	in-frame	2
TRAV14N-1	F	TRAJ28	F	CAESGGPGTGSNRLTF	in-frame	2
TRAV14N-1	F	TRAJ28	F	CAASGGTGTGSNRLTF	in-frame	2
TRAV14N-1	F	TRAJ28	F	CAASGGSGTGSNRLTF	in-frame	2
TRAV14N-1	F	TRAJ28	F	CAASGGPGTKSNRLTF	in-frame	2
TRAV14N-1	F	TRAJ28	F	CAASGGPGTGSNRLT*W	out-of-frame	2
TRAV14N-1	F	TRAJ28	F	CAASGEPGTGSNRLTF	in-frame	2
TRAV14N-1	F	TRAJ28	F	.AASGGPGTGSNRLTF	out-of-frame	2
TRAV14N-1	F	TRAJ26	F	CTASMNYAQGLTF	in-frame	2
TRAV14N-1	F	TRAJ26	F	CAASTGNYAQGLTF	in-frame	2
TRAV14D-3/DV8	F	TRAJ47	ORF	CAASENYENKMIF	in-frame	2
TRAV14D-3/DV8	F	TRAJ37	F	CATSGTGNTGKLIF	in-frame	2
TRAV14D-3/DV8	F	TRAJ33	F	CTASA*SNYQLIW	out-of-frame	2
TRAV14D-3/DV8	F	TRAJ33	F	CAVSA*SNYQLIW	out-of-frame	2
TRAV14D-3/DV8	F	TRAJ33	F	CAASA*SNYPLIW	out-of-frame	2
TRAV14D-3/DV8	F	TRAJ33	F	*EQQVHSNYQLIW	out-of-frame	2
TRAV14D-1	F	TRAJ34	F	CAASTNTHKVVF	in-frame	2
TRAV14D-1	F	TRAJ21	F	CTASPSNYNVLYF	in-frame	2
TRAV14-2	F	TRAJ53	F	CEASSEGGGSNYKLTF	in-frame	2
TRAV14-2	F	TRAJ53	F	CAASSEGGGSKYKLTF	in-frame	2
TRAV14-2	F	TRAJ23	F	CAASLNYNQGKLIF	in-frame	2
TRAV13N-3	F	TRAJ39	F	CAPHNNAGAKLTF	in-frame	2
TRAV13N-3	F	TRAJ39	F	CAMSRIIMQVPSS**F	out-of-frame	2
TRAV13N-3	F	TRAJ39	F	CAMGRIIMKVPSS**F	out-of-frame	2
TRAV13N-2	F	TRAJ9	F	CAMERGNMGYKLTF	in-frame	2
TRAV13N-2	F	TRAJ9	F	CAIDRRVSYKLTF	in-frame	2
TRAV13N-2	F	TRAJ9	F	CAIDRRVGYKHTF	in-frame	2
TRAV13N-2	F	TRAJ6	F	RASHSGGNYKPTF	in-frame	2
TRAV13N-2	F	TRAJ6	F	CTSHSGGNYKPTF	in-frame	2
TRAV13N-2	F	TRAJ6	F	CASHSGRNYKPTF	in-frame	2
TRAV13N-2	F	TRAJ6	F	CASHSGGSYKPTF	in-frame	2
TRAV13N-2	F	TRAJ6	F	CASHLGGNYKPTF	in-frame	2
TRAV13N-2	F	TRAJ44	ORF	CAHTFTGSSGKLTL	in-frame	2
TRAV13N-2	F	TRAJ43	F	CALERNNNNNAPRF	in-frame	2
TRAV13N-2	F	TRAJ34	F	CAKSSNTNKVVF	in-frame	2
TRAV13N-2	F	TRAJ31	F	CALEPSNNRIFF	in-frame	2
TRAV13N-2	F	TRAJ23	F	CASMNYNQGSL**F	out-of-frame	2
TRAV13N-1	F	TRAJ42	F	CAMERGRNAKLTF	in-frame	2
TRAV13N-1	F	TRAJ39	F	CAMAGRCQAH*F	out-of-frame	2
TRAV13N-1	F	TRAJ33	F	CAPG*SNYQLIW	out-of-frame	2
TRAV13N-1	F	TRAJ2	F	CAMENTGRLSGKLTF	in-frame	2
TRAV13N-1	F	TRAJ2	F	CAMENTGGLSSKLTF	in-frame	2
TRAV13N-1	F	TRAJ2	F	CAMENTGELSGKLTF	in-frame	2
TRAV13N-1	F	TRAJ2	F	CAMEKTGGLSGKLTF	in-frame	2
TRAV13N-1	F	TRAJ2	F	CAMEILED**SGKLTF	out-of-frame	2
TRAV13N-1	F	TRAJ2	F	CAIENTGGLSGKLTF	in-frame	2
TRAV13D-4	F	TRAJ9	F	RAMERGNMGYKLTF	in-frame	2
TRAV13D-4	F	TRAJ9	F	CAMERGNMGYKLTI	in-frame	2
TRAV13D-4	F	TRAJ9	F	CAMERGNMGYKLPF	in-frame	2
TRAV13D-4	F	TRAJ9	F	CAMEQGNMGYKLTF	in-frame	2
TRAV13D-4	F	TRAJ9	F	.AMERGNMGYKLTF	out-of-frame	2
TRAV13D-2	F	TRAJ43	F	CALERNNNNNAPRF	in-frame	2
TRAV13D-2	F	TRAJ43	F	CALERGNNAPRF	in-frame	2
TRAV13D-2	F	TRAJ40	F	CALELNTGNYKYVF	in-frame	2
TRAV13D-2	F	TRAJ39	F	WAMAGRCQAH*F	out-of-frame	2
TRAV13D-2	F	TRAJ39	F	CVMAGRCQAH*F	out-of-frame	2
TRAV13D-2	F	TRAJ39	F	CAPNNNAGAKLTF	in-frame	2
TRAV13D-2	F	TRAJ39	F	CAPHKNAGAKLTF	in-frame	2
TRAV13D-2	F	TRAJ39	F	CAMAGRRQAH*F	out-of-frame	2
TRAV13D-2	F	TRAJ39	F	CAMAGRCQDH*F	out-of-frame	2
TRAV13D-1	F	TRAJ9	F	CAMERGNMGYKLTF	in-frame	2
TRAV13D-1	F	TRAJ9	F	CAIDLGYKLTF	in-frame	2
TRAV13D-1	F	TRAJ56	F	CAMERATGGNNKLTF	in-frame	2
TRAV13D-1	F	TRAJ50	F	CALPRGASSSFSKLEF	in-frame	2
TRAV13D-1	F	TRAJ45	F	CAMGMNTEGADRLTF	in-frame	2
TRAV13D-1	F	TRAJ43	F	YALERGNNAPRF	in-frame	2
TRAV13D-1	F	TRAJ43	F	RALERGNNAPRF	in-frame	2
TRAV13D-1	F	TRAJ43	F	FALERNNNNNAPRF	in-frame	2
TRAV13D-1	F	TRAJ43	F	CAVERNNNNNAPRF	in-frame	2
TRAV13D-1	F	TRAJ43	F	CALERSNNNNAPRF	in-frame	2
TRAV13D-1	F	TRAJ43	F	CALERNNNSNAPRF	in-frame	2
TRAV13D-1	F	TRAJ43	F	CALERNNNNNDPRF	in-frame	2
TRAV13D-1	F	TRAJ43	F	CALERNNNNNASRF	in-frame	2
TRAV13D-1	F	TRAJ43	F	CALERNNNNNAPRL	in-frame	2
TRAV13D-1	F	TRAJ43	F	CALERNNNNHAPRF	in-frame	2
TRAV13D-1	F	TRAJ43	F	CALERNNNNDAPRF	in-frame	2
TRAV13D-1	F	TRAJ43	F	CALERNNDNNAPRF	in-frame	2
TRAV13D-1	F	TRAJ43	F	CALERGNNTPRF	in-frame	2
TRAV13D-1	F	TRAJ43	F	CALERGNNPPRF	in-frame	2
TRAV13D-1	F	TRAJ43	F	CALERGNNAPRL	in-frame	2
TRAV13D-1	F	TRAJ43	F	CALERDNNAPRF	in-frame	2
TRAV13D-1	F	TRAJ43	F	CALEQNNNNNAPRF	in-frame	2
TRAV13D-1	F	TRAJ43	F	CALE.NNNNNAPRF	out-of-frame	2
TRAV13D-1	F	TRAJ40	F	CALELNTGNYTYVF	in-frame	2
TRAV13D-1	F	TRAJ40	F	CALELNTGNYKDVF	in-frame	2
TRAV13D-1	F	TRAJ40	F	CALELNTGNDKYVF	in-frame	2
TRAV13D-1	F	TRAJ39	F	CALETNNNAGAKLTF	in-frame	2
TRAV13D-1	F	TRAJ39	F	CALEPNNNASTKLTF	in-frame	2
TRAV13D-1	F	TRAJ39	F	CALEPNNNASAKLTF	in-frame	2
TRAV13D-1	F	TRAJ39	F	CALEPNNDAGAKLTF	in-frame	2
TRAV13D-1	F	TRAJ37	F	CAMEGGNTGKLIF	in-frame	2
TRAV13D-1	F	TRAJ34	F	CAKSSNTNKVVF	in-frame	2
TRAV13D-1	F	TRAJ33	F	CAPG*RNYQLIW	out-of-frame	2
TRAV13D-1	F	TRAJ31	F	CAWEPSNNRIFF	in-frame	2
TRAV13D-1	F	TRAJ31	F	CAVEPSNNRIFF	in-frame	2
TRAV13D-1	F	TRAJ31	F	CALESSNNRIFF	in-frame	2
TRAV13D-1	F	TRAJ31	F	CALEPSNTRIFF	in-frame	2
TRAV13D-1	F	TRAJ31	F	CALEPSNSRIFF	in-frame	2
TRAV13D-1	F	TRAJ31	F	CALEPSNNRIFL	in-frame	2
TRAV13D-1	F	TRAJ31	F	CALEPSKNRIFF	in-frame	2
TRAV13D-1	F	TRAJ31	F	CALELSNNRIFF	in-frame	2
TRAV13D-1	F	TRAJ31	F	CAIRNSNNRIFF	in-frame	2
TRAV13D-1	F	TRAJ31	F	.ALEPSNNRIFF	out-of-frame	2
TRAV13D-1	F	TRAJ23	F	CASMNYNQGKLIF	in-frame	2
TRAV13D-1	F	TRAJ23	F	CALERKNYNQGKLIF	in-frame	2
TRAV13D-1	F	TRAJ2	F	CAMENTGGLSGKLTF	in-frame	2
TRAV13-4/DV7	F	TRAJ58	F	CAMERGGSKLSI	in-frame	2
TRAV13-4/DV7	F	TRAJ58	F	CAMERGESKLSF	in-frame	2
TRAV13-4/DV7	F	TRAJ43	F	CALERNNNNNAPRF	in-frame	2
TRAV13-4/DV7	F	TRAJ40	F	CALELNTGNYKYVF	in-frame	2
TRAV13-4/DV7	F	TRAJ39	F	CAMAGRCQAH*F	out-of-frame	2
TRAV13-4/DV7	F	TRAJ39	F	CALEPNNNAGAKLTF	in-frame	2
TRAV13-4/DV7	F	TRAJ31	F	CALEPSNNRIFF	in-frame	2
TRAV12N-3	F	TRAJ9	F	CALSGSNMGYKLTF	in-frame	2
TRAV12N-2	F	TRAJ37	F	CALVLTGNTGKLIF	in-frame	2
TRAV12N-2	F	TRAJ30	F	CALTPNTNAYKVIF	in-frame	2
TRAV12N-2	F	TRAJ22	F	CALRSSSGS.QLIF	out-of-frame	2
TRAV12N-1	F	TRAJ58	F	CALKGQGTGSKLSF	in-frame	2
TRAV12N-1	F	TRAJ24	F	CALSTTASLGKLQF	in-frame	2
TRAV12D-3	F	TRAJ43	F	CALRQQCPT*F	out-of-frame	2
TRAV12D-2	F	TRAJ40	F	CALSDQGAGNYKYVF	in-frame	2
TRAV12D-2	F	TRAJ30	F	CALGHDTNAYKVIF	in-frame	2
TRAV12-3	F	TRAJ40	F	CAMSTGNYKYVF	in-frame	2
TRAV12-3	F	TRAJ34	F	CALSSSNNNKVVF	in-frame	2
TRAV11	F	TRAJ33	F	RVVGGEQLSVD*W	out-of-frame	2
TRAV11	F	TRAJ33	F	CVVGGE*NYQLIW	out-of-frame	2
TRAV11	F	TRAJ33	F	CVEGGEQLSVD*W	out-of-frame	2
TRAV10N	F	TRAJ58	F	CAAMQQGTESKLSF	in-frame	2
TRAV10N	F	TRAJ58	F	CAAMQKGTGSKLSF	in-frame	2
TRAV10N	F	TRAJ23	F	CAATGYYNQGKLIF	in-frame	2
TRAV1	F	TRAJ9	F	CAVRNPMGYKLTF	in-frame	2
TRAV1	F	TRAJ9	F	CAVRDPMSYKLTF	in-frame	2
TRAV9N-4	F	TRAJ9	F	CATDGGYKLTF	in-frame	1
TRAV9N-4	F	TRAJ9	F	CAPDRGYKLTF	in-frame	1
TRAV9N-4	F	TRAJ9	F	CAPDGGYKLTL	in-frame	1
TRAV9N-4	F	TRAJ9	F	CAPDEG.TLTF	out-of-frame	1
TRAV9N-4	F	TRAJ6	F	CVLSLTAGGNYNPTF	in-frame	1
TRAV9N-4	F	TRAJ56	F	CALEGLGGNNKLTF	in-frame	1
TRAV9N-4	F	TRAJ53	F	RALSGGSNYKLTF	in-frame	1
TRAV9N-4	F	TRAJ53	F	CDLSGGSNYKLTF	in-frame	1
TRAV9N-4	F	TRAJ53	F	CDKSGGRKDKRTF	in-frame	1
TRAV9N-4	F	TRAJ53	F	CARSGGSNYKLTF	in-frame	1
TRAV9N-4	F	TRAJ53	F	CAQSGGSNYKLTF	in-frame	1
TRAV9N-4	F	TRAJ53	F	CAMSGGSNYKLTV	in-frame	1
TRAV9N-4	F	TRAJ53	F	CALGGGSNYKLTF	in-frame	1
TRAV9N-4	F	TRAJ48	F	CALSRTMEVRK**TF	out-of-frame	1
TRAV9N-4	F	TRAJ42	F	CGVNGGSNAKLTF	in-frame	1
TRAV9N-4	F	TRAJ41	ORF	CFKKDAL.VSNTSSML	out-of-frame	1
TRAV9N-4	F	TRAJ40	F	CVRGYYKYVF	in-frame	1
TRAV9N-4	F	TRAJ37	F	SALSTTGNTGKLIF	in-frame	1
TRAV9N-4	F	TRAJ37	F	CWGVTCNSGKLIF	in-frame	1
TRAV9N-4	F	TRAJ37	F	CVLTRRQYQKTH*F	out-of-frame	1
TRAV9N-4	F	TRAJ37	F	CGRGTTGKAENS**F	out-of-frame	1
TRAV9N-4	F	TRAJ37	F	CAVSITGNTGKLIF	in-frame	1
TRAV9N-4	F	TRAJ37	F	CALSTTGNTRKLIF	in-frame	1
TRAV9N-4	F	TRAJ37	F	CALSTTGNTGKLIV	in-frame	1
TRAV9N-4	F	TRAJ37	F	CALSTTGNTEKLIF	in-frame	1
TRAV9N-4	F	TRAJ37	F	CALSTTGNNGKLIF	in-frame	1
TRAV9N-4	F	TRAJ37	F	CALSTTGNAGKLIF	in-frame	1
TRAV9N-4	F	TRAJ37	F	CALSTTDNNGKLIF	in-frame	1
TRAV9N-4	F	TRAJ37	F	CALSPTANTGKLIF	in-frame	1
TRAV9N-4	F	TRAJ37	F	CALRTTGNTGKLIF	in-frame	1
TRAV9N-4	F	TRAJ33	F	WALSRGDSNYQLVW	in-frame	1
TRAV9N-4	F	TRAJ33	F	GALSRGDSNDQLIW	in-frame	1
TRAV9N-4	F	TRAJ33	F	CVLSSDSNYQLIR	in-frame	1
TRAV9N-4	F	TRAJ33	F	CVLSSDSNYQFIW	in-frame	1
TRAV9N-4	F	TRAJ33	F	CVLSSDGNYQLIW	in-frame	1
TRAV9N-4	F	TRAJ33	F	CVLGSDSNYQLIW	in-frame	1
TRAV9N-4	F	TRAJ33	F	CILSSDSNYQLIW	in-frame	1
TRAV9N-4	F	TRAJ33	F	CARSSGHSNDQMIW	in-frame	1
TRAV9N-4	F	TRAJ33	F	CAMSRGNSNYQLIW	in-frame	1
TRAV9N-4	F	TRAJ33	F	CALTRGDSNYQLIW	in-frame	1
TRAV9N-4	F	TRAJ33	F	CALSSDSNYQLIW	in-frame	1
TRAV9N-4	F	TRAJ33	F	CALSRWDSNYQLIW	in-frame	1
TRAV9N-4	F	TRAJ33	F	CALSRVDSNYQLIW	in-frame	1
TRAV9N-4	F	TRAJ33	F	CALSRGESNYQWIW	in-frame	1
TRAV9N-4	F	TRAJ33	F	CALSRGESNYQLIW	in-frame	1
TRAV9N-4	F	TRAJ33	F	CALSRGDSNYQVIW	in-frame	1
TRAV9N-4	F	TRAJ33	F	CALSRGDSNYQLVW	in-frame	1
TRAV9N-4	F	TRAJ33	F	CALSRGDSNYQLIR	in-frame	1
TRAV9N-4	F	TRAJ33	F	CALSRGDSNSQLIW	in-frame	1
TRAV9N-4	F	TRAJ33	F	CALSRGDSDYQLIW	in-frame	1
TRAV9N-4	F	TRAJ33	F	CALSRGDSDHQLIW	in-frame	1
TRAV9N-4	F	TRAJ33	F	CALSRGDRNYQLIW	in-frame	1
TRAV9N-4	F	TRAJ33	F	CALSRGDNNYQLIW	in-frame	1
TRAV9N-4	F	TRAJ33	F	CALSRADSNYQLIW	in-frame	1
TRAV9N-4	F	TRAJ33	F	CALRSGDSNDQLIW	in-frame	1
TRAV9N-4	F	TRAJ33	F	CALRRGDSNYQLIW	in-frame	1
TRAV9N-4	F	TRAJ33	F	CALRRGDRSGQLIW	in-frame	1
TRAV9N-4	F	TRAJ33	F	CALGRGDSNCQLIW	in-frame	1
TRAV9N-4	F	TRAJ31	F	YALSKGSNNRIFF	in-frame	1
TRAV9N-4	F	TRAJ31	F	CIRDS**IRLRIPSNNRIFF	out-of-frame	1
TRAV9N-4	F	TRAJ31	F	CDLSKGSNNRIFF	in-frame	1
TRAV9N-4	F	TRAJ31	F	CAQSKGSNNRIFF	in-frame	1
TRAV9N-4	F	TRAJ31	F	CALSKGSNDRIFF	in-frame	1
TRAV9N-4	F	TRAJ31	F	CALRRGSNNRIFF	in-frame	1
TRAV9N-4	F	TRAJ31	F	CALGKGSNNRSCF	in-frame	1
TRAV9N-4	F	TRAJ31	F	CALGKGSNNRIFF	in-frame	1
TRAV9N-4	F	TRAJ28	F	CALTIPGTGSNRITF	in-frame	1
TRAV9N-4	F	TRAJ28	F	CALTIPGSGSNRLTF	in-frame	1
TRAV9N-4	F	TRAJ27	F	CAVNTNTGKLTF	in-frame	1
TRAV9N-4	F	TRAJ26	F	CALVRDNHAQGLTF	in-frame	1
TRAV9N-4	F	TRAJ26	F	CALSINSYAQGLTF	in-frame	1
TRAV9N-4	F	TRAJ26	F	CALMGDNYAHGLTY	in-frame	1
TRAV9N-4	F	TRAJ24	F	CAPSMGTASLGKLQF	in-frame	1
TRAV9N-4	F	TRAJ24	F	CALSMGTTSLGKLQF	in-frame	1
TRAV9N-4	F	TRAJ24	F	CALSMGTASMKKLRF	in-frame	1
TRAV9N-4	F	TRAJ24	F	CALSMGAASLGKLQF	in-frame	1
TRAV9N-4	F	TRAJ24	F	CALSM.TASLGKLQF	out-of-frame	1
TRAV9N-4	F	TRAJ24	F	CALSLLTALFWKLQF	in-frame	1
TRAV9N-4	F	TRAJ24	F	CALRMGTASLGKMQF	in-frame	1
TRAV9N-4	F	TRAJ24	F	CALGMGTASLGKLQF	in-frame	1
TRAV9N-4	F	TRAJ22	F	FALIPPSSSTWQLIF	in-frame	1
TRAV9N-4	F	TRAJ22	F	CSLSTASSGS.QLIF	out-of-frame	1
TRAV9N-4	F	TRAJ22	F	CDLSPASTSS.KLIF	out-of-frame	1
TRAV9N-4	F	TRAJ22	F	CAPSPASSGSWQLIF	in-frame	1
TRAV9N-4	F	TRAJ22	F	CAMSPAYYGSWPLIF	in-frame	1
TRAV9N-4	F	TRAJ22	F	CALRPASSGSWQLIF	in-frame	1
TRAV9N-4	F	TRAJ22	F	CAASRSSSSWQLIF	in-frame	1
TRAV9N-4	F	TRAJ21	F	WARGMSNCSELYF	in-frame	1
TRAV9N-4	F	TRAJ21	F	WAQGGRTTCL**F	out-of-frame	1
TRAV9N-4	F	TRAJ21	F	CALSMTNYNVLYF	in-frame	1
TRAV9N-4	F	TRAJ21	F	CALGMSNYNVLYF	in-frame	1
TRAV9N-4	F	TRAJ2	F	RALTPNTGGLSGKLTF	in-frame	1
TRAV9N-4	F	TRAJ2	F	CAQSMGTGGLSGKLTF	in-frame	1
TRAV9N-4	F	TRAJ2	F	CAMSMGTGGLSGKLTF	in-frame	1
TRAV9N-4	F	TRAJ2	F	CALTQKTGGISGKLTF	in-frame	1
TRAV9N-4	F	TRAJ2	F	CALTPNTGGPSGKLTF	in-frame	1
TRAV9N-4	F	TRAJ2	F	CALTPNTGGLSSKLTF	in-frame	1
TRAV9N-4	F	TRAJ2	F	CALTPNTGGLSGKLTV	in-frame	1
TRAV9N-4	F	TRAJ2	F	CALTPHTGGLSGKLTF	in-frame	1
TRAV9N-4	F	TRAJ2	F	CALSMGTGRLSGKLTF	in-frame	1
TRAV9N-4	F	TRAJ2	F	CALSMGTGGLSSKLTF	in-frame	1
TRAV9N-4	F	TRAJ2	F	CALSMGTGGLSGKLAF	in-frame	1
TRAV9N-4	F	TRAJ2	F	CALSMGTGGISSKLTF	in-frame	1
TRAV9N-4	F	TRAJ2	F	CALSMETGGLSGKLTF	in-frame	1
TRAV9N-4	F	TRAJ2	F	.ALSKGTGGLSGKLTF	out-of-frame	1
TRAV9N-4	F	TRAJ17	F	WGLSWGANSARNKLTF	in-frame	1
TRAV9N-4	F	TRAJ17	F	CTLSWGANSAGNKLTF	in-frame	1
TRAV9N-4	F	TRAJ17	F	CELSWGDKSEGKKITF	in-frame	1
TRAV9N-4	F	TRAJ17	F	CDLSSGANSEGNKVTF	in-frame	1
TRAV9N-4	F	TRAJ17	F	CALSWWANSAGNKLTF	in-frame	1
TRAV9N-4	F	TRAJ17	F	CALSWRANSAGNKLTF	in-frame	1
TRAV9N-4	F	TRAJ17	F	CALSWGVNSAGNKLTF	in-frame	1
TRAV9N-4	F	TRAJ17	F	CALSWGGQQCREQAN*F	out-of-frame	1
TRAV9N-4	F	TRAJ17	F	CALSWGDNSEGNKITF	in-frame	1
TRAV9N-4	F	TRAJ17	F	CALSWGANSVGNKLTF	in-frame	1
TRAV9N-4	F	TRAJ17	F	CALSWGANSGGNKLTF	in-frame	1
TRAV9N-4	F	TRAJ17	F	CALSWGANSAWNKLTF	in-frame	1
TRAV9N-4	F	TRAJ17	F	CALSWGANSAGNKLTW	in-frame	1
TRAV9N-4	F	TRAJ17	F	CALSWGANSAGNKLAL	in-frame	1
TRAV9N-4	F	TRAJ17	F	CALSWGANSAGNKLAF	in-frame	1
TRAV9N-4	F	TRAJ17	F	CALSWGANSAGIKLTF	in-frame	1
TRAV9N-4	F	TRAJ17	F	CALSWGANNAGNKLTF	in-frame	1
TRAV9N-4	F	TRAJ17	F	CALSWGAKSAGNKLTF	in-frame	1
TRAV9N-4	F	TRAJ17	F	CALS.GANSAGNKLTF	out-of-frame	1
TRAV9N-4	F	TRAJ17	F	CALS**RANRAGNKLTF	out-of-frame	1
TRAV9N-4	F	TRAJ17	F	CALNWGANSAGNKLTF	in-frame	1
TRAV9N-4	F	TRAJ17	F	CALNWEANSAGNKLTF	in-frame	1
TRAV9N-4	F	TRAJ17	F	CALGWGPTVQGTS**TF	out-of-frame	1
TRAV9N-4	F	TRAJ17	F	CALGWGANSAENKLAF	in-frame	1
TRAV9N-4	F	TRAJ17	F	.ALSWGDNSGGKKLTF	out-of-frame	1
TRAV9N-4	F	TRAJ16	F	CAVSGASSGQKLVF	in-frame	1
TRAV9N-4	F	TRAJ15	F	GALSMRGGRALIF	in-frame	1
TRAV9N-4	F	TRAJ15	F	CVLRTYQGGRALIF	in-frame	1
TRAV9N-4	F	TRAJ15	F	CTLSFYQRGRALIF	in-frame	1
TRAV9N-4	F	TRAJ15	F	CAQSMRGGRALIF	in-frame	1
TRAV9N-4	F	TRAJ15	F	CAMSFYQGGRALIF	in-frame	1
TRAV9N-4	F	TRAJ15	F	CALSRRGGRALIF	in-frame	1
TRAV9N-4	F	TRAJ15	F	CALSMRGGRALIL	in-frame	1
TRAV9N-4	F	TRAJ15	F	CALSLRAGSALIF	in-frame	1
TRAV9N-4	F	TRAJ15	F	CALSIGRGRALVF	in-frame	1
TRAV9N-4	F	TRAJ15	F	CALSFYQGGKALIF	in-frame	1
TRAV9N-4	F	TRAJ15	F	CALSFCQGGRALIF	in-frame	1
TRAV9N-4	F	TRAJ15	F	CALSF.QGGRALIF	out-of-frame	1
TRAV9N-4	F	TRAJ15	F	CALRMRGGRALIF	in-frame	1
TRAV9N-4	F	TRAJ15	F	.ALSMRGGRALIF	out-of-frame	1
TRAV9N-4	F	TRAJ13	F	CVWSVNSATYQRF	in-frame	1
TRAV9N-4	F	TRAJ13	F	CVLGVNSGTYQRF	in-frame	1
TRAV9N-4	F	TRAJ13	F	CFERKFWDLPE*F	out-of-frame	1
TRAV9N-4	F	TRAJ12	F	CALSPGTGGYKVVF	in-frame	1
TRAV9N-4	F	TRAJ12	F	CALRKRDWRI*KVVF	out-of-frame	1
TRAV9N-3	F	TRAJ9	F	CAVRWGYKLTF	in-frame	1
TRAV9N-3	F	TRAJ56	F	CSVRMATGGNNKLTF	in-frame	1
TRAV9N-3	F	TRAJ56	F	CAVSVATGGNNKLTF	in-frame	1
TRAV9N-3	F	TRAJ56	F	CAVSMATGGNNKLT*W	out-of-frame	1
TRAV9N-3	F	TRAJ56	F	CAVSMATGGNHKLTF	in-frame	1
TRAV9N-3	F	TRAJ56	F	CAVRMATGGNNKLTF	in-frame	1
TRAV9N-3	F	TRAJ49	F	CARNTGYHSFSF	in-frame	1
TRAV9N-3	F	TRAJ49	F	CAGNTGYKNFYF	in-frame	1
TRAV9N-3	F	TRAJ49	F	.EGNTG.KKFYF	out-of-frame	1
TRAV9N-3	F	TRAJ48	F	CDERNYGNEKITF	in-frame	1
TRAV9N-3	F	TRAJ44	ORF	CAVSPRGSGRKLTL	in-frame	1
TRAV9N-3	F	TRAJ40	F	CVRRNYKYVF	in-frame	1
TRAV9N-3	F	TRAJ40	F	CVRGNYKYVF	in-frame	1
TRAV9N-3	F	TRAJ40	F	CSGKRQIR*F	out-of-frame	1
TRAV9N-3	F	TRAJ40	F	CAVGPLNTGNYKYVF	in-frame	1
TRAV9N-3	F	TRAJ40	F	CAERESTGKNKYVV	in-frame	1
TRAV9N-3	F	TRAJ37	F	CVFLTGNTGKLIF	in-frame	1
TRAV9N-3	F	TRAJ37	F	CAVSISGNSGKLIF	in-frame	1
TRAV9N-3	F	TRAJ37	F	CALSTTGNTGKLIF	in-frame	1
TRAV9N-3	F	TRAJ37	F	CAGSIPGNAGKLIL	in-frame	1
TRAV9N-3	F	TRAJ32	F	YAVNYGSSGNKLIF	in-frame	1
TRAV9N-3	F	TRAJ32	F	GAVNYGSSGNKLIF	in-frame	1
TRAV9N-3	F	TRAJ32	F	CAVNYGSSGNKPIF	in-frame	1
TRAV9N-3	F	TRAJ31	F	CVLSADSNNRIFF	in-frame	1
TRAV9N-3	F	TRAJ30	F	CAVRVTNAYKVIF	in-frame	1
TRAV9N-3	F	TRAJ26	F	CVPPWLEVRYRQLGIN*F	out-of-frame	1
TRAV9N-3	F	TRAJ26	F	CVLRVNNNEKGITF	in-frame	1
TRAV9N-3	F	TRAJ26	F	CALVRDNYAQGLTF	in-frame	1
TRAV9N-3	F	TRAJ24	F	CVLRTTASLGKLQF	in-frame	1
TRAV9N-3	F	TRAJ24	F	CVLRRTDS.GKK.F	out-of-frame	1
TRAV9N-3	F	TRAJ22	F	YAVSLASSGSWQLIF	in-frame	1
TRAV9N-3	F	TRAJ22	F	RAVSLASSGSWQLNF	in-frame	1
TRAV9N-3	F	TRAJ22	F	CTVSLASSGSWQLIF	in-frame	1
TRAV9N-3	F	TRAJ22	F	CGVSLASSGSWQLIF	in-frame	1
TRAV9N-3	F	TRAJ22	F	CDVSLASSDSWQLIF	in-frame	1
TRAV9N-3	F	TRAJ22	F	CCEPRIFFPLTTH*F	out-of-frame	1
TRAV9N-3	F	TRAJ22	F	CAVSLVSSGSWQLIF	in-frame	1
TRAV9N-3	F	TRAJ22	F	CAVSLGSSGSSQLIF	in-frame	1
TRAV9N-3	F	TRAJ22	F	CAVSLASSSSWQLIF	in-frame	1
TRAV9N-3	F	TRAJ22	F	CAVSLASSSSWQHNF	in-frame	1
TRAV9N-3	F	TRAJ22	F	CAVSLASSGSWQPIF	in-frame	1
TRAV9N-3	F	TRAJ22	F	CAVSLASSGSW.LIF	out-of-frame	1
TRAV9N-3	F	TRAJ22	F	CAVSLASSGNWQLIF	in-frame	1
TRAV9N-3	F	TRAJ22	F	CAVSLASSDSWQLIF	in-frame	1
TRAV9N-3	F	TRAJ22	F	CAVSLASAGSWQLIF	in-frame	1
TRAV9N-3	F	TRAJ22	F	CAVSIASSGSWQLIF	in-frame	1
TRAV9N-3	F	TRAJ22	F	CAVRLESSGRRQLIF	in-frame	1
TRAV9N-3	F	TRAJ22	F	CAVGLASSGSWQLIF	in-frame	1
TRAV9N-3	F	TRAJ22	F	CAVGLAFSGSWQLIF	in-frame	1
TRAV9N-3	F	TRAJ22	F	.AVSLASSGSWQLIC	out-of-frame	1
TRAV9N-3	F	TRAJ21	F	CALSMSNYNVLYF	in-frame	1
TRAV9N-3	F	TRAJ17	F	CVLSAGSAGNKLTF	in-frame	1
TRAV9N-3	F	TRAJ17	F	CIRDS.YDSEFPNKLTF	out-of-frame	1
TRAV9N-3	F	TRAJ16	F	CAVSGASSGQKLVF	in-frame	1
TRAV9N-3	F	TRAJ15	F	RAVSPYQGGRALIF	in-frame	1
TRAV9N-3	F	TRAJ15	F	CVVSPYQGGRALIF	in-frame	1
TRAV9N-3	F	TRAJ15	F	CAVSPYQRGRALIF	in-frame	1
TRAV9N-3	F	TRAJ15	F	CAVSPYQGGGALIF	in-frame	1
TRAV9N-3	F	TRAJ15	F	CAVSPY.GGRALIF	out-of-frame	1
TRAV9N-3	F	TRAJ13	F	CVVIVNYGND.RF	out-of-frame	1
TRAV9N-3	F	TRAJ12	F	GVVSGTGSYKVVF	in-frame	1
TRAV9N-3	F	TRAJ12	F	GAVSGTGGDKVVF	in-frame	1
TRAV9N-3	F	TRAJ12	F	CSVSGNGSYKVVF	in-frame	1
TRAV9N-3	F	TRAJ12	F	CAVSGTGGYRVVF	in-frame	1
TRAV9N-2	F	TRAJ6	F	CVLSLTSGGSYNPTL	in-frame	1
TRAV9N-2	F	TRAJ6	F	CVLSLTSGGNYKPTL	in-frame	1
TRAV9N-2	F	TRAJ6	F	CVLSLTSGGNYKHTF	in-frame	1
TRAV9N-2	F	TRAJ6	F	CVLSLK.GGNYKHTF	out-of-frame	1
TRAV9N-2	F	TRAJ56	F	CVLSGGGNNKLTF	in-frame	1
TRAV9N-2	F	TRAJ40	F	WVRGN.KYVF	out-of-frame	1
TRAV9N-2	F	TRAJ40	F	CVRRNNKYVF	in-frame	1
TRAV9N-2	F	TRAJ40	F	CVRGNYKFVF	in-frame	1
TRAV9N-2	F	TRAJ40	F	CVQGNYKYVV	in-frame	1
TRAV9N-2	F	TRAJ40	F	CVPGNYKYVF	in-frame	1
TRAV9N-2	F	TRAJ40	F	CVLSGHTGNDKYVF	in-frame	1
TRAV9N-2	F	TRAJ37	F	CGMARRKDRKTH*F	out-of-frame	1
TRAV9N-2	F	TRAJ37	F	CALSTTGNTGKLIF	in-frame	1
TRAV9N-2	F	TRAJ33	F	CVLSSDSKNQLIW	in-frame	1
TRAV9N-2	F	TRAJ33	F	CEVLSSSGDYQLIW	in-frame	1
TRAV9N-2	F	TRAJ33	F	CALSRGDSNYQLIW	in-frame	1
TRAV9N-2	F	TRAJ31	F	CVLGPE*SNNRIFF	out-of-frame	1
TRAV9N-2	F	TRAJ31	F	CALGDRDNNRIFF	in-frame	1
TRAV9N-2	F	TRAJ30	F	CVLSTNAYKVIF	in-frame	1
TRAV9N-2	F	TRAJ30	F	CVLSPSAYKVIF	in-frame	1
TRAV9N-2	F	TRAJ30	F	CVLSPNDNKVIF	in-frame	1
TRAV9N-2	F	TRAJ30	F	CVLSPNAYKVIL	in-frame	1
TRAV9N-2	F	TRAJ30	F	CVLNPNAYKVIF	in-frame	1
TRAV9N-2	F	TRAJ30	F	CVLITNAYKVIF	in-frame	1
TRAV9N-2	F	TRAJ30	F	CAVRVTNAYKVIF	in-frame	1
TRAV9N-2	F	TRAJ30	F	.VQSPNDYKVIF	out-of-frame	1
TRAV9N-2	F	TRAJ30	F	.VLRQNDYKVIF	out-of-frame	1
TRAV9N-2	F	TRAJ27	F	CVTPIQAN**TF	out-of-frame	1
TRAV9N-2	F	TRAJ26	F	CVLRVNNYDQGLTF	in-frame	1
TRAV9N-2	F	TRAJ24	F	CVLRTTDSLGKLQF	in-frame	1
TRAV9N-2	F	TRAJ24	F	CVLRRTASLGKLQF	in-frame	1
TRAV9N-2	F	TRAJ22	F	CACGPCSDSYQVIF	in-frame	1
TRAV9N-2	F	TRAJ2	F	CALTPNTGGLSGKLTF	in-frame	1
TRAV9N-2	F	TRAJ17	F	CVLSAGSAGNKLTF	in-frame	1
TRAV9N-2	F	TRAJ17	F	CVLNSAGNKLTF	in-frame	1
TRAV9N-2	F	TRAJ17	F	CALSWGANSAGNKLTF	in-frame	1
TRAV9N-2	F	TRAJ16	F	CVPSTSSGQKLVF	in-frame	1
TRAV9N-2	F	TRAJ16	F	CVPGTSSGQKMVF	in-frame	1
TRAV9N-2	F	TRAJ16	F	CVPGTSRGQKLVF	in-frame	1
TRAV9N-2	F	TRAJ15	F	CVPSAGQGGRALIF	in-frame	1
TRAV9N-2	F	TRAJ13	F	GVLSVSTGT.QRF	out-of-frame	1
TRAV9N-2	F	TRAJ13	F	CVLSVNSRTYQRF	in-frame	1
TRAV9N-2	F	TRAJ13	F	CVLSVNSGY.QRF	out-of-frame	1
TRAV9N-2	F	TRAJ13	F	CVLSVNSGTSQRF	in-frame	1
TRAV9N-2	F	TRAJ13	F	CVLSVNSGTDQRF	in-frame	1
TRAV9N-2	F	TRAJ13	F	CVLSVNSGT.QRF	out-of-frame	1
TRAV9N-2	F	TRAJ13	F	CVLSVHSGSKQRF	in-frame	1
TRAV9N-2	F	TRAJ13	F	CVLSVDTGTYQRF	in-frame	1
TRAV9N-2	F	TRAJ13	F	CVLRVNSGTYQRF	in-frame	1
TRAV9N-2	F	TRAJ12	F	WVVNEPGGDKVDF	in-frame	1
TRAV9D-4	F	TRAJ56	F	CALGAWEAIIS**TF	out-of-frame	1
TRAV9D-4	F	TRAJ53	F	CALSGGSNYKLTF	in-frame	1
TRAV9D-4	F	TRAJ53	F	CALSGGSNHKLTF	in-frame	1
TRAV9D-4	F	TRAJ48	F	CTVRNYGNEKITF	in-frame	1
TRAV9D-4	F	TRAJ48	F	CPFGLGGTIVTRKS**F	out-of-frame	1
TRAV9D-4	F	TRAJ48	F	CAVREYGNEKITV	in-frame	1
TRAV9D-4	F	TRAJ48	F	CAMRNYGNEKITF	in-frame	1
TRAV9D-4	F	TRAJ48	F	CALSRTMEMRK**TF	out-of-frame	1
TRAV9D-4	F	TRAJ45	F	CTVSARAEDADRLTF	in-frame	1
TRAV9D-4	F	TRAJ45	F	CAVSAKAEGADRLTF	in-frame	1
TRAV9D-4	F	TRAJ45	F	CAVGARAEGADRLTF	in-frame	1
TRAV9D-4	F	TRAJ43	F	CDVSDNNNNAPRF	in-frame	1
TRAV9D-4	F	TRAJ40	F	WAVSASTGNYKYVF	in-frame	1
TRAV9D-4	F	TRAJ40	F	CVLSGKDNY.YIF	out-of-frame	1
TRAV9D-4	F	TRAJ40	F	CAVSVSRGNYKYVF	in-frame	1
TRAV9D-4	F	TRAJ40	F	CAVSSSTGNYKYVF	in-frame	1
TRAV9D-4	F	TRAJ40	F	CAVSASTRNYKYVF	in-frame	1
TRAV9D-4	F	TRAJ40	F	CAVSASKGNYKYVF	in-frame	1
TRAV9D-4	F	TRAJ40	F	CAVSANTGNYKYVF	in-frame	1
TRAV9D-4	F	TRAJ40	F	CAVGFNTGNYKYVF	in-frame	1
TRAV9D-4	F	TRAJ39	F	CAVSQDNAGAKITF	in-frame	1
TRAV9D-4	F	TRAJ39	F	CAVSPYNAGAKLKF	in-frame	1
TRAV9D-4	F	TRAJ39	F	CAVSAYNAGAKLTF	in-frame	1
TRAV9D-4	F	TRAJ39	F	CAVGRYNADDKLTF	in-frame	1
TRAV9D-4	F	TRAJ37	F	CVFLTGNTGKLIF	in-frame	1
TRAV9D-4	F	TRAJ37	F	CIRGS*NTTPNTPGNTGKLIF	out-of-frame	1
TRAV9D-4	F	TRAJ37	F	CAVSITGYTGKLIF	in-frame	1
TRAV9D-4	F	TRAJ37	F	CAVSITGKTGKLIF	in-frame	1
TRAV9D-4	F	TRAJ37	F	CAVRITGNTGKLIF	in-frame	1
TRAV9D-4	F	TRAJ32	F	CREAPGEQWQQAH*F	out-of-frame	1
TRAV9D-4	F	TRAJ32	F	CAVRPWRSSRNKLIF	in-frame	1
TRAV9D-4	F	TRAJ32	F	CAVRPWGSSSNKLIF	in-frame	1
TRAV9D-4	F	TRAJ32	F	CAVRPWGNSGNKLIF	in-frame	1
TRAV9D-4	F	TRAJ32	F	CAVGPWGSSGNKLIF	in-frame	1
TRAV9D-4	F	TRAJ31	F	WAVSNSNNRIFF	in-frame	1
TRAV9D-4	F	TRAJ31	F	WAVSARSNNRIFF	in-frame	1
TRAV9D-4	F	TRAJ31	F	GAVSARSNNRIFF	in-frame	1
TRAV9D-4	F	TRAJ31	F	CVVSNSNNRIFF	in-frame	1
TRAV9D-4	F	TRAJ31	F	CAVSTRSNNRIFF	in-frame	1
TRAV9D-4	F	TRAJ31	F	CAVSNGNNRIFF	in-frame	1
TRAV9D-4	F	TRAJ31	F	CAVSGRSNNKIFF	in-frame	1
TRAV9D-4	F	TRAJ31	F	CAVSARSNNRIFV	in-frame	1
TRAV9D-4	F	TRAJ31	F	CAVRERSNNRIFF	in-frame	1
TRAV9D-4	F	TRAJ31	F	CAVNNSNNRIFF	in-frame	1
TRAV9D-4	F	TRAJ31	F	CALSKGSNNRIFF	in-frame	1
TRAV9D-4	F	TRAJ31	F	CAGSARSNNRVVF	in-frame	1
TRAV9D-4	F	TRAJ31	F	CAGSARSNNRIFF	in-frame	1
TRAV9D-4	F	TRAJ27	F	WAVNTKTGKLTF	in-frame	1
TRAV9D-4	F	TRAJ27	F	CDVNTNTGKLTF	in-frame	1
TRAV9D-4	F	TRAJ27	F	CAVSTNTGKLTF	in-frame	1
TRAV9D-4	F	TRAJ27	F	CAVNTSTGKLTF	in-frame	1
TRAV9D-4	F	TRAJ27	F	CAVNTNTGKVTF	in-frame	1
TRAV9D-4	F	TRAJ27	F	CAVNTNTGKSTF	in-frame	1
TRAV9D-4	F	TRAJ27	F	CAVNTNTGKLTS	in-frame	1
TRAV9D-4	F	TRAJ27	F	CAVNTNTGKLTC	in-frame	1
TRAV9D-4	F	TRAJ27	F	CAVNTNTGKITF	in-frame	1
TRAV9D-4	F	TRAJ27	F	CAVNTNTGELTF	in-frame	1
TRAV9D-4	F	TRAJ27	F	CAVNTN.GKLTF	out-of-frame	1
TRAV9D-4	F	TRAJ27	F	CAVNTKTGKLTF	in-frame	1
TRAV9D-4	F	TRAJ27	F	CAVNSNTGKFTF	in-frame	1
TRAV9D-4	F	TRAJ27	F	C*NTPPCKLTF	out-of-frame	1
TRAV9D-4	F	TRAJ26	F	CVLGADKYAEELTF	in-frame	1
TRAV9D-4	F	TRAJ24	F	CVLRTTASLGKLQF	in-frame	1
TRAV9D-4	F	TRAJ23	F	CALSEVHNQGKLIF	in-frame	1
TRAV9D-4	F	TRAJ23	F	CALGL*SQGKLIF	out-of-frame	1
TRAV9D-4	F	TRAJ22	F	CAVSAPSGSWQLIF	in-frame	1
TRAV9D-4	F	TRAJ2	F	CALSMGTGGLSGKLTF	in-frame	1
TRAV9D-4	F	TRAJ16	F	CAVRGASSSQKLVF	in-frame	1
TRAV9D-4	F	TRAJ16	F	CAVGGASSGQKLVF	in-frame	1
TRAV9D-4	F	TRAJ15	F	CVLGAGQGGRALIF	in-frame	1
TRAV9D-3	F	TRAJ22	F	CSKPVLWQLATH*F	out-of-frame	1
TRAV9D-2	F	TRAJ40	F	CVRGNYKYVF	in-frame	1
TRAV9D-2	F	TRAJ33	F	CSSFP**SRGDSNYQLIW	out-of-frame	1
TRAV9D-2	F	TRAJ31	F	CAVSVRSNNRIFF	in-frame	1
TRAV9D-2	F	TRAJ13	F	CVLSVNSGTYQRF	in-frame	1
TRAV9D-1	F	TRAJ6	F	CVLSLTSGGNYKPTF	in-frame	1
TRAV9D-1	F	TRAJ57	F	CAVKHTTAYKLIF	in-frame	1
TRAV9D-1	F	TRAJ53	F	CALRNSGGSNYKLTF	in-frame	1
TRAV9D-1	F	TRAJ37	F	CIRDSNTTPNSRNTGKLIF	in-frame	1
TRAV9D-1	F	TRAJ33	F	CVLSSDSNYQLIW	in-frame	1
TRAV9D-1	F	TRAJ31	F	CIRDS**IRLRIPSNNRIFF	out-of-frame	1
TRAV9D-1	F	TRAJ30	F	YAVRVTNTYKVIF	in-frame	1
TRAV9D-1	F	TRAJ30	F	YAVRVTNAYEVIF	in-frame	1
TRAV9D-1	F	TRAJ30	F	WAVRVTNAYKGIV	in-frame	1
TRAV9D-1	F	TRAJ30	F	SGVRVTNAYKDIF	in-frame	1
TRAV9D-1	F	TRAJ30	F	RAVRVTNAYKVIF	in-frame	1
TRAV9D-1	F	TRAJ30	F	GAVRVTNADKGIF	in-frame	1
TRAV9D-1	F	TRAJ30	F	GAARGTSANKVIF	in-frame	1
TRAV9D-1	F	TRAJ30	F	FAVRVTNAYKVIF	in-frame	1
TRAV9D-1	F	TRAJ30	F	CSVRVTNAYKVIF	in-frame	1
TRAV9D-1	F	TRAJ30	F	CGVRVTNAYIVIF	in-frame	1
TRAV9D-1	F	TRAJ30	F	CGGRVKNA.KVIF	out-of-frame	1
TRAV9D-1	F	TRAJ30	F	CEVRVTNAYKVIF	in-frame	1
TRAV9D-1	F	TRAJ30	F	CDVRVTNEYKVIF	in-frame	1
TRAV9D-1	F	TRAJ30	F	CDVRVKND.KVIF	out-of-frame	1
TRAV9D-1	F	TRAJ30	F	CAVWVTNAYKVIF	in-frame	1
TRAV9D-1	F	TRAJ30	F	CAVTVTNAYKVIF	in-frame	1
TRAV9D-1	F	TRAJ30	F	CAVRVTYAYKVIF	in-frame	1
TRAV9D-1	F	TRAJ30	F	CAVRVTSAYRVIF	in-frame	1
TRAV9D-1	F	TRAJ30	F	CAVRVTNGYKVNF	in-frame	1
TRAV9D-1	F	TRAJ30	F	CAVRVTNAYTVIF	in-frame	1
TRAV9D-1	F	TRAJ30	F	CAVRVTNAYTAIF	in-frame	1
TRAV9D-1	F	TRAJ30	F	CAVRVTNAYNVIF	in-frame	1
TRAV9D-1	F	TRAJ30	F	CAVRVTNAYKVNV	in-frame	1
TRAV9D-1	F	TRAJ30	F	CAVRVTNAYKVNF	in-frame	1
TRAV9D-1	F	TRAJ30	F	CAVRVTNAYKVIS	in-frame	1
TRAV9D-1	F	TRAJ30	F	CAVRVTNAYKVIL	in-frame	1
TRAV9D-1	F	TRAJ30	F	CAVRVTNAYKVI*W	out-of-frame	1
TRAV9D-1	F	TRAJ30	F	CAVRVTNAYKVDF	in-frame	1
TRAV9D-1	F	TRAJ30	F	CAVRVTNAYKIIF	in-frame	1
TRAV9D-1	F	TRAJ30	F	CAVRVTNAY.VIF	out-of-frame	1
TRAV9D-1	F	TRAJ30	F	CAVRVTNASKVIF	in-frame	1
TRAV9D-1	F	TRAJ30	F	CAVRVTNANKVIF	in-frame	1
TRAV9D-1	F	TRAJ30	F	CAVRVTNAKKVII	in-frame	1
TRAV9D-1	F	TRAJ30	F	CAVRVTNADKVIF	in-frame	1
TRAV9D-1	F	TRAJ30	F	CAVRVTKAYKVIF	in-frame	1
TRAV9D-1	F	TRAJ30	F	CAVRVTDAYKVIF	in-frame	1
TRAV9D-1	F	TRAJ30	F	CAVRVPNAYKVIF	in-frame	1
TRAV9D-1	F	TRAJ30	F	CAVRVKNAYKVIF	in-frame	1
TRAV9D-1	F	TRAJ30	F	CAVRVINAYKVIF	in-frame	1
TRAV9D-1	F	TRAJ30	F	CAVRVGNAYKVIF	in-frame	1
TRAV9D-1	F	TRAJ30	F	CAVRITNTYKVIF	in-frame	1
TRAV9D-1	F	TRAJ30	F	CAVRFTNAYKVIF	in-frame	1
TRAV9D-1	F	TRAJ30	F	CAVRDTNDYKVIF	in-frame	1
TRAV9D-1	F	TRAJ30	F	CAVGVTNGYKVSF	in-frame	1
TRAV9D-1	F	TRAJ30	F	CAVGVTNAYKVVF	in-frame	1
TRAV9D-1	F	TRAJ30	F	CAVGVTNAYEVIF	in-frame	1
TRAV9D-1	F	TRAJ30	F	CAMRVTNAYKVIF	in-frame	1
TRAV9D-1	F	TRAJ30	F	CALRVTNAYKVIF	in-frame	1
TRAV9D-1	F	TRAJ30	F	CAKRVTNAYKVIF	in-frame	1
TRAV9D-1	F	TRAJ30	F	CAGRVKNAYKVIF	in-frame	1
TRAV9D-1	F	TRAJ30	F	CAGKVTSAYKVIF	in-frame	1
TRAV9D-1	F	TRAJ30	F	CAERVTDAYKVIF	in-frame	1
TRAV9D-1	F	TRAJ30	F	CAARVTSAYKVIF	in-frame	1
TRAV9D-1	F	TRAJ30	F	CAARVTKADKVIF	in-frame	1
TRAV9D-1	F	TRAJ30	F	CAADDTNAYKVIF	in-frame	1
TRAV9D-1	F	TRAJ30	F	.TVKVTSAYKVIF	out-of-frame	1
TRAV9D-1	F	TRAJ30	F	.AVRVTNAYKVIF	out-of-frame	1
TRAV9D-1	F	TRAJ30	F	.AVRVTNAYKGIF	out-of-frame	1
TRAV9D-1	F	TRAJ30	F	.AGRVKNAYKGIF	out-of-frame	1
TRAV9D-1	F	TRAJ27	F	CAVNTNTGKLTF	in-frame	1
TRAV9D-1	F	TRAJ26	F	CVLRVNNYAQGLTF	in-frame	1
TRAV9D-1	F	TRAJ26	F	CCEELCPGIN*F	out-of-frame	1
TRAV9D-1	F	TRAJ23	F	CCEPLL*NQGKLIF	out-of-frame	1
TRAV9D-1	F	TRAJ23	F	CAVSPYYNQGKLIF	in-frame	1
TRAV9D-1	F	TRAJ23	F	CAVRPYYNQGKLIF	in-frame	1
TRAV9D-1	F	TRAJ22	F	SAVRAPSGSWQLIL	in-frame	1
TRAV9D-1	F	TRAJ22	F	CAVSAPSGSWQLIF	in-frame	1
TRAV9D-1	F	TRAJ22	F	CAVREPSGSWQVIF	in-frame	1
TRAV9D-1	F	TRAJ16	F	WAVGGASSGQKLVF	in-frame	1
TRAV9D-1	F	TRAJ16	F	CIRDS**IRLRIPSGRMLFF	out-of-frame	1
TRAV9D-1	F	TRAJ16	F	CGERSLKWPEGG*F	out-of-frame	1
TRAV9D-1	F	TRAJ16	F	CDVRGEERGKKMVF	in-frame	1
TRAV9D-1	F	TRAJ16	F	CAVRGASSGQKLVF	in-frame	1
TRAV9D-1	F	TRAJ16	F	CAVRGASSG.EQVF	out-of-frame	1
TRAV9D-1	F	TRAJ16	F	CAVRGASRGQKLVF	in-frame	1
TRAV9D-1	F	TRAJ16	F	CAVGRASSGQKLVF	in-frame	1
TRAV9D-1	F	TRAJ16	F	CAMREATSSGQKLVF	in-frame	1
TRAV9-3	F	TRAJ43	F	.AVSENNNNAPRF	out-of-frame	1
TRAV9-2	F	TRAJ16	F	CAVSGASSGQKLVF	in-frame	1
TRAV9-1	F	TRAJ52	F	CAVSTGANTGKLTF	in-frame	1
TRAV9-1	F	TRAJ43	F	CAVSANNNNAQRF	in-frame	1
TRAV9-1	F	TRAJ31	F	YAVSLHSNNRIFF	in-frame	1
TRAV9-1	F	TRAJ31	F	CVLSADSNNRIFF	in-frame	1
TRAV9-1	F	TRAJ31	F	CAVSRHSNNRIFF	in-frame	1
TRAV9-1	F	TRAJ31	F	CAVSNSNNRIFF	in-frame	1
TRAV9-1	F	TRAJ31	F	CAVSLHSNNRILF	in-frame	1
TRAV9-1	F	TRAJ31	F	.AVSLHSNNRIFF	out-of-frame	1
TRAV9-1	F	TRAJ30	F	CAVSVTNAYKVIF	in-frame	1
TRAV9-1	F	TRAJ30	F	CAVRVTNAYKVIF	in-frame	1
TRAV9-1	F	TRAJ30	F	CAGRVTNAYKVIF	in-frame	1
TRAV9-1	F	TRAJ23	F	WAVSPYYNQGKLI*W	out-of-frame	1
TRAV9-1	F	TRAJ23	F	CAVSPYYSQGKLIF	in-frame	1
TRAV9-1	F	TRAJ23	F	CAVSPYYNQGKLSF	in-frame	1
TRAV9-1	F	TRAJ23	F	CAVSPYYNQGKLIC	in-frame	1
TRAV9-1	F	TRAJ23	F	CAVSPYYNQGKLFF	in-frame	1
TRAV9-1	F	TRAJ23	F	CAVSPYNSQGKLIL	in-frame	1
TRAV9-1	F	TRAJ23	F	CAMSPYYNQGKLIF	in-frame	1
TRAV9-1	F	TRAJ23	F	CAGSPYYNQGKLIF	in-frame	1
TRAV9-1	F	TRAJ23	F	.AVSRNYSRGKLIF	out-of-frame	1
TRAV9-1	F	TRAJ22	F	CVVSAPSGSWQLIF	in-frame	1
TRAV9-1	F	TRAJ22	F	CDVSAPSGSWQLIF	in-frame	1
TRAV9-1	F	TRAJ22	F	CAVSVPSGSWQLIF	in-frame	1
TRAV9-1	F	TRAJ22	F	CAVSAPSGSWQLSF	in-frame	1
TRAV9-1	F	TRAJ22	F	CAVSAPSGSWQLMF	in-frame	1
TRAV9-1	F	TRAJ22	F	CAVSAPSGSWHLIF	in-frame	1
TRAV9-1	F	TRAJ22	F	CAVSAPSGSGQLIF	in-frame	1
TRAV9-1	F	TRAJ22	F	CAGSAPSGSWQLIF	in-frame	1
TRAV9-1	F	TRAJ17	F	CVLSAGSAGNKLTF	in-frame	1
TRAV9-1	F	TRAJ17	F	CALSWGANSAGNKLTF	in-frame	1
TRAV9-1	F	TRAJ16	F	WAVSGASRGQKLVF	in-frame	1
TRAV9-1	F	TRAJ16	F	WAGSGASSGQKLVF	in-frame	1
TRAV9-1	F	TRAJ16	F	RAVSGASSGQKLVF	in-frame	1
TRAV9-1	F	TRAJ16	F	FAVSGASSGQKLVF	in-frame	1
TRAV9-1	F	TRAJ16	F	CDVSGASSGQKLVF	in-frame	1
TRAV9-1	F	TRAJ16	F	CAVSGVSSGQKLVF	in-frame	1
TRAV9-1	F	TRAJ16	F	CAVSGATSGQKLVF	in-frame	1
TRAV9-1	F	TRAJ16	F	CAVSGASSRKKLVF	in-frame	1
TRAV9-1	F	TRAJ16	F	CAVSGASSGQRLVF	in-frame	1
TRAV9-1	F	TRAJ16	F	CAVSGASSGQKPVF	in-frame	1
TRAV9-1	F	TRAJ16	F	CAVSGASSGQKLVV	in-frame	1
TRAV9-1	F	TRAJ16	F	CAVSGASSGQKLVL	in-frame	1
TRAV9-1	F	TRAJ16	F	CAVSGASSGQKLVI	in-frame	1
TRAV9-1	F	TRAJ16	F	CAVSGASSGQKLDF	in-frame	1
TRAV9-1	F	TRAJ16	F	CAVSGASSGQ.LVF	out-of-frame	1
TRAV9-1	F	TRAJ16	F	CAVSGASSGLKLVF	in-frame	1
TRAV9-1	F	TRAJ16	F	CAVSGASSGKTLVF	in-frame	1
TRAV9-1	F	TRAJ16	F	CAVSGASIGQKLVF	in-frame	1
TRAV9-1	F	TRAJ16	F	CAVSGAPSGQKLVF	in-frame	1
TRAV9-1	F	TRAJ16	F	CAVSGAASGQKVVF	in-frame	1
TRAV9-1	F	TRAJ16	F	CAVS.ASSGQKLVF	out-of-frame	1
TRAV9-1	F	TRAJ16	F	CAMSGASSGQKLVF	in-frame	1
TRAV9-1	F	TRAJ16	F	CAESGASRGEKLVF	in-frame	1
TRAV8N-2	F	TRAJ32	F	RATVDYGSSGNKLIF	in-frame	1
TRAV8N-2	F	TRAJ32	F	CTVDYGGSGNKLIF	in-frame	1
TRAV8N-2	F	TRAJ32	F	CGTVEYGSSGNKLTF	in-frame	1
TRAV8N-2	F	TRAJ32	F	CATVDYRSSGNELIF	in-frame	1
TRAV8N-2	F	TRAJ32	F	CATVDYGSSSNKLIF	in-frame	1
TRAV8N-2	F	TRAJ32	F	CATVDYGSSGNKLNF	in-frame	1
TRAV8N-2	F	TRAJ32	F	CATVDYGNSGNKLIF	in-frame	1
TRAV8N-2	F	TRAJ32	F	CATVDYGGSGNKLIF	in-frame	1
TRAV8N-2	F	TRAJ32	F	CATVDYESSGDKLIF	in-frame	1
TRAV8N-2	F	TRAJ32	F	CATVDHGSSGNKLIF	in-frame	1
TRAV8N-2	F	TRAJ32	F	CATVDCGSSGNKLIF	in-frame	1
TRAV8N-2	F	TRAJ26	F	WATYNYAQGLTF	in-frame	1
TRAV8N-2	F	TRAJ26	F	CATYNYDQGLTF	in-frame	1
TRAV8N-2	F	TRAJ26	F	CATYNYAQRLTF	in-frame	1
TRAV8N-2	F	TRAJ26	F	CATYNYA.GLTF	out-of-frame	1
TRAV8N-2	F	TRAJ26	F	CATYNHAQGLTF	in-frame	1
TRAV8N-2	F	TRAJ26	F	CATYNDAQGLTF	in-frame	1
TRAV8N-2	F	TRAJ26	F	CAT.NYAQGLTF	out-of-frame	1
TRAV8N-2	F	TRAJ22	F	CATYPASSGS.QLIF	out-of-frame	1
TRAV8N-2	F	TRAJ22	F	CATEPASSGSWQLIF	in-frame	1
TRAV8N-2	F	TRAJ22	F	CATDPTSSGSWQLIF	in-frame	1
TRAV8N-2	F	TRAJ22	F	CATDPASSGSWKLIF	in-frame	1
TRAV8N-2	F	TRAJ22	F	CATDPASSGSW.LIF	out-of-frame	1
TRAV8N-2	F	TRAJ22	F	CATDPASSGSRQIIF	in-frame	1
TRAV8N-2	F	TRAJ22	F	CATDPASSGS.QLIF	out-of-frame	1
TRAV8N-2	F	TRAJ22	F	CATDPASSDSWQLIF	in-frame	1
TRAV8N-2	F	TRAJ22	F	CASDPASSGSWQLIF	in-frame	1
TRAV8N-2	F	TRAJ22	F	.ATEPASSGSWQLIF	out-of-frame	1
TRAV8N-2	F	TRAJ22	F	.ATDTESSGRWQLIF	out-of-frame	1
TRAV8D-2	F	TRAJ9	F	CATEDNMGYKLTF	in-frame	1
TRAV8D-2	F	TRAJ9	F	CATDANMGYNLTF	in-frame	1
TRAV8D-2	F	TRAJ9	F	CATDANMGYKLTV	in-frame	1
TRAV8D-2	F	TRAJ9	F	CATDANMDYKVTL	in-frame	1
TRAV8D-2	F	TRAJ9	F	CAIDANMGYKLTF	in-frame	1
TRAV8D-2	F	TRAJ45	F	CGGVEYRRCR*RLTF	out-of-frame	1
TRAV8D-2	F	TRAJ37	F	CATSTGNTGKLVF	in-frame	1
TRAV8D-2	F	TRAJ30	F	CATDTNTYKVIF	in-frame	1
TRAV8D-2	F	TRAJ30	F	CATDTNAYKVLF	in-frame	1
TRAV8D-2	F	TRAJ26	F	CALSINNYAQGLTF	in-frame	1
TRAV8D-2	F	TRAJ22	F	CPTGPASGSWQLVF	in-frame	1
TRAV8D-2	F	TRAJ22	F	CGTEPAYGSWQLIF	in-frame	1
TRAV8D-2	F	TRAJ22	F	CATDPYSGSWQLIF	in-frame	1
TRAV8D-2	F	TRAJ22	F	CATDPYSGS.KLIF	out-of-frame	1
TRAV8D-2	F	TRAJ22	F	CATDPSSSSWQLIF	in-frame	1
TRAV8D-2	F	TRAJ22	F	CATDPSSGSWQLIY	in-frame	1
TRAV8D-2	F	TRAJ22	F	CATDPSSGSWQHIF	in-frame	1
TRAV8D-2	F	TRAJ22	F	CATDPSSGSW.LIF	out-of-frame	1
TRAV8D-2	F	TRAJ22	F	CAIDPSSGSWQLIF	in-frame	1
TRAV8D-2	F	TRAJ13	F	CTTEANSGTYQRF	in-frame	1
TRAV8D-2	F	TRAJ13	F	CDKEANNGT.KRF	out-of-frame	1
TRAV8D-2	F	TRAJ13	F	CATEANYGTYQRF	in-frame	1
TRAV8D-2	F	TRAJ13	F	CATEANSVTYQRF	in-frame	1
TRAV8D-2	F	TRAJ13	F	CATEANSGTYQGF	in-frame	1
TRAV8D-2	F	TRAJ13	F	CATEANAGTYQRF	in-frame	1
TRAV8D-2	F	TRAJ13	F	CATEAKSGTCQGF	in-frame	1
TRAV8D-2	F	TRAJ13	F	CATDANSGTYQRF	in-frame	1
TRAV8D-2	F	TRAJ13	F	CASEANSGTYQRF	in-frame	1
TRAV8D-1	F	TRAJ9	F	CETDENKGNKHTY	in-frame	1
TRAV8D-1	F	TRAJ56	F	WATDWSRGKNKLTF	in-frame	1
TRAV8D-1	F	TRAJ56	F	WATDWSGGNNKLTF	in-frame	1
TRAV8D-1	F	TRAJ56	F	WATDWAGGNNKLPF	in-frame	1
TRAV8D-1	F	TRAJ56	F	CVRLG*NDWSGGNNKVTF	out-of-frame	1
TRAV8D-1	F	TRAJ56	F	CVNM*DNERSGGNNKLTF	out-of-frame	1
TRAV8D-1	F	TRAJ56	F	CSSDWSGGHNKLTF	in-frame	1
TRAV8D-1	F	TRAJ56	F	CSSDGYRGNNKLTF	in-frame	1
TRAV8D-1	F	TRAJ56	F	CDTDWSGGNNKLTF	in-frame	1
TRAV8D-1	F	TRAJ56	F	CATNGSGGKNKLTF	in-frame	1
TRAV8D-1	F	TRAJ56	F	CATN.SRGNNKLTF	out-of-frame	1
TRAV8D-1	F	TRAJ56	F	CATEWSGGNNKLTF	in-frame	1
TRAV8D-1	F	TRAJ56	F	CATDWYGGNNKLTF	in-frame	1
TRAV8D-1	F	TRAJ56	F	CATDWSRGNNKLTF	in-frame	1
TRAV8D-1	F	TRAJ56	F	CATDWSGSNNKLTF	in-frame	1
TRAV8D-1	F	TRAJ56	F	CATDWSGGNNRLTF	in-frame	1
TRAV8D-1	F	TRAJ56	F	CATDWSGGNNKPTF	in-frame	1
TRAV8D-1	F	TRAJ56	F	CATDWSGGNNKMTF	in-frame	1
TRAV8D-1	F	TRAJ56	F	CATDWSGGNNKLTY	in-frame	1
TRAV8D-1	F	TRAJ56	F	CATDWSGGNNKLTS	in-frame	1
TRAV8D-1	F	TRAJ56	F	CATDWSGGNNKLTL	in-frame	1
TRAV8D-1	F	TRAJ56	F	CATDWSGGNNKLTI	in-frame	1
TRAV8D-1	F	TRAJ56	F	CATDWSGGNNKLPF	in-frame	1
TRAV8D-1	F	TRAJ56	F	CATDWSGGNNKLNF	in-frame	1
TRAV8D-1	F	TRAJ56	F	CATDWSGGNIS**TF	out-of-frame	1
TRAV8D-1	F	TRAJ56	F	CATDWSGDDNKLTF	in-frame	1
TRAV8D-1	F	TRAJ56	F	CATDWFGGNNKLTF	in-frame	1
TRAV8D-1	F	TRAJ56	F	CATDWAGGNNKLTF	in-frame	1
TRAV8D-1	F	TRAJ56	F	CASDWSGGNNKLTF	in-frame	1
TRAV8D-1	F	TRAJ56	F	CANDWSGGNNKLTF	in-frame	1
TRAV8D-1	F	TRAJ56	F	CAKNWSADNNKLTF	in-frame	1
TRAV8D-1	F	TRAJ56	F	CAKEWSGGKNKLTF	in-frame	1
TRAV8D-1	F	TRAJ56	F	CAKDWSGGNNKLTF	in-frame	1
TRAV8D-1	F	TRAJ56	F	CAADWSRGNNKLTF	in-frame	1
TRAV8D-1	F	TRAJ56	F	CAADWSRGDYKLTF	in-frame	1
TRAV8D-1	F	TRAJ52	F	CDTEQGGANTGKLTF	in-frame	1
TRAV8D-1	F	TRAJ52	F	CATEHTGANTGKLTF	in-frame	1
TRAV8D-1	F	TRAJ42	F	CATVPGGSNAKLTF	in-frame	1
TRAV8D-1	F	TRAJ40	F	CVLYTGNYKYVF	in-frame	1
TRAV8D-1	F	TRAJ40	F	CVLNTGNYKYVV	in-frame	1
TRAV8D-1	F	TRAJ40	F	CVLNTGNYKFVF	in-frame	1
TRAV8D-1	F	TRAJ40	F	CVLNTGHYKYVF	in-frame	1
TRAV8D-1	F	TRAJ40	F	CVLNTGDYKYVF	in-frame	1
TRAV8D-1	F	TRAJ40	F	CVLNTENYKYVF	in-frame	1
TRAV8D-1	F	TRAJ40	F	CVLNPGNYKYVF	in-frame	1
TRAV8D-1	F	TRAJ40	F	CVLNKGNYKYVF	in-frame	1
TRAV8D-1	F	TRAJ40	F	CVINKGK.K.VF	out-of-frame	1
TRAV8D-1	F	TRAJ40	F	CSTVVFFQVTTNT**F	out-of-frame	1
TRAV8D-1	F	TRAJ15	F	CTSERLIGREEERS**F	out-of-frame	1
TRAV8D-1	F	TRAJ13	F	CATEANSGTYQRF	in-frame	1
TRAV8-1	F	TRAJ56	F	CATDWSGGNNKLTF	in-frame	1
TRAV8-1	F	TRAJ52	F	WATEHTGANTGKLTF	in-frame	1
TRAV8-1	F	TRAJ52	F	FATEHTGANTGKLTF	in-frame	1
TRAV8-1	F	TRAJ52	F	CVFATGHTGASTGKLTF	in-frame	1
TRAV8-1	F	TRAJ52	F	CATGHTGANTGKLTF	in-frame	1
TRAV8-1	F	TRAJ52	F	CATEQNGANKGKLTF	in-frame	1
TRAV8-1	F	TRAJ52	F	CATENTGANTGKLTF	in-frame	1
TRAV8-1	F	TRAJ52	F	CATEKNGANTGKLTF	in-frame	1
TRAV8-1	F	TRAJ52	F	CATEHTGANTGKLTL	in-frame	1
TRAV8-1	F	TRAJ52	F	CATEHTGANTGKLPF	in-frame	1
TRAV8-1	F	TRAJ52	F	CATEHPGANTGKLTF	in-frame	1
TRAV8-1	F	TRAJ52	F	CATEENGANKGKITF	in-frame	1
TRAV8-1	F	TRAJ52	F	.ATEHTGANTGKLTF	out-of-frame	1
TRAV8-1	F	TRAJ42	F	CATVPGGSNAKQTF	in-frame	1
TRAV8-1	F	TRAJ42	F	CATVPGGNNAKLTF	in-frame	1
TRAV8-1	F	TRAJ40	F	CVLNTGNYKYVF	in-frame	1
TRAV8-1	F	TRAJ39	F	CAINNASAKLIF	in-frame	1
TRAV8-1	F	TRAJ39	F	CAFNNAGVKLTF	in-frame	1
TRAV8-1	F	TRAJ39	F	CAFNDAGAKLTF	in-frame	1
TRAV8-1	F	TRAJ38	F	WATSNVSDNSKLIW	in-frame	1
TRAV8-1	F	TRAJ38	F	CATSNVSDNSKLIW	in-frame	1
TRAV8-1	F	TRAJ24	F	CATDENCQFGETA*F	out-of-frame	1
TRAV8-1	F	TRAJ22	F	CSKPVLWQLATH*F	out-of-frame	1
TRAV8-1	F	TRAJ21	F	CATGTNYNVLYF	in-frame	1
TRAV8-1	F	TRAJ21	F	CATGANYNVLCF	in-frame	1
TRAV8-1	F	TRAJ21	F	CATGANYNELYF	in-frame	1
TRAV8-1	F	TRAJ21	F	CATGANCNVLYF	in-frame	1
TRAV8-1	F	TRAJ21	F	CATED*NYHVLYF	out-of-frame	1
TRAV8-1	F	TRAJ21	F	CATED*NSNVLYF	out-of-frame	1
TRAV8-1	F	TRAJ21	F	CASGANYNVLYF	in-frame	1
TRAV8-1	F	TRAJ21	F	.ATGANYNVLYF	out-of-frame	1
TRAV8-1	F	TRAJ21	F	.ATGANNNVLYF	out-of-frame	1
TRAV8-1	F	TRAJ15	F	CATDWQGGRALMF	in-frame	1
TRAV8-1	F	TRAJ15	F	CATDWQ.GRALIF	out-of-frame	1
TRAV8-1	F	TRAJ15	F	CATDWKGGRALIF	in-frame	1
TRAV8-1	F	TRAJ15	F	CAIDWQGGRALIF	in-frame	1
TRAV7N-6	F	TRAJ9	F	CEVISMGYKITF	in-frame	1
TRAV7N-6	F	TRAJ9	F	CEVISMGNKLTF	in-frame	1
TRAV7N-6	F	TRAJ9	F	CAVISTGYKLTF	in-frame	1
TRAV7N-6	F	TRAJ9	F	CAVISMGYKLSF	in-frame	1
TRAV7N-6	F	TRAJ9	F	CAVISMG.RLHF	out-of-frame	1
TRAV7N-6	F	TRAJ9	F	CAVIGMGYKLTF	in-frame	1
TRAV7N-6	F	TRAJ9	F	CAIVHQMHCKLTF	in-frame	1
TRAV7N-6	F	TRAJ7	ORF	CEVDDYSKNRLTL	in-frame	1
TRAV7N-6	F	TRAJ7	ORF	CAVTVYGNNRLTL	in-frame	1
TRAV7N-6	F	TRAJ7	ORF	CAVTDYSNNKLIL	in-frame	1
TRAV7N-6	F	TRAJ7	ORF	CAVANYSNNRLTL	in-frame	1
TRAV7N-6	F	TRAJ7	ORF	CAVADYSSNRLTL	in-frame	1
TRAV7N-6	F	TRAJ7	ORF	CAVADYSNNRPTL	in-frame	1
TRAV7N-6	F	TRAJ7	ORF	CAVADYSNNRLTV	in-frame	1
TRAV7N-6	F	TRAJ7	ORF	CAVADYSNDRLTL	in-frame	1
TRAV7N-6	F	TRAJ57	F	CAALNQGGSAKLIF	in-frame	1
TRAV7N-6	F	TRAJ49	F	CAERKNTG.KNFYF	out-of-frame	1
TRAV7N-6	F	TRAJ40	F	CIRGR.YDSEFPF	out-of-frame	1
TRAV7N-6	F	TRAJ40	F	CAVSFNTGNYKYVF	in-frame	1
TRAV7N-6	F	TRAJ40	F	CAARNTGNYKYVF	in-frame	1
TRAV7N-6	F	TRAJ37	F	CAVRTKSNTGKLIF	in-frame	1
TRAV7N-6	F	TRAJ32	F	CVVSYGSSGNKLIF	in-frame	1
TRAV7N-6	F	TRAJ32	F	CEVSRGYGSSGNKLIF	in-frame	1
TRAV7N-6	F	TRAJ32	F	CAVSYGGSGNKLIF	in-frame	1
TRAV7N-6	F	TRAJ32	F	CAVSRGYGSSSNKLIF	in-frame	1
TRAV7N-6	F	TRAJ32	F	CAVSRGYGSSGNKLIS	in-frame	1
TRAV7N-6	F	TRAJ32	F	CAVSRGYGSSGDKLIF	in-frame	1
TRAV7N-6	F	TRAJ32	F	CAVSRGYGRSGKKIIF	in-frame	1
TRAV7N-6	F	TRAJ32	F	CAVSRDYGSSGNKLIF	in-frame	1
TRAV7N-6	F	TRAJ32	F	CAVS.GSSGNKLIF	out-of-frame	1
TRAV7N-6	F	TRAJ32	F	CAASRGYGSSGNKLIF	in-frame	1
TRAV7N-6	F	TRAJ27	F	CVTPIQAN**TF	out-of-frame	1
TRAV7N-6	F	TRAJ27	F	CAVSMSTNTGKLTF	in-frame	1
TRAV7N-6	F	TRAJ16	F	GAVTLQVARSW**F	out-of-frame	1
TRAV7N-6	F	TRAJ16	F	CGNFKWPEAG*F	out-of-frame	1
TRAV7N-6	F	TRAJ16	F	CEVTHQVERRW**F	out-of-frame	1
TRAV7N-6	F	TRAJ16	F	CAVTVQVARSW**F	out-of-frame	1
TRAV7N-6	F	TRAJ16	F	CAVTLRVARSW**F	out-of-frame	1
TRAV7N-6	F	TRAJ16	F	CAVTLQVGRSW**F	out-of-frame	1
TRAV7N-6	F	TRAJ16	F	CAVALQVARSW**F	out-of-frame	1
TRAV7N-6	F	TRAJ15	F	YAVSIYQRGRALIF	in-frame	1
TRAV7N-6	F	TRAJ15	F	CAASIYQGGRALIF	in-frame	1
TRAV7N-5	F	TRAJ9	F	CAASEQRGNMGYKLTF	in-frame	1
TRAV7N-5	F	TRAJ52	F	YAVDSGANTGKLTF	in-frame	1
TRAV7N-5	F	TRAJ52	F	WAVDSGGNNGKLTF	in-frame	1
TRAV7N-5	F	TRAJ52	F	WAVDSGANTGKLTF	in-frame	1
TRAV7N-5	F	TRAJ52	F	WALCSGANTGKLSF	in-frame	1
TRAV7N-5	F	TRAJ52	F	RAVDSGANTGKLTF	in-frame	1
TRAV7N-5	F	TRAJ52	F	CLLPRSRGLWS*STGKHTF	out-of-frame	1
TRAV7N-5	F	TRAJ52	F	CAVTLELTLESS**F	out-of-frame	1
TRAV7N-5	F	TRAJ52	F	CAVKSADSTGKLTF	in-frame	1
TRAV7N-5	F	TRAJ52	F	CAVEVGANTGKLTF	in-frame	1
TRAV7N-5	F	TRAJ52	F	CAVESGANTGKLTF	in-frame	1
TRAV7N-5	F	TRAJ52	F	CAVENGANTGKLTF	in-frame	1
TRAV7N-5	F	TRAJ52	F	CAVDYGANTGKLTF	in-frame	1
TRAV7N-5	F	TRAJ52	F	CAVDTGANTGKLTF	in-frame	1
TRAV7N-5	F	TRAJ52	F	CAVDSGVNTGKLTF	in-frame	1
TRAV7N-5	F	TRAJ52	F	CAVDSGTNTGKLTF	in-frame	1
TRAV7N-5	F	TRAJ52	F	CAVDSGDNTGKLTF	in-frame	1
TRAV7N-5	F	TRAJ52	F	CAVDSGDNSGQLTF	in-frame	1
TRAV7N-5	F	TRAJ52	F	CAVDSGATSGKLTF	in-frame	1
TRAV7N-5	F	TRAJ52	F	CAVDSGANTGKLTV	in-frame	1
TRAV7N-5	F	TRAJ52	F	CAVDSGANTGKLTL	in-frame	1
TRAV7N-5	F	TRAJ52	F	CAVDSGANTGKLSF	in-frame	1
TRAV7N-5	F	TRAJ52	F	CAVDSGANTGKLPF	in-frame	1
TRAV7N-5	F	TRAJ52	F	CAVDSGANTGKLAF	in-frame	1
TRAV7N-5	F	TRAJ52	F	CAVDSGANTGELTF	in-frame	1
TRAV7N-5	F	TRAJ52	F	CAVDSGANPGKLTF	in-frame	1
TRAV7N-5	F	TRAJ52	F	CAVDSGANNGKLTF	in-frame	1
TRAV7N-5	F	TRAJ52	F	CAVDSGADTGKLTF	in-frame	1
TRAV7N-5	F	TRAJ52	F	CAVDSEANTGKLTF	in-frame	1
TRAV7N-5	F	TRAJ52	F	CAVDSCANTGKLTF	in-frame	1
TRAV7N-5	F	TRAJ52	F	CAVDAGANTGKLTF	in-frame	1
TRAV7N-5	F	TRAJ52	F	CAVDAGANNGKLTF	in-frame	1
TRAV7N-5	F	TRAJ52	F	CAMDSGANTGKLTF	in-frame	1
TRAV7N-5	F	TRAJ52	F	CAMDPGANSKKLTF	in-frame	1
TRAV7N-5	F	TRAJ52	F	CALDSGANTGKLTF	in-frame	1
TRAV7N-5	F	TRAJ52	F	CAGDSGANNGKLTF	in-frame	1
TRAV7N-5	F	TRAJ52	F	CAEENGAKKGKLTF	in-frame	1
TRAV7N-5	F	TRAJ48	F	CVGHNYRTEKITF	in-frame	1
TRAV7N-5	F	TRAJ48	F	CAVLNYGNKKITF	in-frame	1
TRAV7N-5	F	TRAJ48	F	CAVLNYGNGKITF	in-frame	1
TRAV7N-5	F	TRAJ48	F	CAVLNYGNEKITL	in-frame	1
TRAV7N-5	F	TRAJ48	F	CAVLNYGNEKIAF	in-frame	1
TRAV7N-5	F	TRAJ48	F	CAVLNYENEKITF	in-frame	1
TRAV7N-5	F	TRAJ48	F	CAVINYGNEKITF	in-frame	1
TRAV7N-5	F	TRAJ48	F	CALHNTRNEKITF	in-frame	1
TRAV7N-5	F	TRAJ48	F	CAALNYENGKITF	in-frame	1
TRAV7N-5	F	TRAJ44	ORF	CAVRGGSGGKLTL	in-frame	1
TRAV7N-5	F	TRAJ40	F	CAVSFNTGNYKYVF	in-frame	1
TRAV7N-5	F	TRAJ40	F	CAALNTGNYKYVF	in-frame	1
TRAV7N-5	F	TRAJ4	ORF	LFIIGYLGGSIS**TF	out-of-frame	1
TRAV7N-5	F	TRAJ4	ORF	CT*NWLSGSFNKLTF	out-of-frame	1
TRAV7N-5	F	TRAJ4	ORF	CGEGVVR*SFNKLTF	out-of-frame	1
TRAV7N-5	F	TRAJ4	ORF	CAELVIW*SFNKLTF	out-of-frame	1
TRAV7N-5	F	TRAJ4	ORF	CA*NWLSASFNKLTF	out-of-frame	1
TRAV7N-5	F	TRAJ4	ORF	CA*NGLSGSFNKLTF	out-of-frame	1
TRAV7N-5	F	TRAJ34	F	CAVSAGSSNTNKVVF	in-frame	1
TRAV7N-5	F	TRAJ32	F	CAVELWEQWQQAH*F	out-of-frame	1
TRAV7N-5	F	TRAJ30	F	CIFLWCKREQTLKKS**F	out-of-frame	1
TRAV7N-5	F	TRAJ27	F	CAAMNTNTGKLTF	in-frame	1
TRAV7N-5	F	TRAJ23	F	CVVSMGYNQGKLIF	in-frame	1
TRAV7N-5	F	TRAJ23	F	CAVSSEL.PGKLIF	out-of-frame	1
TRAV7N-5	F	TRAJ23	F	CAVSSEL*SQGKLIF	out-of-frame	1
TRAV7N-5	F	TRAJ23	F	CAVSSEL*NQEKLIF	out-of-frame	1
TRAV7N-5	F	TRAJ23	F	CAVSSEL**TRGSLSW	out-of-frame	1
TRAV7N-5	F	TRAJ23	F	CAVSMGYSQGKLIF	in-frame	1
TRAV7N-5	F	TRAJ23	F	CAVS*ENYNQGKLIF	out-of-frame	1
TRAV7N-5	F	TRAJ23	F	CAVRMGYNQGKLIF	in-frame	1
TRAV7N-5	F	TRAJ23	F	CAVR*KNYNQGKIIF	out-of-frame	1
TRAV7N-5	F	TRAJ23	F	CAVGMGYNQRKLIF	in-frame	1
TRAV7N-5	F	TRAJ23	F	CAMSSEL*NQGKLIF	out-of-frame	1
TRAV7N-5	F	TRAJ23	F	.AVSMGYNQGKLIF	out-of-frame	1
TRAV7N-5	F	TRAJ22	F	CAVSEPSGSWQLIF	in-frame	1
TRAV7N-5	F	TRAJ22	F	CAASSASSGSWQLIF	in-frame	1
TRAV7N-5	F	TRAJ18	F	CAVMDRGSALGRLHF	in-frame	1
TRAV7N-5	F	TRAJ18	F	CAVIGRGSALGRLHF	in-frame	1
TRAV7N-5	F	TRAJ18	F	CAVIDRRSALGRLHF	in-frame	1
TRAV7N-5	F	TRAJ18	F	CAVIDRGSASGRLHF	in-frame	1
TRAV7N-5	F	TRAJ18	F	CAVIDRGSALRRLHF	in-frame	1
TRAV7N-5	F	TRAJ18	F	CAVIDRGSALGRQHF	in-frame	1
TRAV7N-5	F	TRAJ18	F	CAVIDRGSALGRPHF	in-frame	1
TRAV7N-5	F	TRAJ18	F	CAVIDRGSALGRLHL	in-frame	1
TRAV7N-5	F	TRAJ18	F	CAVIDRGSA.GRLHF	out-of-frame	1
TRAV7N-5	F	TRAJ17	F	CAVNSAGNKLTF	in-frame	1
TRAV7N-5	F	TRAJ15	F	CAVSMGQGGRALKF	in-frame	1
TRAV7N-5	F	TRAJ15	F	CAVSMGEGGRALIF	in-frame	1
TRAV7N-5	F	TRAJ15	F	CAVSIYQGGRALIF	in-frame	1
TRAV7N-5	F	TRAJ11	F	CTVSDTGYNKLTF	in-frame	1
TRAV7N-4	F	TRAJ57	F	CAALNQGGSAKLIF	in-frame	1
TRAV7N-4	F	TRAJ52	F	WAVRTGANTGKLTF	in-frame	1
TRAV7N-4	F	TRAJ52	F	CAVDSGANTGKLTF	in-frame	1
TRAV7N-4	F	TRAJ50	F	CYERLLLLQQAG*F	out-of-frame	1
TRAV7N-4	F	TRAJ43	F	CAVSNNNNAPRF	in-frame	1
TRAV7N-4	F	TRAJ40	F	CTVRDTGNYKYVF	in-frame	1
TRAV7N-4	F	TRAJ40	F	CAVSFNTGNYKYVF	in-frame	1
TRAV7N-4	F	TRAJ40	F	CAVSDTGNYKYVF	in-frame	1
TRAV7N-4	F	TRAJ40	F	CAVRDTRNYKYVF	in-frame	1
TRAV7N-4	F	TRAJ40	F	CAVRDTGYYKYVF	in-frame	1
TRAV7N-4	F	TRAJ40	F	CAVRDTGNYKFVF	in-frame	1
TRAV7N-4	F	TRAJ40	F	CAVRDTGNHKYVF	in-frame	1
TRAV7N-4	F	TRAJ40	F	CAVRDAGNYKYVF	in-frame	1
TRAV7N-4	F	TRAJ40	F	CAVEIQETTNT**F	out-of-frame	1
TRAV7N-4	F	TRAJ40	F	CAFLDTPPYKYVF	in-frame	1
TRAV7N-4	F	TRAJ37	F	CIRDS*NTTPNSPGNTGKLIF	out-of-frame	1
TRAV7N-4	F	TRAJ32	F	CAGSYGSSGNKLIF	in-frame	1
TRAV7N-4	F	TRAJ27	F	WADSVGSKTGKLTF	in-frame	1
TRAV7N-4	F	TRAJ27	F	CEGMNTNKGKKTF	in-frame	1
TRAV7N-4	F	TRAJ24	F	CAASETTASLGKLQF	in-frame	1
TRAV7N-4	F	TRAJ23	F	CAASMNYNQGKLIF	in-frame	1
TRAV7N-4	F	TRAJ22	F	YAVSEPSGSWQLIF	in-frame	1
TRAV7N-4	F	TRAJ22	F	CAVSEPSGSWQLSF	in-frame	1
[truncated: 3,845 more rows]

## Sheet: kid PD1+CD153+ trb
TRBV	Functionality	TRBJ	Functionality	CDR3 sequence	Frame	Reads
TRBV15	F	TRBJ1-1	F	CASSLGGGGTEVFF	in-frame	2245
TRBV13-2	F	TRBJ1-6	ORF	CASGEQYNSPLYF	in-frame	1764
TRBV13-2	F	TRBJ1-3	F	CASGDHQAGNTLYF	in-frame	1348
TRBV12-2	F	TRBJ1-6	ORF	CASSLFYNSPLYF	in-frame	1253
TRBV13-2	F	TRBJ2-7	F	CASGVWGVSYEQYF	in-frame	1200
TRBV13-2	F	TRBJ2-3	F	CASGDAGLGGPVFAETLYF	in-frame	1143
TRBV13-2	F	TRBJ2-3	F	CASGDGSAETLYF	in-frame	1092
TRBV3	F	TRBJ2-3	F	CASSLGAQAETLYF	in-frame	1088
TRBV16	F	TRBJ2-1	F	CASSFQYAEQFF	in-frame	1058
TRBV5	F	TRBJ2-7	F	CASSQGDIYEQYF	in-frame	1023
TRBV19	F	TRBJ1-1	F	CASSPTANTEVFF	in-frame	1023
TRBV13-2	F	TRBJ2-5	F	CASGDGWGQDTQYF	in-frame	952
TRBV13-2	F	TRBJ2-7	F	CASGDAAGGAFEQYF	in-frame	841
TRBV5	F	TRBJ2-5	F	CASSQDWDRKTPS**F	out-of-frame	790
TRBV31	F	TRBJ2-1	F	CAWSLQGNYAEQFF	in-frame	785
TRBV13-2	F	TRBJ2-5	F	CAIGAGGSQDTQYF	in-frame	726
TRBV5	F	TRBJ2-7	F	CASSHLGSSYEQYF	in-frame	719
TRBV3	F	TRBJ2-3	F	CASRSAETLYF	in-frame	711
TRBV1	F	TRBJ2-1	F	CTCSAHWGYNYAEQFF	in-frame	695
TRBV1	F	TRBJ2-5	F	CTCSATDNQDTQYF	in-frame	687
TRBV16	F	TRBJ2-3	F	CASSLDAETLYF	in-frame	683
TRBV19	F	TRBJ2-5	F	CASSPGQDQDTQYF	in-frame	627
TRBV13-2	F	TRBJ2-7	F	CASGDRDTYEQYF	in-frame	626
TRBV13-2	F	TRBJ1-3	F	CASGDGQSGNTLYF	in-frame	623
TRBV5	F	TRBJ1-4	F	CASSPGQISNERLFF	in-frame	596
TRBV13-3	F	TRBJ2-7	F	CASSVPSSYEQYF	in-frame	568
TRBV13-2	F	TRBJ2-7	F	CASGDASWGVEQYF	in-frame	550
TRBV26	F	TRBJ1-4	F	CASGTGFGERLFF	in-frame	549
TRBV3	F	TRBJ2-3	F	CASSLEDRAETLYF	in-frame	540
TRBV19	F	TRBJ1-4	F	CASSADNLNERLFF	in-frame	523
TRBV20	F	TRBJ1-4	F	CGARDRVSNERLFF	in-frame	517
TRBV5	F	TRBJ2-7	F	CASSQGRGYEQYF	in-frame	485
TRBV15	F	TRBJ1-3	F	CASSFDGAGNTLYF	in-frame	475
TRBV19	F	TRBJ1-4	F	CASSISNERLFF	in-frame	466
TRBV19	F	TRBJ1-3	F	CASSIAGNSGNTLYF	in-frame	460
TRBV29	F	TRBJ1-4	F	CASSLPGQGTNERLFF	in-frame	459
TRBV13-1	F	TRBJ2-3	F	CASRLGGTETLYF	in-frame	457
TRBV14	F	TRBJ1-2	F	CASSSANSDYTF	in-frame	447
TRBV5	F	TRBJ1-1	F	CASSQDRNTEVFF	in-frame	446
TRBV3	F	TRBJ2-2	F	CASSFGGANTGQLYF	in-frame	441
TRBV13-2	F	TRBJ2-5	F	CASGHQDTQYF	in-frame	428
TRBV14	F	TRBJ2-4	F	CASSFWQGASQNTLYF	in-frame	427
TRBV1	F	TRBJ1-2	F	CTCSADRDSDYTF	in-frame	427
TRBV5	F	TRBJ2-4	F	CASSRAGGASQNTLYF	in-frame	426
TRBV13-3	F	TRBJ1-6	ORF	CASSGTGDNSPLYF	in-frame	425
TRBV13-1	F	TRBJ1-2	F	CASSDWEGDSDYTF	in-frame	421
TRBV26	F	TRBJ2-5	F	CASSLNNQDTQYF	in-frame	403
TRBV13-2	F	TRBJ1-4	F	CASGEQISNERLFF	in-frame	396
TRBV26	F	TRBJ1-3	F	CASSLDSSGNTLYF	in-frame	393
TRBV16	F	TRBJ1-2	F	CASSLQGYSDYTF	in-frame	389
TRBV14	F	TRBJ1-1	F	CASSLEGTGTEVFF	in-frame	389
TRBV3	F	TRBJ2-3	F	CASSWDWGTLPLYF	in-frame	382
TRBV29	F	TRBJ1-6	ORF	CASSSQGARNSPLYF	in-frame	379
TRBV13-3	F	TRBJ1-1	F	CASTQNTEVFF	in-frame	366
TRBV13-1	F	TRBJ1-1	F	CASKRTGDTEVFF	in-frame	349
TRBV1	F	TRBJ2-2	F	CTCSVRDWGTGQLYF	in-frame	347
TRBV3	F	TRBJ2-3	F	CASSFWGGAETLYF	in-frame	345
TRBV13-2	F	TRBJ1-1	F	CASGETGNTEVFF	in-frame	344
TRBV13-2	F	TRBJ1-3	F	CASGDAARGPSGNTLYF	in-frame	340
TRBV16	F	TRBJ1-3	F	CASSFSGNTLYF	in-frame	336
TRBV12-1	F	TRBJ2-7	F	CASSLEGVEQYF	in-frame	335
TRBV4	F	TRBJ2-1	F	CASSSQGAGYAEQFF	in-frame	331
TRBV16	F	TRBJ2-7	F	CASSLAGQGYEQYF	in-frame	329
TRBV13-2	F	TRBJ2-5	F	CASGDARGDQDTQYF	in-frame	329
TRBV13-2	F	TRBJ2-4	F	CASGGSSQNTLYF	in-frame	324
TRBV13-1	F	TRBJ2-2	F	CASSPTGGNTGQLYF	in-frame	324
TRBV3	F	TRBJ1-2	F	CASSSGVSDYTF	in-frame	317
TRBV19	F	TRBJ1-6	ORF	CASSTDISYNSPLYF	in-frame	316
TRBV31	F	TRBJ1-3	F	CAWRDTINSGNTLYF	in-frame	313
TRBV26	F	TRBJ1-4	F	CASSAGQHNERLFF	in-frame	310
TRBV1	F	TRBJ2-3	F	CTCSRDSAETLYF	in-frame	309
TRBV3	F	TRBJ2-4	F	CASSLETGGSQNTLYF	in-frame	307
TRBV3	F	TRBJ2-4	F	CASSLGTAQNTLYF	in-frame	305
TRBV1	F	TRBJ1-1	F	CTCSAPGQNTEVFF	in-frame	305
TRBV12-2	F	TRBJ2-5	F	CASSLDGYQDTQYF	in-frame	304
TRBV4	F	TRBJ2-1	F	CASSPTGIGYAEQFF	in-frame	298
TRBV3	F	TRBJ2-1	F	CASSLGTYAEQFF	in-frame	296
TRBV3	F	TRBJ2-1	F	CASSSDNYAEQFF	in-frame	291
TRBV2	F	TRBJ1-1	F	CASSPGTTNTEVFF	in-frame	288
TRBV13-2	F	TRBJ2-7	F	CASGDAVLSYEQYF	in-frame	277
TRBV19	F	TRBJ2-1	F	CASSLGTGGNYAEQFF	in-frame	272
TRBV16	F	TRBJ2-3	F	CASSLGGDSAETLYF	in-frame	270
TRBV3	F	TRBJ2-5	F	CASSLGSQDTQYF	in-frame	268
TRBV13-1	F	TRBJ2-3	F	CASSESISAETLYF	in-frame	266
TRBV20	F	TRBJ2-7	F	CGAREGTGDYEQYF	in-frame	265
TRBV19	F	TRBJ1-6	ORF	CASSIEAGGGNSPLYF	in-frame	261
TRBV19	F	TRBJ1-4	F	CASSIGVPTKDY**F	out-of-frame	261
TRBV1	F	TRBJ1-1	F	CTCSADLGVFF	in-frame	261
TRBV3	F	TRBJ2-7	F	CASSGPGSYEQYF	in-frame	258
TRBV2	F	TRBJ2-7	F	CASSQEGGYEQYF	in-frame	257
TRBV20	F	TRBJ2-5	F	CGARYRDTQYF	in-frame	253
TRBV2	F	TRBJ1-1	F	CASSQETVANTEVFF	in-frame	252
TRBV1	F	TRBJ2-2	F	CTCSAMGSNTGQLYF	in-frame	250
TRBV1	F	TRBJ2-1	F	CTCSVSTNYAEQFF	in-frame	250
TRBV13-3	F	TRBJ1-1	F	CASSRDRGEVFF	in-frame	248
TRBV15	F	TRBJ2-1	F	CASSPPAGNYAEQFF	in-frame	242
TRBV13-3	F	TRBJ1-3	F	CASSAGTGRGNTLYF	in-frame	237
TRBV3	F	TRBJ2-7	F	CASSSGTGGYEQYF	in-frame	235
TRBV31	F	TRBJ2-1	F	CAWSLAGVNNYAEQFF	in-frame	234
TRBV3	F	TRBJ2-7	F	CASSLEGGAYEQYF	in-frame	230
TRBV3	F	TRBJ1-1	F	CASSLWQNTEVFF	in-frame	226
TRBV16	F	TRBJ2-7	F	CASSLGGQGYEQYF	in-frame	226
TRBV12-2	F	TRBJ2-5	F	CASSRDIQDTQYF	in-frame	225
TRBV1	F	TRBJ1-3	F	CTCSGTGNSGNTLYF	in-frame	225
TRBV16	F	TRBJ2-2	F	CASSFRDWGANTGQLYF	in-frame	223
TRBV16	F	TRBJ2-7	F	CASSLSGQTYEQYF	in-frame	222
TRBV17	F	TRBJ2-4	F	CASSRDWQSQNTLYF	in-frame	219
TRBV5	F	TRBJ1-4	F	CASSQELQSNERLFF	in-frame	218
TRBV20	F	TRBJ2-7	F	CGAGTGGAEQYF	in-frame	218
TRBV13-3	F	TRBJ1-2	F	CASSGGTSDYTF	in-frame	218
TRBV1	F	TRBJ2-2	F	CTCSGGLGDTGQLYF	in-frame	218
TRBV2	F	TRBJ2-4	F	CASSQDGLGGNTLYF	in-frame	217
TRBV16	F	TRBJ2-2	F	CASSPGQGAPGQLYF	in-frame	215
TRBV13-2	F	TRBJ2-3	F	CASGSGSAETLYF	in-frame	215
TRBV13-2	F	TRBJ1-4	F	CASGEPARGLFF	in-frame	215
TRBV3	F	TRBJ2-3	F	CASGVSSAETLYF	in-frame	211
TRBV13-2	F	TRBJ1-4	F	CASAGDERLFF	in-frame	211
TRBV1	F	TRBJ2-3	F	CTCSANRVGAETLYF	in-frame	208
TRBV12-1	F	TRBJ1-4	F	CASSLGTTNERLFF	in-frame	206
TRBV12-1	F	TRBJ2-1	F	CASSLRGKDAEQFF	in-frame	203
TRBV3	F	TRBJ2-1	F	CASSRTGIYAEQFF	in-frame	201
TRBV13-3	F	TRBJ2-4	F	CASSEYRNTLYF	in-frame	199
TRBV5	F	TRBJ2-1	F	CASSQVGGGNYAEQFF	in-frame	196
TRBV15	F	TRBJ1-1	F	CASSLDANTEVFF	in-frame	195
TRBV14	F	TRBJ2-7	F	CASSSQSSYEQYF	in-frame	195
TRBV16	F	TRBJ2-4	F	CASSHRDWGNSQNTLYF	in-frame	194
TRBV13-3	F	TRBJ2-7	F	CASSDAGQGMNS**F	out-of-frame	194
TRBV12-2	F	TRBJ2-5	F	CASSLDWGGGTQYF	in-frame	193
TRBV4	F	TRBJ2-7	F	CASSSGLTPMNS**F	out-of-frame	192
TRBV15	F	TRBJ1-1	F	CASSFGVDTEVFF	in-frame	190
TRBV23	F	TRBJ2-7	F	CSSSQSTGVYEQYF	in-frame	188
TRBV17	F	TRBJ2-5	F	CASSSMGGKDTQYF	in-frame	188
TRBV3	F	TRBJ2-2	F	CASSFDWGNTGQLYF	in-frame	186
TRBV16	F	TRBJ2-5	F	CASSLADSNQDTQYF	in-frame	182
TRBV1	F	TRBJ2-3	F	CTCSTGISAETLYF	in-frame	181
TRBV4	F	TRBJ1-2	F	CASSLGGYSDYTF	in-frame	180
TRBV13-2	F	TRBJ1-1	F	CASGDPENTEVFF	in-frame	179
TRBV13-3	F	TRBJ1-3	F	CASSLRGSGNTLYF	in-frame	178
TRBV16	F	TRBJ2-7	F	CASSLDTPSRDWGYEQYF	in-frame	177
TRBV1	F	TRBJ2-7	F	CTCSAGFSYEQYF	in-frame	177
TRBV20	F	TRBJ2-2	F	CGAREAGTNTGQLYF	in-frame	176
TRBV13-2	F	TRBJ2-7	F	CASGDDPGGRTYEQYF	in-frame	175
TRBV19	F	TRBJ2-4	F	CASSIRLGENTLYF	in-frame	174
TRBV3	F	TRBJ1-4	F	CASSLARNNERLFF	in-frame	173
TRBV13-2	F	TRBJ2-2	F	CASGDQGNTGQLYF	in-frame	172
TRBV13-1	F	TRBJ1-1	F	CASSGRTDTEVFF	in-frame	172
TRBV13-2	F	TRBJ1-3	F	CASGGSGVGNTLYF	in-frame	171
TRBV12-2	F	TRBJ2-5	F	CASSLRVQDTQYF	in-frame	170
TRBV20	F	TRBJ2-1	F	CGAPPGGAPYAEQFF	in-frame	169
TRBV13-2	F	TRBJ1-1	F	CASGAQGAGTEVFF	in-frame	167
TRBV16	F	TRBJ2-2	F	CASSSRDWGTNTGQLYF	in-frame	166
TRBV13-1	F	TRBJ1-5	F	CASSEAGGQAPLF	in-frame	166
TRBV16	F	TRBJ2-1	F	CASSFGTGGYAEQFF	in-frame	161
TRBV19	F	TRBJ1-1	F	CASSLREGTEVFF	in-frame	160
TRBV13-1	F	TRBJ1-5	F	CASSTGQGGQAPLF	in-frame	160
TRBV1	F	TRBJ1-5	F	CTCTGQGSNQAPLF	in-frame	159
TRBV26	F	TRBJ1-4	F	CASSLGQIISNERLFF	in-frame	158
TRBV5	F	TRBJ1-6	ORF	CASSQDSGGSYNSPLYF	in-frame	156
TRBV12-2	F	TRBJ1-6	ORF	CASSLTGENSPLYF	in-frame	155
TRBV3	F	TRBJ1-1	F	CASSSRQGNTEVFF	in-frame	154
TRBV19	F	TRBJ1-3	F	CASSIQHYSGNTLYF	in-frame	154
TRBV15	F	TRBJ2-3	F	CASSWDGAETLYF	in-frame	151
TRBV13-2	F	TRBJ1-2	F	CASDQGGSDYTF	in-frame	150
TRBV20	F	TRBJ2-4	F	CGARDWGQNTLYF	in-frame	149
TRBV3	F	TRBJ2-7	F	CASSFQGGNEQYF	in-frame	147
TRBV2	F	TRBJ2-4	F	CASSQDKGQNTLYF	in-frame	144
TRBV1	F	TRBJ1-4	F	CTCSARDRANERLFF	in-frame	144
TRBV5	F	TRBJ1-1	F	CASSPDRGNTEVFF	in-frame	143
TRBV13-3	F	TRBJ1-6	ORF	CASSPGTSNSPLYF	in-frame	143
TRBV13-1	F	TRBJ1-1	F	CASRARGDTEVFF	in-frame	143
TRBV15	F	TRBJ2-1	F	CASSLSWGGYNYAEQFF	in-frame	142
TRBV20	F	TRBJ2-7	F	CGATDRYEQYF	in-frame	141
TRBV20	F	TRBJ2-1	F	CGARTRLGPYAEQFF	in-frame	141
TRBV15	F	TRBJ2-3	F	CASSDRDRSSAETLYF	in-frame	141
TRBV1	F	TRBJ2-3	F	CTCSRDFHSAETLYF	in-frame	140
TRBV1	F	TRBJ2-2	F	CTCSGSGGWNTGQLYF	in-frame	140
TRBV4	F	TRBJ2-2	F	CASSFGLGDTGQLYF	in-frame	139
TRBV31	F	TRBJ2-4	F	CAWSLGGDGQNTLYF	in-frame	139
TRBV26	F	TRBJ1-5	F	CASTPGQNQAPLF	in-frame	139
TRBV15	F	TRBJ2-7	F	CASSFDISYEQYF	in-frame	138
TRBV1	F	TRBJ2-5	F	CTCERGAEDTQYF	in-frame	138
TRBV1	F	TRBJ1-1	F	CTCSADGVVFF	in-frame	137
TRBV13-1	F	TRBJ1-2	F	CASSDAGQGDSDYTF	in-frame	136
TRBV19	F	TRBJ2-3	F	CASSMGQGPETLYF	in-frame	135
TRBV15	F	TRBJ2-7	F	CASSLTGGAREQYF	in-frame	135
TRBV20	F	TRBJ2-1	F	CGARDWGYAEQFF	in-frame	134
TRBV2	F	TRBJ1-3	F	CASSQEGGAGNTLYF	in-frame	134
TRBV4	F	TRBJ2-5	F	CASSYGRDTQYF	in-frame	133
TRBV3	F	TRBJ1-3	F	CASSPRQSSGNTLYF	in-frame	132
TRBV29	F	TRBJ1-4	F	CASSLNERLFF	in-frame	131
TRBV23	F	TRBJ1-4	F	CSSSQSRVERLFF	in-frame	130
TRBV23	F	TRBJ2-3	F	CSSSLGGPSAETLYF	in-frame	129
TRBV4	F	TRBJ2-7	F	CASSRPGTGGWEQYF	in-frame	128
TRBV13-1	F	TRBJ2-1	F	CASSDQGANAEQFF	in-frame	128
TRBV19	F	TRBJ2-7	F	CASSIDWGPYEQYF	in-frame	127
TRBV29	F	TRBJ1-5	F	CASSLRVNNQAPLF	in-frame	126
TRBV20	F	TRBJ2-2	F	CGARQGHTGQLYF	in-frame	125
TRBV19	F	TRBJ2-1	F	CASTQTGGYAEQFF	in-frame	125
TRBV14	F	TRBJ2-2	F	CASSRHVNTGQLYF	in-frame	125
TRBV13-2	F	TRBJ2-1	F	CASGEPGGDYAEQFF	in-frame	125
TRBV26	F	TRBJ2-4	F	CASSLSTGENTLYF	in-frame	124
TRBV26	F	TRBJ1-6	ORF	CASSLDSNSPLYF	in-frame	124
TRBV29	F	TRBJ2-1	F	CASSLNKNYAEQFF	in-frame	123
TRBV14	F	TRBJ1-6	ORF	CASSTSYNSPLYF	in-frame	123
TRBV5	F	TRBJ1-4	F	CASSPTGVSNERLFF	in-frame	122
TRBV15	F	TRBJ2-5	F	CASSGQQDTQYF	in-frame	122
TRBV13-3	F	TRBJ2-1	F	CASSERGRAEQFF	in-frame	122
TRBV21	ORF	TRBJ1-1	F	CASSRGQGHRSL*F	out-of-frame	121
TRBV13-2	F	TRBJ1-1	F	CASGGHSNTEVFF	in-frame	120
TRBV3	F	TRBJ1-1	F	CASSLDGANTEVFF	in-frame	119
TRBV23	F	TRBJ2-3	F	CSSSRQNPLSAETLYF	in-frame	119
TRBV2	F	TRBJ2-5	F	CASSPTGVNQDTQYF	in-frame	119
TRBV13-2	F	TRBJ2-4	F	CASGDADWGGNTLYF	in-frame	119
TRBV13-2	F	TRBJ2-3	F	CASDQRAETLYF	in-frame	119
TRBV13-2	F	TRBJ1-5	F	CASGKDSNQAPLF	in-frame	118
TRBV4	F	TRBJ1-2	F	CASSVQNSDYTF	in-frame	117
TRBV15	F	TRBJ2-7	F	CASSLDGVEQYF	in-frame	117
TRBV5	F	TRBJ2-1	F	CASSQEGGQYAEQFF	in-frame	116
TRBV15	F	TRBJ2-3	F	CASRRDRGETLYF	in-frame	116
TRBV13-3	F	TRBJ2-5	F	CASSDIWGQDTQYF	in-frame	116
TRBV3	F	TRBJ1-1	F	CASSLDPGNTEVFF	in-frame	115
TRBV15	F	TRBJ2-3	F	CASRGDNAETLYF	in-frame	115
TRBV13-2	F	TRBJ1-1	F	CASGDVGTANRSL*F	out-of-frame	115
TRBV1	F	TRBJ2-3	F	CTCSADSAETLYF	in-frame	115
TRBV1	F	TRBJ1-1	F	CTCSADAANTEVFF	in-frame	115
TRBV4	F	TRBJ2-3	F	CASSHRGAETLYF	in-frame	114
TRBV3	F	TRBJ1-1	F	CASSDDTNTEVFF	in-frame	114
TRBV15	F	TRBJ2-4	F	CASSTGTGGSQNTLYF	in-frame	113
TRBV3	F	TRBJ2-3	F	CASSPQGSSAETLYF	in-frame	112
TRBV19	F	TRBJ2-4	F	CASSIRTGAGQNTLYF	in-frame	112
TRBV13-2	F	TRBJ2-5	F	CASGDAHQDTQYF	in-frame	112
TRBV3	F	TRBJ2-7	F	CASSQDWGGYEQYF	in-frame	111
TRBV13-2	F	TRBJ2-3	F	CASGLTGGAAETLYF	in-frame	111
TRBV16	F	TRBJ1-1	F	CASSPGSMATEVFF	in-frame	110
TRBV5	F	TRBJ1-4	F	CASSQDPHLSNERLFF	in-frame	107
TRBV4	F	TRBJ2-3	F	CASSWTGGGSAETLYF	in-frame	106
TRBV19	F	TRBJ1-3	F	CASSMLTSGNTLYF	in-frame	106
TRBV30	F	TRBJ2-5	F	CSSRYGGQDTQYF	in-frame	105
TRBV3	F	TRBJ2-4	F	CASSLDPLGQNTLYF	in-frame	105
TRBV3	F	TRBJ2-4	F	CASSQETGRNTLYF	in-frame	104
TRBV14	F	TRBJ2-5	F	CASSFSQNQDTQYF	in-frame	104
TRBV13-1	F	TRBJ2-7	F	CASRGTGEEQYF	in-frame	104
TRBV2	F	TRBJ1-4	F	CASSQESQNERLFF	in-frame	103
TRBV15	F	TRBJ2-4	F	CASSSGAGQNTLYF	in-frame	103
TRBV5	F	TRBJ2-3	F	CASSGLGGTSAETLYF	in-frame	102
TRBV31	F	TRBJ2-4	F	CAWSRQGRQNTLYF	in-frame	102
TRBV30	F	TRBJ1-2	F	CSSMTPNSDYTF	in-frame	101
TRBV3	F	TRBJ2-5	F	CASSLNWGGDTQYF	in-frame	101
TRBV3	F	TRBJ2-3	F	CASSPGTGGAETLYF	in-frame	101
TRBV3	F	TRBJ1-4	F	CASSLQISNERLFF	in-frame	101
TRBV26	F	TRBJ2-5	F	CASSLLGNQDTQYF	in-frame	101
TRBV3	F	TRBJ2-1	F	CASSLANYAEQFF	in-frame	100
TRBV16	F	TRBJ2-7	F	CASSFRDWEGFEQYF	in-frame	100
TRBV4	F	TRBJ2-4	F	CASSVLGENTLYF	in-frame	99
TRBV3	F	TRBJ2-5	F	CASSLRLGVNQDTQYF	in-frame	98
TRBV23	F	TRBJ2-1	F	CSSSRQINYAEQFF	in-frame	98
TRBV19	F	TRBJ2-3	F	CASSKTSSAETLYF	in-frame	98
TRBV15	F	TRBJ1-1	F	CASSWGQGANTEVFF	in-frame	98
TRBV5	F	TRBJ2-5	F	CASSLDRADTQYF	in-frame	97
TRBV19	F	TRBJ2-5	F	CASSIAGGQDTQYF	in-frame	97
TRBV12-2	F	TRBJ2-5	F	CASSLVGDTQYF	in-frame	97
TRBV3	F	TRBJ2-7	F	CASSLVEQYF	in-frame	96
TRBV3	F	TRBJ1-3	F	CASSLQGPFSGNTLYF	in-frame	96
TRBV19	F	TRBJ1-4	F	CASSISGVSNERLFF	in-frame	96
TRBV13-3	F	TRBJ2-1	F	CASSPWGDNYAEQFF	in-frame	96
TRBV5	F	TRBJ2-2	F	CASSQDWGGNTGQLYF	in-frame	95
TRBV31	F	TRBJ2-7	F	CAWSLL*EQYF	out-of-frame	95
TRBV31	F	TRBJ2-7	F	CAWSGQEYEQYF	in-frame	95
TRBV3	F	TRBJ2-3	F	CASSSDWSAETLYF	in-frame	95
TRBV13-2	F	TRBJ1-4	F	CASGDPGGFSNERLFF	in-frame	95
TRBV31	F	TRBJ1-2	F	CAWSLTGGNSDYTF	in-frame	94
TRBV23	F	TRBJ2-1	F	CSSSDQGGYAEQFF	in-frame	94
TRBV24	P	TRBJ1-3	F	CASSHRDRDGNTLYF	in-frame	93
TRBV5	F	TRBJ2-3	F	CASSQGDWGGAPETLYF	in-frame	92
TRBV16	F	TRBJ2-7	F	CASSSGGYEQYF	in-frame	92
TRBV3	F	TRBJ2-5	F	CASSPGLGGRETQYF	in-frame	91
TRBV17	F	TRBJ1-2	F	CASSRSRGANSDYTF	in-frame	91
TRBV13-2	F	TRBJ2-5	F	CASGDGTGGIQDTQYF	in-frame	91
TRBV13-2	F	TRBJ1-6	ORF	CASGDARNSYNSPLYF	in-frame	91
TRBV13-2	F	TRBJ1-3	F	CASGDQGSGNTLYF	in-frame	90
TRBV13-1	F	TRBJ1-4	F	CASSRQGASERLFF	in-frame	90
TRBV5	F	TRBJ2-2	F	CASSQDWGSNTGQLYF	in-frame	88
TRBV26	F	TRBJ1-2	F	CASSHTYSDYTF	in-frame	88
TRBV19	F	TRBJ2-2	F	CASSISPNTGQLYF	in-frame	88
TRBV13-3	F	TRBJ2-5	F	CASSDFQDTQYF	in-frame	88
TRBV5	F	TRBJ2-7	F	CASSPLGGGSYEQYF	in-frame	87
TRBV3	F	TRBJ2-1	F	CASSLRDSYAEQFF	in-frame	87
TRBV13-2	F	TRBJ2-3	F	CASGDAKGQLVQKRC**F	out-of-frame	87
TRBV31	F	TRBJ2-3	F	CAWSLIGGRAETLYF	in-frame	86
TRBV3	F	TRBJ2-2	F	CASSLAWGTNTGQLYF	in-frame	86
TRBV2	F	TRBJ2-1	F	CASSQENNYAEQFF	in-frame	86
TRBV13-2	F	TRBJ2-7	F	CASGDAKGYEQYF	in-frame	86
TRBV5	F	TRBJ2-7	F	CASSFRQGMNS**F	out-of-frame	85
TRBV31	F	TRBJ2-4	F	CAWSELGGKGQNTLYF	in-frame	85
TRBV3	F	TRBJ2-5	F	CASSLGTGGRDTQYF	in-frame	85
TRBV3	F	TRBJ2-3	F	CASRASAETLYF	in-frame	85
TRBV5	F	TRBJ1-3	F	CASSQEPGSGNTLYF	in-frame	84
TRBV5	F	TRBJ1-2	F	CASSQNTANSDYTF	in-frame	84
TRBV13-2	F	TRBJ2-5	F	CASGAGGSQDTQYF	in-frame	84
TRBV30	F	TRBJ1-1	F	CSSQSQGARNTEVFF	in-frame	83
TRBV3	F	TRBJ1-3	F	CASSLGTGVGNTLYF	in-frame	83
TRBV26	F	TRBJ1-3	F	CASSPTGYFGNTLYF	in-frame	83
TRBV20	F	TRBJ1-1	F	CGAGQSNTEVFF	in-frame	83
TRBV14	F	TRBJ2-7	F	CASSFRARDYEQYF	in-frame	83
TRBV13-1	F	TRBJ1-1	F	CASSPPGSEVFF	in-frame	83
TRBV1	F	TRBJ1-1	F	CTCSAGGKHRSL*F	out-of-frame	83
TRBV13-2	F	TRBJ2-1	F	CASGDGWGRGYAEQFF	in-frame	82
TRBV13-1	F	TRBJ2-5	F	CASSDGVDTQYF	in-frame	82
TRBV31	F	TRBJ2-3	F	CAWGQGRRAETLYF	in-frame	81
TRBV31	F	TRBJ1-4	F	CAWSPGQIHFQRKII*F	out-of-frame	81
TRBV3	F	TRBJ2-5	F	CASSLTGQDTQYF	in-frame	81
TRBV23	F	TRBJ2-4	F	CSSSLGGPSQNTLYF	in-frame	81
TRBV13-2	F	TRBJ2-5	F	CASGGAGGKDTQYF	in-frame	81
TRBV13-1	F	TRBJ2-4	F	CASSLGRDTLYF	in-frame	81
TRBV5	F	TRBJ2-4	F	CASSPDRGQNTLYF	in-frame	80
TRBV20	F	TRBJ2-3	F	CGARLTGGPSAETLYF	in-frame	80
TRBV1	F	TRBJ2-4	F	CTCSAGTD*SQNTLYF	out-of-frame	80
TRBV15	F	TRBJ2-7	F	CASSLGTGGGEQYF	in-frame	79
TRBV13-2	F	TRBJ2-5	F	CASGDWGGENQDTQYF	in-frame	79
TRBV14	F	TRBJ1-5	F	CASRLTT*NNQAPLF	out-of-frame	78
TRBV1	F	TRBJ1-6	ORF	CTCRQGVNSPLYF	in-frame	78
TRBV3	F	TRBJ2-4	F	CASSFNWGSQNTLYF	in-frame	77
TRBV29	F	TRBJ1-4	F	CASSSGTSNERLFF	in-frame	77
TRBV5	F	TRBJ1-4	F	CASSQEGQGTNERLFF	in-frame	76
TRBV3	F	TRBJ2-3	F	CASSLQGTSAETLYF	in-frame	76
TRBV20	F	TRBJ1-2	F	CGARVGSGYTF	in-frame	76
TRBV13-3	F	TRBJ2-1	F	CASSDAHNYAEQFF	in-frame	76
TRBV13-2	F	TRBJ1-3	F	CASGDGGVGNTLYF	in-frame	76
TRBV20	F	TRBJ2-1	F	CGARDINYAEQFF	in-frame	75
TRBV14	F	TRBJ1-1	F	CASSFRGGNTEVFF	in-frame	75
TRBV13-1	F	TRBJ1-1	F	CASSVRTTNTEVFF	in-frame	75
TRBV15	F	TRBJ2-4	F	CASSRDRSQNTLYF	in-frame	74
TRBV15	F	TRBJ2-3	F	CASSRSAETLYF	in-frame	74
TRBV13-2	F	TRBJ2-7	F	CASGDSLGGYEQYF	in-frame	74
TRBV4	F	TRBJ2-7	F	CASSWWDKYEQYF	in-frame	72
TRBV4	F	TRBJ2-1	F	CASRPTGGNYAEQFF	in-frame	72
TRBV3	F	TRBJ2-4	F	CASSLDQNTLYF	in-frame	72
TRBV17	F	TRBJ1-1	F	CASSRNRNTEVFF	in-frame	72
TRBV13-2	F	TRBJ2-4	F	CASGDMDTLYF	in-frame	72
TRBV13-1	F	TRBJ1-3	F	CASSVDSSGNTLYF	in-frame	72
TRBV4	F	TRBJ1-2	F	CASSYPNSDYTF	in-frame	71
TRBV31	F	TRBJ2-3	F	CAWRWGGAETLYF	in-frame	71
TRBV26	F	TRBJ2-1	F	CASSRLTDYAEQFF	in-frame	71
TRBV23	F	TRBJ1-5	F	CSSSPDRNNQAPLF	in-frame	71
TRBV14	F	TRBJ1-5	F	CASSFRGSGNQAPLF	in-frame	71
TRBV1	F	TRBJ2-3	F	CTCSGDTSAETLYF	in-frame	71
TRBV5	F	TRBJ1-3	F	CASSLRDRGRGNTLYF	in-frame	69
TRBV13-3	F	TRBJ2-4	F	CASSDPSQNTLYF	in-frame	69
TRBV3	F	TRBJ2-7	F	CASSFGHSSYEQYF	in-frame	68
TRBV20	F	TRBJ1-1	F	CGARRQTNTEVFF	in-frame	68
TRBV5	F	TRBJ2-1	F	CASSPRDRGYAEQFF	in-frame	67
TRBV17	F	TRBJ1-2	F	CASSRDRGPQTPTT**F	out-of-frame	67
TRBV13-3	F	TRBJ2-2	F	CASSPDTNTGQLYF	in-frame	67
TRBV13-2	F	TRBJ1-3	F	CASGDARDRNTLYF	in-frame	67
TRBV31	F	TRBJ1-1	F	CAWSLEGAHTEVFF	in-frame	66
TRBV23	F	TRBJ2-2	F	CSSSHETNTGQLYF	in-frame	66
TRBV13-2	F	TRBJ2-7	F	CASGGRDRDEQYF	in-frame	66
TRBV3	F	TRBJ2-3	F	CASRPDSAETLYF	in-frame	65
TRBV26	F	TRBJ1-3	F	CASTLGVSGNTLYF	in-frame	65
TRBV19	F	TRBJ2-4	F	CASSNTGIQNTLYF	in-frame	65
TRBV16	F	TRBJ2-7	F	CASSLGGGAYEQYF	in-frame	65
TRBV13-2	F	TRBJ2-1	F	CASGDASGQPYAEQFF	in-frame	65
TRBV13-1	F	TRBJ1-6	ORF	CASSVGSYNSPLYF	in-frame	65
TRBV3	F	TRBJ2-7	F	CASSSRLGGE*EQYF	out-of-frame	64
TRBV13-2	F	TRBJ2-5	F	CASGRGDNQDTQYF	in-frame	64
TRBV13-2	F	TRBJ1-1	F	CASGIGRDTEVFF	in-frame	64
TRBV4	F	TRBJ2-5	F	CASSPGLGG*DQDTQYF	out-of-frame	63
TRBV3	F	TRBJ2-2	F	CASSLQNTGQLYF	in-frame	63
TRBV3	F	TRBJ1-3	F	CASSVRGSGNTLYF	in-frame	63
TRBV24	P	TRBJ1-2	F	CASSLYWGPTT**F	out-of-frame	63
TRBV2	F	TRBJ2-5	F	CASSQAWGGQDTQYF	in-frame	63
TRBV19	F	TRBJ1-4	F	CASRLQGAGGERLFF	in-frame	63
TRBV13-3	F	TRBJ1-1	F	CASRTNTEVFF	in-frame	63
TRBV13-2	F	TRBJ2-2	F	CASGADWGYTGQLYF	in-frame	63
TRBV20	F	TRBJ1-5	F	CGARGQDQAPLF	in-frame	62
TRBV15	F	TRBJ2-1	F	C*EQFF	out-of-frame	62
TRBV13-2	F	TRBJ2-2	F	CASGETGSNTGQLYF	in-frame	62
TRBV1	F	TRBJ2-7	F	CTCSAGLGGEQYF	in-frame	62
TRBV3	F	TRBJ2-7	F	CASSLGGWGDYEQYF	in-frame	61
TRBV23	F	TRBJ2-7	F	CSSSQQGAGEQYF	in-frame	61
TRBV20	F	TRBJ2-5	F	CGANSNQDTQYF	in-frame	61
TRBV2	F	TRBJ2-1	F	CASSQDIYAEQFF	in-frame	61
TRBV19	F	TRBJ2-1	F	CASSSLRGHYAEQFF	in-frame	61
TRBV1	F	TRBJ1-4	F	CTCSAEWGPNERLFF	in-frame	61
TRBV31	F	TRBJ2-4	F	CAWKLGKGNTLYF	in-frame	60
TRBV3	F	TRBJ1-2	F	CASRSDRNSDYTF	in-frame	60
TRBV2	F	TRBJ2-3	F	CASSKTTSAETLYF	in-frame	60
TRBV12-1	F	TRBJ2-3	F	CASSPGLGLSAETLYF	in-frame	60
TRBV4	F	TRBJ2-5	F	CASSYWGGNQDTQYF	in-frame	59
TRBV26	F	TRBJ1-1	F	CASSPNTEVFF	in-frame	59
TRBV15	F	TRBJ2-2	F	CASSLGWGGANTGQLYF	in-frame	59
TRBV13-2	F	TRBJ2-3	F	CASGDMGTETLYF	in-frame	59
TRBV5	F	TRBJ1-4	F	CASSPGTGHERLFF	in-frame	58
TRBV4	F	TRBJ2-2	F	CASSYLNTGQLYF	in-frame	58
TRBV31	F	TRBJ2-4	F	CAWSLGLGPQNTLYF	in-frame	58
TRBV26	F	TRBJ2-5	F	CASSLQQDTQYF	in-frame	57
TRBV15	F	TRBJ2-2	F	CASSLLDWANTGQLYF	in-frame	57
TRBV3	F	TRBJ1-6	ORF	CASSRTGSPLYF	in-frame	56
TRBV13-2	F	TRBJ2-3	F	CASGGLGGRAETLYF	in-frame	56
TRBV4	F	TRBJ2-7	F	CASSRTGGAAYEQYF	in-frame	55
TRBV19	F	TRBJ1-3	F	CASSIAGSPGNTLYF	in-frame	55
TRBV4	F	TRBJ1-2	F	CASS*NPGTSNSDYTF	out-of-frame	54
TRBV31	F	TRBJ1-3	F	CAWSLGGASGNTLYF	in-frame	54
TRBV31	F	TRBJ1-2	F	CAWRNRGEDSDYTF	in-frame	54
TRBV29	F	TRBJ2-5	F	CASSLEDKDTQYF	in-frame	54
TRBV26	F	TRBJ1-2	F	CASSRQANSDYTF	in-frame	54
TRBV13-1	F	TRBJ2-7	F	CASTPGQGYEQYF	in-frame	54
TRBV20	F	TRBJ1-4	F	CGARETISNERLFF	in-frame	53
TRBV15	F	TRBJ2-3	F	CASTPDSSAETLYF	in-frame	53
TRBV12-2	F	TRBJ1-1	F	CASSRGINTEVFF	in-frame	53
TRBV3	F	TRBJ2-3	F	CASSLGTGSETLYF	in-frame	52
TRBV3	F	TRBJ1-2	F	CASSLGSDYTF	in-frame	52
TRBV3	F	TRBJ1-2	F	CASSLGQNSDYTF	in-frame	52
TRBV23	F	TRBJ2-2	F	CSSSPQANTGQLYF	in-frame	52
TRBV17	F	TRBJ2-5	F	CASSRWGGQDTQYF	in-frame	52
TRBV14	F	TRBJ2-1	F	CASSLRDWDAEQFF	in-frame	52
TRBV12-2	F	TRBJ2-1	F	CASSLEAEQFF	in-frame	52
TRBV20	F	TRBJ1-4	F	CGARNRGERLFF	in-frame	51
TRBV20	F	TRBJ1-3	F	CGARETGNTLYF	in-frame	51
TRBV19	F	TRBJ2-7	F	CASSIARYEQYF	in-frame	51
TRBV19	F	TRBJ2-5	F	CASSPWNSQDTQYF	in-frame	51
TRBV13-3	F	TRBJ2-7	F	CASSDEGGGYEQYF	in-frame	51
TRBV23	F	TRBJ1-6	ORF	CSSSQTYNSPLYF	in-frame	50
TRBV19	F	TRBJ2-7	F	CASSLRDWGREQYF	in-frame	50
TRBV19	F	TRBJ1-4	F	CASSVSNERLFF	in-frame	50
TRBV26	F	TRBJ2-4	F	CASSLHNSQNTLYF	in-frame	49
TRBV15	F	TRBJ1-2	F	CASRSPDYTF	in-frame	49
TRBV13-3	F	TRBJ1-2	F	CASSDPNSDYTF	in-frame	49
TRBV1	F	TRBJ2-4	F	CTCSAVGGASQNTLYF	in-frame	49
TRBV5	F	TRBJ2-1	F	CASSPPDWGNYAEQFF	in-frame	48
TRBV26	F	TRBJ1-2	F	CASSHPGTGVGSDYTF	in-frame	48
TRBV15	F	TRBJ1-1	F	CASSLNTEVFF	in-frame	48
TRBV13-1	F	TRBJ2-7	F	CASSVWGYEQYF	in-frame	48
TRBV5	F	TRBJ2-2	F	CASSQDPRGSGQLYF	in-frame	47
TRBV3	F	TRBJ1-5	F	CASSLEGEQPGSA*F	out-of-frame	47
TRBV3	F	TRBJ1-1	F	CASSFQGAGTEVFF	in-frame	47
TRBV2	F	TRBJ2-7	F	CASSQTGSSYEQYF	in-frame	47
TRBV14	F	TRBJ1-3	F	CASSFPRGDSGNTLYF	in-frame	47
TRBV5	F	TRBJ1-2	F	CASSQENRAGSDYTF	in-frame	46
TRBV29	F	TRBJ1-1	F	CASSPDRANTEVFF	in-frame	46
TRBV26	F	TRBJ2-3	F	CASSRGTSAETLYF	in-frame	46
TRBV16	F	TRBJ2-4	F	CASSLAGSQNTLYF	in-frame	46
TRBV13-2	F	TRBJ2-3	F	CASGGLGASAETLYF	in-frame	46
TRBV5	F	TRBJ2-7	F	CASSDTG*SSYEQYF	out-of-frame	45
TRBV19	F	TRBJ2-3	F	CASSLGGAETLYF	in-frame	45
TRBV14	F	TRBJ2-7	F	CASSLTLYEQYF	in-frame	45
TRBV13-1	F	TRBJ2-4	F	CASSYRGASQNTLYF	in-frame	45
TRBV26	F	TRBJ1-1	F	CASNRRNTEVFF	in-frame	44
TRBV19	F	TRBJ2-1	F	CASSIGTGGVNYAEQFF	in-frame	44
TRBV15	F	TRBJ2-2	F	CASSRQGAGTGQLYF	in-frame	44
TRBV13-1	F	TRBJ2-7	F	CASSDATGLGYEQYF	in-frame	44
TRBV5	F	TRBJ2-7	F	CASSQEGLGYEQYF	in-frame	43
TRBV5	F	TRBJ2-1	F	CASSPRDSYAEQFF	in-frame	43
TRBV3	F	TRBJ1-3	F	CASSLEGVGNTLYF	in-frame	43
TRBV20	F	TRBJ2-7	F	CGAFTGYEQYF	in-frame	43
TRBV3	F	TRBJ2-1	F	CASSLEIYAEQFF	in-frame	42
TRBV23	F	TRBJ1-1	F	CSSSQTGVHTEVFF	in-frame	42
TRBV4	F	TRBJ1-1	F	CASRPGTGYTEVFF	in-frame	41
TRBV3	F	TRBJ2-7	F	CASSLTEYEQYF	in-frame	41
TRBV13-2	F	TRBJ2-5	F	CASGDADWQDTQYF	in-frame	41
TRBV13-1	F	TRBJ1-2	F	CASSYREYSDYTF	in-frame	41
TRBV5	F	TRBJ2-1	F	CASSQVGGGELC*EQFF	out-of-frame	40
TRBV2	F	TRBJ1-4	F	CASSQDLGQTNERLFF	in-frame	40
TRBV19	F	TRBJ1-2	F	CASSIVGANSDYTF	in-frame	40
TRBV3	F	TRBJ2-3	F	CASSSDRGAETLYF	in-frame	39
TRBV13-3	F	TRBJ2-5	F	CASSRGGQDTQYF	in-frame	39
TRBV13-2	F	TRBJ2-5	F	CASGKGGGQDTQYF	in-frame	39
TRBV5	F	TRBJ1-6	ORF	CASSDRGSYNSPLYF	in-frame	38
TRBV3	F	TRBJ2-1	F	CASSLDTNAEQFF	in-frame	38
TRBV29	F	TRBJ2-3	F	CASSQGRKTLYF	in-frame	38
TRBV20	F	TRBJ1-1	F	CGARGRDSTEVFF	in-frame	38
TRBV13-1	F	TRBJ2-7	F	CPSSDPRLGEQYF	in-frame	38
TRBV12-1	F	TRBJ2-2	F	CASSLTGDTGQLYF	in-frame	38
TRBV1	F	TRBJ2-3	F	CTCSGTAETLYF	in-frame	38
TRBV13-2	F	TRBJ2-7	F	CASGLTGYEQYF	in-frame	37
TRBV13-2	F	TRBJ1-2	F	CASATGNSDYTF	in-frame	37
TRBV1	F	TRBJ2-4	F	CTCSGTYTSQNTLYF	in-frame	37
TRBV4	F	TRBJ2-4	F	CASSGTASQNTLYF	in-frame	36
TRBV3	F	TRBJ2-7	F	CASSPGQYEQYF	in-frame	36
TRBV26	F	TRBJ1-6	ORF	CASSLSGQYNSPLYF	in-frame	36
TRBV20	F	TRBJ1-2	F	CGATGKLRLH*F	out-of-frame	36
TRBV2	F	TRBJ1-2	F	CASSQTGSDYTF	in-frame	36
TRBV19	F	TRBJ1-1	F	CASSRTGNTEVFF	in-frame	36
TRBV13-3	F	TRBJ2-3	F	CASSDPRDSAETLYF	in-frame	36
TRBV2	F	TRBJ2-4	F	CASSQELGEASQNTLYF	in-frame	35
TRBV2	F	TRBJ1-6	ORF	CASSPPGTISYNSPLYF	in-frame	35
TRBV2	F	TRBJ1-4	F	CASSQEWGGNERLFF	in-frame	35
TRBV14	F	TRBJ2-5	F	CASSFRGGQDTQYF	in-frame	35
TRBV4	F	TRBJ1-2	F	CASSYTGDNSDYTF	in-frame	34
TRBV31	F	TRBJ2-7	F	CAWSLPGYEQYF	in-frame	34
TRBV3	F	TRBJ2-2	F	CASSSTGGTGQLYF	in-frame	34
TRBV2	F	TRBJ1-3	F	CASSQDEGYSGNTLYF	in-frame	34
TRBV19	F	TRBJ2-7	F	CASSLDWGEIEQYF	in-frame	34
TRBV13-2	F	TRBJ1-4	F	CASGDRTVSNERLFF	in-frame	34
TRBV12-2	F	TRBJ2-5	F	CASSRGQGTKTPS**F	out-of-frame	34
TRBV5	F	TRBJ2-5	F	CASSPTGGDQDTQYF	in-frame	33
TRBV26	F	TRBJ1-2	F	CASSLSGTDYTF	in-frame	33
TRBV20	F	TRBJ2-7	F	CGARSGTGYEQYF	in-frame	33
TRBV2	F	TRBJ2-7	F	CASSQDRSSYEQYF	in-frame	33
TRBV2	F	TRBJ2-4	F	CASSQEQGRDTLYF	in-frame	33
TRBV2	F	TRBJ1-1	F	CASSQEEAGDTEVFF	in-frame	33
TRBV16	F	TRBJ2-1	F	CASSLGDSYAEQFF	in-frame	33
TRBV13-2	F	TRBJ1-3	F	CASGGTASGNTLYF	in-frame	33
TRBV13-2	F	TRBJ1-1	F	CASGDGRNANTEVFF	in-frame	33
TRBV1	F	TRBJ2-4	F	CTCSASKNTLYF	in-frame	33
TRBV29	F	TRBJ2-7	F	CASSPSGVSYEQYF	in-frame	32
TRBV29	F	TRBJ1-1	F	CASSYRENTEVFF	in-frame	32
TRBV19	F	TRBJ2-3	F	CASSPRGAETLYF	in-frame	32
TRBV17	F	TRBJ1-4	F	CASPGQGISNERLFF	in-frame	32
TRBV12-2	F	TRBJ1-6	ORF	CASSPTGENSPLYF	in-frame	32
TRBV12-1	F	TRBJ2-7	F	CASSLGTGVEQYF	in-frame	32
TRBV29	F	TRBJ2-5	F	CASSRQQDTQYF	in-frame	31
TRBV26	F	TRBJ2-7	F	CASSLQGSEQYF	in-frame	31
TRBV26	F	TRBJ2-4	F	CASSLRGSQNTLYF	in-frame	31
TRBV19	F	TRBJ2-7	F	CASSMYSYEQYF	in-frame	31
TRBV15	F	TRBJ2-4	F	CASRRLGDSQNTLYF	in-frame	31
TRBV4	F	TRBJ1-1	F	CASSSQGNTEVFF	in-frame	30
TRBV29	F	TRBJ1-5	F	CASSLNSQAPLF	in-frame	30
TRBV29	F	TRBJ1-4	F	CASGGSNERLFF	in-frame	30
TRBV19	F	TRBJ1-2	F	CASSIRGASDYTF	in-frame	30
TRBV15	F	TRBJ1-3	F	CASSLGLSGNTLYF	in-frame	30
TRBV13-1	F	TRBJ1-1	F	CASSLGGANTEVFF	in-frame	30
TRBV1	F	TRBJ2-4	F	CTCSARTGGVQNTLYF	in-frame	30
TRBV29	F	TRBJ2-5	F	CASSLAGKDTQYF	in-frame	29
TRBV23	F	TRBJ2-1	F	CSSSPQNAEQFF	in-frame	29
TRBV13-1	F	TRBJ2-2	F	CASSDAWENTGQLYF	in-frame	29
TRBV5	F	TRBJ2-5	F	CASSLDWGDQDTQYF	in-frame	28
TRBV29	F	TRBJ2-3	F	CASRRQGGAETLYF	in-frame	28
TRBV2	F	TRBJ2-7	F	CASSQEGEQYF	in-frame	28
TRBV2	F	TRBJ1-5	F	CASSQDRSNQAPLF	in-frame	28
TRBV2	F	TRBJ1-5	F	CASSQDRGRRAPLF	in-frame	28
TRBV13-2	F	TRBJ1-3	F	CASADSSGNTLYF	in-frame	28
TRBV13-1	F	TRBJ2-7	F	CASRAPGEQYF	in-frame	28
TRBV4	F	TRBJ2-2	F	CASSFRNTGQLYF	in-frame	27
TRBV23	F	TRBJ1-3	F	CSSSHGTQSSGNTLYF	in-frame	27
TRBV2	F	TRBJ2-4	F	CASSQEPSQNTLYF	in-frame	27
TRBV13-3	F	TRBJ1-3	F	CASSDVGQPSGNTLYF	in-frame	27
TRBV13-2	F	TRBJ2-1	F	CASGVLWGNYAEQFF	in-frame	27
TRBV13-1	F	TRBJ2-4	F	CASSDDSQNTLYF	in-frame	27
TRBV31	F	TRBJ2-4	F	CAWSHYWGGSSQNTLYF	in-frame	26
TRBV3	F	TRBJ2-7	F	CASSATGASYEQYF	in-frame	26
TRBV29	F	TRBJ2-1	F	CASSFANYAEQFF	in-frame	26
TRBV23	F	TRBJ2-4	F	CSSSQSGWGLVKTPC**F	out-of-frame	26
TRBV13-1	F	TRBJ2-5	F	CASSGTGGKDTQYF	in-frame	26
TRBV31	F	TRBJ2-7	F	CAWTGESYEQYF	in-frame	25
TRBV3	F	TRBJ2-3	F	CASSLEDMAETLYF	in-frame	25
TRBV3	F	TRBJ1-4	F	CASSYRGGNERLFF	in-frame	25
TRBV20	F	TRBJ1-4	F	CGASGTFSNERLFF	in-frame	25
TRBV17	F	TRBJ2-2	F	CASSRTGGFTGQLYF	in-frame	25
TRBV13-2	F	TRBJ1-3	F	CASGDRGHGNTLYF	in-frame	25
TRBV4	F	TRBJ2-1	F	CASSSTGGYAEQFF	in-frame	24
TRBV31	F	TRBJ1-6	ORF	CAWAGTGVNSPLYF	in-frame	24
TRBV26	F	TRBJ1-1	F	CASSLDTEVFF	in-frame	24
TRBV16	F	TRBJ2-2	F	CASSLRDWGANTGQLYF	in-frame	24
TRBV13-2	F	TRBJ2-7	F	CASGDAGGAGEQYF	in-frame	24
TRBV3	F	TRBJ2-4	F	CASSLEGSQNTLYF	in-frame	23
TRBV3	F	TRBJ1-1	F	CASRLDGVFF	in-frame	23
TRBV17	F	TRBJ2-3	F	CASSSLNSAETLYF	in-frame	23
TRBV5	F	TRBJ1-4	F	CASSQWVASNERLFF	in-frame	22
TRBV4	F	TRBJ2-4	F	CASSKTWVQNTLYF	in-frame	22
TRBV4	F	TRBJ1-1	F	CASSLQGAGEVFF	in-frame	22
TRBV31	F	TRBJ2-2	F	CAWSGGWTGQLYF	in-frame	22
TRBV31	F	TRBJ1-4	F	CASPGQGNERLFF	in-frame	22
TRBV29	F	TRBJ2-2	F	CASFPGARTGQLYF	in-frame	22
TRBV19	F	TRBJ2-5	F	CASSIRGNQDTQYF	in-frame	22
TRBV13-3	F	TRBJ2-5	F	CASSPGQEDTQYF	in-frame	22
TRBV5	F	TRBJ1-4	F	CASSQGQGAANERLFF	in-frame	21
TRBV3	F	TRBJ2-3	F	CASSLDVETLYF	in-frame	21
TRBV16	F	TRBJ2-7	F	CASSLGTGGEQYF	in-frame	21
TRBV16	F	TRBJ2-4	F	CASSSLRDWGGGQNTLYF	in-frame	21
TRBV13-3	F	TRBJ1-6	ORF	CASRSGTSYNSPLYF	in-frame	21
TRBV1	F	TRBJ1-2	F	CTCSAASGGSDYTF	in-frame	21
TRBV5	F	TRBJ2-4	F	CASSPRLGGSTLYF	in-frame	20
TRBV26	F	TRBJ2-7	F	CASSLGQGEEQYF	in-frame	20
TRBV26	F	TRBJ1-3	F	CASRVGQMTSGNTLYF	in-frame	20
TRBV20	F	TRBJ2-2	F	CGARGPRLGANTGQLYF	in-frame	20
TRBV16	F	TRBJ1-2	F	CASSLDQNSDYTF	in-frame	20
TRBV15	F	TRBJ2-7	F	CASSPGTGGI*EQYF	out-of-frame	20
TRBV13-1	F	TRBJ1-2	F	CASSLQGADSDYTF	in-frame	20
TRBV1	F	TRBJ2-2	F	CTCSAEGQGTGQLYF	in-frame	20
TRBV1	F	TRBJ1-4	F	CTCSGTGGRNERLFF	in-frame	20
TRBV5	F	TRBJ2-3	F	CASSQESDWGSAETLYF	in-frame	19
TRBV4	F	TRBJ2-7	F	CASGLGVSYEQYF	in-frame	19
TRBV31	F	TRBJ2-2	F	CAWSLNGGTGQLYF	in-frame	19
TRBV29	F	TRBJ2-5	F	CASSRKGFNQDTQYF	in-frame	19
TRBV2	F	TRBJ2-1	F	CASSQDGTGGNYAEQFF	in-frame	19
TRBV2	F	TRBJ2-1	F	CASSPWTGGNYAEQFF	in-frame	19
TRBV13-3	F	TRBJ2-3	F	CASRDRDAETLYF	in-frame	19
TRBV13-3	F	TRBJ1-4	F	CASSDAGTGYERLFF	in-frame	19
TRBV13-1	F	TRBJ2-3	F	CASSGRGGGRNAV*F	out-of-frame	19
TRBV5	F	TRBJ2-1	F	CASSQVGGGTMLSS**F	out-of-frame	18
TRBV3	F	TRBJ2-5	F	CASSFQGNQDTQYF	in-frame	18
TRBV26	F	TRBJ1-6	ORF	CASSLGGAGNSPLYF	in-frame	18
TRBV19	F	TRBJ1-6	ORF	CASSIPAYNSPLYF	in-frame	18
TRBV13-2	F	TRBJ2-5	F	CASGAWEDTQYF	in-frame	18
TRBV13-2	F	TRBJ2-3	F	CASGDAGLGGLFLQKRC**F	out-of-frame	18
TRBV1	F	TRBJ1-1	F	CTCSAGTANTEVFF	in-frame	18
TRBV4	F	TRBJ2-5	F	CASRDRLGGRDTQYF	in-frame	17
TRBV3	F	TRBJ2-7	F	CASSSGIGGYEQYF	in-frame	17
TRBV3	F	TRBJ2-7	F	CASSLSGGGQYF	in-frame	17
TRBV21	ORF	TRBJ1-1	F	CASSTGRQKS**F	out-of-frame	17
TRBV16	F	TRBJ1-2	F	CASSLGARNSDYTF	in-frame	17
TRBV13-3	F	TRBJ1-4	F	CASSGGGISNERLFF	in-frame	17
TRBV13-2	F	TRBJ2-1	F	CASGDANRVYAEQFF	in-frame	17
TRBV12-1	F	TRBJ1-4	F	CASSRTGGERLFF	in-frame	17
TRBV4	F	TRBJ2-5	F	CASSRTGGEDTQYF	in-frame	16
TRBV4	F	TRBJ1-1	F	CASSQTGEHRSL*F	out-of-frame	16
TRBV23	F	TRBJ1-4	F	CSSSQSTGFNERLFF	in-frame	16
TRBV13-3	F	TRBJ1-6	ORF	CASSDATFSYNSPLYF	in-frame	16
TRBV13-1	F	TRBJ2-7	F	CASSDAKGAREQYF	in-frame	16
TRBV13-1	F	TRBJ2-1	F	CASSDWDNYAEQFF	in-frame	16
TRBV13-1	F	TRBJ1-3	F	CASSDAQIGNTLYF	in-frame	16
TRBV1	F	TRBJ1-5	F	CTCSDRDRDQAPLF	in-frame	16
TRBV31	F	TRBJ2-7	F	CAWSLWGSSYEQYF	in-frame	15
TRBV3	F	TRBJ2-5	F	CASSLEQQDTQYF	in-frame	15
TRBV3	F	TRBJ2-1	F	CASSLERAEQFF	in-frame	15
TRBV13-3	F	TRBJ1-3	F	CASRRQNSGNTLY*W	out-of-frame	15
TRBV5	F	TRBJ1-6	ORF	CASSQDQLNSPLYF	in-frame	14
TRBV4	F	TRBJ2-1	F	CASSYPGAEQFF	in-frame	14
TRBV13-1	F	TRBJ2-5	F	CASSAGWGGVGQDTQYF	in-frame	14
TRBV13-1	F	TRBJ2-3	F	CASSGRGGGQKRC**F	out-of-frame	14
TRBV1	F	TRBJ2-7	F	CTCSAWGGYEQYF	in-frame	14
TRBV5	F	TRBJ2-2	F	CASSPDWGGNTGQLYF	in-frame	13
TRBV16	F	TRBJ2-7	F	CASSLDIEQYF	in-frame	13
TRBV16	F	TRBJ2-5	F	CASSLQQDTQYF	in-frame	13
TRBV15	F	TRBJ2-2	F	CASRGTG**NTGQLYF	out-of-frame	13
TRBV13-2	F	TRBJ2-1	F	CASGRLGNYAEQFF	in-frame	13
TRBV29	F	TRBJ1-2	F	CASSLSANSDYTF	in-frame	12
TRBV15	F	TRBJ1-1	F	CASSLGEEAQKS**F	out-of-frame	12
TRBV14	F	TRBJ2-5	F	CASSFPGGAQDTQYF	in-frame	12
TRBV13-2	F	TRBJ2-7	F	CASGVWGSPMNS**F	out-of-frame	12
TRBV5	F	TRBJ2-5	F	CASSQLGGRDTQYF	in-frame	11
TRBV5	F	TRBJ1-6	ORF	CASSQEPTDNSPLYF	in-frame	11
TRBV5	F	TRBJ1-1	F	CASSQVGQGANTEVFF	in-frame	11
TRBV4	F	TRBJ2-3	F	CASSWTGGVVQKRC**F	out-of-frame	11
TRBV31	F	TRBJ1-2	F	CA*RKGASSDYTF	out-of-frame	11
TRBV19	F	TRBJ2-4	F	CASTRLGGARSVQNTLYF	in-frame	11
TRBV5	F	TRBJ2-5	F	CASSQEGGDGQDTQYF	in-frame	10
TRBV4	F	TRBJ2-4	F	CASSQDYWNTLYF	in-frame	10
TRBV3	F	TRBJ2-3	F	CASSPGTGGQKRC**F	out-of-frame	10
TRBV3	F	TRBJ2-1	F	CASSRDRDAEQFF	in-frame	10
TRBV2	F	TRBJ1-1	F	CASSQDTGAGNTEVFF	in-frame	10
TRBV19	F	TRBJ2-7	F	CASSISNSYEQYF	in-frame	10
TRBV19	F	TRBJ1-2	F	CASSPRTGGNSDYTF	in-frame	10
TRBV13-1	F	TRBJ2-5	F	CASSGGGATQYF	in-frame	10
TRBV13-1	F	TRBJ1-6	ORF	CASSDRDGSPLYF	in-frame	10
TRBV31	F	TRBJ2-3	F	CAWKEGSAETLYF	in-frame	9
TRBV3	F	TRBJ2-4	F	CASSLDTQNTLYF	in-frame	9
TRBV3	F	TRBJ2-1	F	CASSPDWGGFAEQFF	in-frame	9
TRBV14	F	TRBJ1-5	F	CASSFGYQAPLF	in-frame	9
TRBV13-3	F	TRBJ2-7	F	CASSDEGGGL*EQYF	out-of-frame	9
TRBV13-3	F	TRBJ2-7	F	CASSDEGGAMNS**F	out-of-frame	9
TRBV13-3	F	TRBJ2-2	F	CAGRGHKHRAAL*F	out-of-frame	9
TRBV13-3	F	TRBJ1-6	ORF	CASGEQYNSPLYF	in-frame	9
TRBV13-2	F	TRBJ2-5	F	CASGDAMGGRDTQYF	in-frame	9
TRBV3	F	TRBJ1-6	ORF	CATPGGRTIRPS**F	out-of-frame	8
TRBV20	F	TRBJ2-3	F	CGASGLGGRGAETLYF	in-frame	8
TRBV2	F	TRBJ2-1	F	CASSQGGSNYAEQFF	in-frame	8
TRBV16	F	TRBJ2-3	F	CASSLGGIVQKRC**F	out-of-frame	8
TRBV13-2	F	TRBJ2-7	F	CASGDAAGGGF*EQYF	out-of-frame	8
TRBV5	F	TRBJ2-7	F	CASSPLGGGLL*EQYF	out-of-frame	7
TRBV31	F	TRBJ2-1	F	CAWSLQRNYAEQFF	in-frame	7
TRBV3	F	TRBJ1-4	F	CASSFLRDMERLFF	in-frame	7
TRBV26	F	TRBJ2-5	F	CASSLSHQDTQYF	in-frame	7
TRBV2	F	TRBJ1-3	F	CASSQEGGLEIRS**F	out-of-frame	7
TRBV13-3	F	TRBJ2-7	F	CASGVWGVSYEQYF	in-frame	7
TRBV13-3	F	TRBJ1-2	F	CASSGQNSDYTF	in-frame	7
TRBV13-2	F	TRBJ2-7	F	CASGWDWGEQYF	in-frame	7
TRBV13-2	F	TRBJ2-5	F	CASGDWGAKTKTPS**F	out-of-frame	7
TRBV13-2	F	TRBJ1-3	F	WASGDHQAGNTLYF	in-frame	7
TRBV5	F	TRBJ2-5	F	CASSQD**RQKDTQYF	out-of-frame	6
TRBV3	F	TRBJ2-7	F	CASSFQGGE*EQYF	out-of-frame	6
TRBV26	F	TRBJ2-4	F	CASRGTGQNTLYF	in-frame	6
TRBV20	F	TRBJ2-7	F	CGAGTGGLNS**F	out-of-frame	6
TRBV2	F	TRBJ1-3	F	CASSQEGGGWKYAL*F	out-of-frame	6
TRBV16	F	TRBJ2-5	F	CASTRLGGRWQDTQYF	in-frame	6
TRBV15	F	TRBJ1-1	F	CASSLGGGGKEVFF	in-frame	6
TRBV15	F	TRBJ1-1	F	CANSLGGGGTEVFF	in-frame	6
TRBV13-3	F	TRBJ2-1	F	CASNYWGGNYAEQFF	in-frame	6
TRBV13-3	F	TRBJ1-3	F	CASGDHQAGNTLYF	in-frame	6
TRBV13-2	F	TRBJ2-3	F	CASGDVGLGGPVFAETLYF	in-frame	6
TRBV5	F	TRBJ2-7	F	CASSHLRSSYEQYF	in-frame	5
TRBV2	F	TRBJ2-5	F	CASSQDPGLGGNTQYF	in-frame	5
TRBV16	F	TRBJ2-1	F	CASSFKYAEQFF	in-frame	5
TRBV15	F	TRBJ1-1	F	CVSSLGGGGTEVFF	in-frame	5
TRBV15	F	TRBJ1-1	F	CASSLGRGGTEVFF	in-frame	5
TRBV13-2	F	TRBJ2-7	F	CASGVWGGLL*EQYF	out-of-frame	5
TRBV13-2	F	TRBJ2-7	F	CASGDAAGGLLNS**F	out-of-frame	5
TRBV13-2	F	TRBJ2-2	F	CASGDDRGYTGQLYF	in-frame	5
TRBV13-1	F	TRBJ2-3	F	CASSGRGGAETLYF	in-frame	5
TRBV13-1	F	TRBJ2-3	F	CASRLGVQKRC**F	out-of-frame	5
TRBV13-1	F	TRBJ2-1	F	CASSEGGSNYAEQFF	in-frame	5
TRBV13-1	F	TRBJ1-6	ORF	CASGEQYNSPLYF	in-frame	5
TRBV5	F	TRBJ2-7	F	CASNQGDIYEQYF	in-frame	4
TRBV5	F	TRBJ2-4	F	CASSRAGGQVKTPC**F	out-of-frame	4
TRBV5	F	TRBJ2-2	F	CASSHGPANTGQLYF	in-frame	4
TRBV5	F	TRBJ2-1	F	CASSQVGGGGTMLSS**F	out-of-frame	4
TRBV31	F	TRBJ2-1	F	CAWSQQGNYAEQFF	in-frame	4
TRBV3	F	TRBJ2-3	F	CASSFWGVQKRC**F	out-of-frame	4
TRBV3	F	TRBJ2-1	F	CASSLSTYAEQFF	in-frame	4
TRBV26	F	TRBJ1-4	F	CASGTGFGERL**F	out-of-frame	4
TRBV2	F	TRBJ2-2	F	CASSQEGGNTGQLYF	in-frame	4
TRBV19	F	TRBJ1-4	F	CASSIAAVSNERLFF	in-frame	4
TRBV19	F	TRBJ1-1	F	CANSPTANTEVFF	in-frame	4
TRBV16	F	TRBJ2-4	F	CASSLDVGDTLYF	in-frame	4
TRBV16	F	TRBJ1-1	F	CASSLETANTEVFF	in-frame	4
TRBV15	F	TRBJ1-1	F	CASSLGGRGTEVFF	in-frame	4
TRBV13-3	F	TRBJ2-7	F	CANSVPSSYEQYF	in-frame	4
TRBV13-3	F	TRBJ2-5	F	CASGDGWGQDTQYF	in-frame	4
TRBV13-3	F	TRBJ2-4	F	CASSGTENTLYF	in-frame	4
TRBV13-3	F	TRBJ2-1	F	CASNYWGGTMLSS**F	out-of-frame	4
TRBV13-2	F	TRBJ2-7	F	CASSVWGVSYEQYF	in-frame	4
TRBV13-2	F	TRBJ2-7	F	CASGVWRVSYEQYF	in-frame	4
TRBV13-2	F	TRBJ2-7	F	CASGVWGVSDEQYF	in-frame	4
TRBV13-2	F	TRBJ2-5	F	WASGDGWGQDTQYF	in-frame	4
TRBV13-2	F	TRBJ2-3	F	WASGDGSAETLYF	in-frame	4
TRBV13-2	F	TRBJ2-3	F	CASGDAGLGGPVLQKRC**F	out-of-frame	4
TRBV13-2	F	TRBJ2-1	F	CASGEPGGTMLSS**F	out-of-frame	4
TRBV13-2	F	TRBJ1-5	F	CASGGQDNQAPLF	in-frame	4
TRBV13-2	F	TRBJ1-3	F	CASGDRQAGNTLYF	in-frame	4
TRBV13-2	F	TRBJ1-1	F	CASTQNTEVFF	in-frame	4
TRBV13-2	F	TRBJ1-1	F	CASSRDRGEVFF	in-frame	4
TRBV13-2	F	TRBJ1-1	F	CASGDAGGEVFF	in-frame	4
TRBV13-1	F	TRBJ2-5	F	CASSPGLGGRDTQYF	in-frame	4
TRBV13-1	F	TRBJ2-3	F	GASSGRGGGQKRC**F	out-of-frame	4
TRBV13-1	F	TRBJ2-3	F	CASRGRGGGQKRC**F	out-of-frame	4
TRBV13-1	F	TRBJ1-5	F	CASSEAGARLR**F	out-of-frame	4
TRBV12-2	F	TRBJ2-5	F	CASSLDWGAAPS**F	out-of-frame	4
TRBV5	F	TRBJ2-7	F	WASSHLGSSYEQYF	in-frame	3
TRBV5	F	TRBJ2-7	F	CVSSQGRGYEQYF	in-frame	3
TRBV5	F	TRBJ2-7	F	CASSQGNIYEQYF	in-frame	3
TRBV5	F	TRBJ2-7	F	CASSQGDIYE.YF	out-of-frame	3
TRBV5	F	TRBJ2-7	F	CASSKGDIYEQYF	in-frame	3
TRBV5	F	TRBJ2-7	F	CASSHMGSSYEQYF	in-frame	3
TRBV5	F	TRBJ2-5	F	CASSPTGGTKTPS**F	out-of-frame	3
TRBV5	F	TRBJ2-5	F	CASGQDWDRKTPS**F	out-of-frame	3
TRBV5	F	TRBJ2-4	F	CASSRAGGGKSKHLV*F	out-of-frame	3
TRBV5	F	TRBJ2-4	F	CASSRAGGASKNTLYF	in-frame	3
TRBV5	F	TRBJ2-4	F	CASRRAGGASQNTLYF	in-frame	3
TRBV4	F	TRBJ2-5	F	CASSYWGGEPRHPV*F	out-of-frame	3
TRBV4	F	TRBJ2-3	F	CASSYTGGSSAETLYF	in-frame	3
TRBV31	F	TRBJ2-1	F	CAWSLQGNHAEQFF	in-frame	3
TRBV3	F	TRBJ2-7	F	WASSSGTGGYEQYF	in-frame	3
TRBV3	F	TRBJ2-3	F	CASSLGLRPKRC**F	out-of-frame	3
TRBV3	F	TRBJ2-3	F	CASSLEDRTETLYF	in-frame	3
TRBV3	F	TRBJ2-3	F	CASSFWGGAETL.F	out-of-frame	3
TRBV3	F	TRBJ2-3	F	CANSFWGGAETLYF	in-frame	3
TRBV3	F	TRBJ1-2	F	CASSSGVSNYTF	in-frame	3
TRBV3	F	TRBJ1-1	F	CASSLDTGNTEVFF	in-frame	3
TRBV26	F	TRBJ1-4	F	CVSGTGFGERLFF	in-frame	3
TRBV20	F	TRBJ2-1	F	CGAPPGGGALC*EQFF	out-of-frame	3
TRBV16	F	TRBJ2-3	F	CASSVDAETLYF	in-frame	3
TRBV16	F	TRBJ2-2	F	CASSPGQRAPGQLYF	in-frame	3
TRBV16	F	TRBJ1-2	F	CASSLQRYSDYTF	in-frame	3
TRBV15	F	TRBJ1-3	F	WASSFDGAGNTLYF	in-frame	3
TRBV15	F	TRBJ1-1	F	CASSWGGGGTEVFF	in-frame	3
TRBV15	F	TRBJ1-1	F	CASSLRGGGTEVFF	in-frame	3
TRBV15	F	TRBJ1-1	F	CASSLGGGGTEVVF	in-frame	3
TRBV15	F	TRBJ1-1	F	CASSLGGGGTEVFL	in-frame	3
TRBV15	F	TRBJ1-1	F	CASSLGGGDTEVFF	in-frame	3
TRBV15	F	TRBJ1-1	F	CASRLGGGGTEVFF	in-frame	3
TRBV14	F	TRBJ2-7	F	CASRPEGEAPMNS**F	out-of-frame	3
TRBV14	F	TRBJ2-4	F	CANSFWQGASQNTLYF	in-frame	3
TRBV13-3	F	TRBJ2-7	F	CASSVTSSYEQYF	in-frame	3
TRBV13-3	F	TRBJ2-7	F	CASGDAAGGAFEQYF	in-frame	3
TRBV13-3	F	TRBJ2-4	F	CASGGSSQNTLYF	in-frame	3
TRBV13-3	F	TRBJ2-3	F	CASGDGSAETLYF	in-frame	3
TRBV13-3	F	TRBJ2-3	F	CASGDAGLGGPVFAETLYF	in-frame	3
TRBV13-3	F	TRBJ1-4	F	CASGEQISNERLFF	in-frame	3
TRBV13-2	F	TRBJ2-7	F	WASGDRDTYEQYF	in-frame	3
TRBV13-2	F	TRBJ2-7	F	CASSVPSSYEQYF	in-frame	3
TRBV13-2	F	TRBJ2-7	F	CASSDRDTYEQYF	in-frame	3
TRBV13-2	F	TRBJ2-7	F	CASGV.GVSYEQYF	out-of-frame	3
TRBV13-2	F	TRBJ2-7	F	CARGDAAGGAFEQYF	in-frame	3
TRBV13-2	F	TRBJ2-5	F	CASGNQDTQYF	in-frame	3
TRBV13-2	F	TRBJ2-5	F	CASGDGWSQDTQYF	in-frame	3
TRBV13-2	F	TRBJ2-5	F	CASGDGWGKDTQYF	in-frame	3
TRBV13-2	F	TRBJ2-5	F	CASGDGWGEDTQYF	in-frame	3
TRBV13-2	F	TRBJ2-5	F	CASGDG.GQDTQYF	out-of-frame	3
TRBV13-2	F	TRBJ2-5	F	CAIGAGSSQDTQYF	in-frame	3
TRBV13-2	F	TRBJ2-5	F	CAGGDGWGQDTQYF	in-frame	3
TRBV13-2	F	TRBJ2-3	F	CASGDAGLGRPVFAETLYF	in-frame	3
TRBV13-2	F	TRBJ2-3	F	CASGDAGLGGACFCRNAV*F	out-of-frame	3
TRBV13-2	F	TRBJ2-1	F	CASSDQGANAEQFF	in-frame	3
TRBV13-2	F	TRBJ2-1	F	CASEDRGYAEQFF	in-frame	3
TRBV13-2	F	TRBJ1-6	ORF	WASGEQYNSPLYF	in-frame	3
TRBV13-2	F	TRBJ1-6	ORF	GASGEQYNSPLYF	in-frame	3
TRBV13-2	F	TRBJ1-6	ORF	CVSGEQYNSPLYF	in-frame	3
TRBV13-2	F	TRBJ1-6	ORF	CTSGEQYNSPLYF	in-frame	3
TRBV13-2	F	TRBJ1-6	ORF	CASSGTGDNSPLYF	in-frame	3
TRBV13-2	F	TRBJ1-6	ORF	CASGERYNSPLYF	in-frame	3
TRBV13-2	F	TRBJ1-6	ORF	CASGEQYSSPLYF	in-frame	3
TRBV13-2	F	TRBJ1-6	ORF	CASGEQYNTPLYF	in-frame	3
TRBV13-2	F	TRBJ1-6	ORF	CASGEQYNSTLYF	in-frame	3
TRBV13-2	F	TRBJ1-6	ORF	CASGEQYNSHLYF	in-frame	3
TRBV13-2	F	TRBJ1-6	ORF	CASGEQYKSPLYF	in-frame	3
TRBV13-2	F	TRBJ1-4	F	CASGEQSSNERLFF	in-frame	3
TRBV13-2	F	TRBJ1-4	F	CASGDPGGFPTKDY**F	out-of-frame	3
TRBV13-2	F	TRBJ1-3	F	CASGDRQSGNTLYF	in-frame	3
TRBV13-2	F	TRBJ1-3	F	CASGDQQAGNTLYF	in-frame	3
TRBV13-1	F	TRBJ2-3	F	WASSGRGGGQKRC**F	out-of-frame	3
TRBV13-1	F	TRBJ2-3	F	CASRGRGGGAETLYF	in-frame	3
TRBV13-1	F	TRBJ2-3	F	CASGDGSAETLYF	in-frame	3
TRBV13-1	F	TRBJ1-3	F	CASGDAARGPSGNTLYF	in-frame	3
TRBV12-2	F	TRBJ1-6	ORF	WASSLFYNSPLYF	in-frame	3
TRBV12-2	F	TRBJ1-6	ORF	CASSLFYNSPLCF	in-frame	3
TRBV12-2	F	TRBJ1-6	ORF	CASSLFYNAPLYF	in-frame	3
TRBV12-2	F	TRBJ1-6	ORF	CASSLFSNSPLYF	in-frame	3
TRBV12-2	F	TRBJ1-6	ORF	CASSLCYNSPLYF	in-frame	3
TRBV12-2	F	TRBJ1-6	ORF	CANSLFYNSPLYF	in-frame	3
TRBV1	F	TRBJ2-5	F	CTCSAADNQDTQYF	in-frame	3
TRBV1	F	TRBJ2-2	F	CTYSVRDWGTGQLYF	in-frame	3
TRBV1	F	TRBJ2-1	F	CACSAHWGYNYAEQFF	in-frame	3
TRBV1	F	TRBJ1-2	F	CTCSADRDSDYAF	in-frame	3
TRBV5	F	TRBJ2-7	F	WASSHLGSSYEQYV	in-frame	2
TRBV5	F	TRBJ2-7	F	CVSSQGDIYEQYF	in-frame	2
TRBV5	F	TRBJ2-7	F	CASSQRDIYEQYF	in-frame	2
TRBV5	F	TRBJ2-7	F	CASSQGDIYEQYL	in-frame	2
TRBV5	F	TRBJ2-7	F	CASSHLGSSYEQNF	in-frame	2
TRBV5	F	TRBJ2-7	F	CASSHLESSYEQYF	in-frame	2
TRBV5	F	TRBJ2-7	F	CASSHGTGGVSYEQYF	in-frame	2
TRBV5	F	TRBJ2-7	F	.ASSQGDIYEQYF	out-of-frame	2
TRBV5	F	TRBJ2-7	F	.ASSHLGSSYEQYF	out-of-frame	2
TRBV5	F	TRBJ2-5	F	CIRDS.YDSEFPTQYF	out-of-frame	2
TRBV5	F	TRBJ2-5	F	CASSQTGGDTQYF	in-frame	2
TRBV5	F	TRBJ2-5	F	CASSQEWDRKTPS**F	out-of-frame	2
TRBV5	F	TRBJ2-5	F	CASSQDWGRKTPS**F	out-of-frame	2
TRBV5	F	TRBJ2-5	F	**SQQPRLGQKDTQYF	out-of-frame	2
TRBV5	F	TRBJ2-4	F	CTSSRAGGASQNTLYF	in-frame	2
TRBV5	F	TRBJ2-4	F	CASSRAGGASQNTVYF	in-frame	2
TRBV5	F	TRBJ2-4	F	CASSRAEGASQNTLYF	in-frame	2
TRBV5	F	TRBJ2-3	F	CASSGLGGLVQKRC**F	out-of-frame	2
TRBV5	F	TRBJ2-2	F	CASRPDWGGNTGQLYF	in-frame	2
TRBV5	F	TRBJ2-1	F	CASGQVGGGNYAEQFF	in-frame	2
TRBV5	F	TRBJ2-1	F	CARSQVGGGNYAEQFF	in-frame	2
TRBV5	F	TRBJ1-4	F	CASSPGQISDERLFF	in-frame	2
TRBV5	F	TRBJ1-4	F	CASNPGQISNERLFF	in-frame	2
TRBV5	F	TRBJ1-2	F	CASSQNTTNSDYTF	in-frame	2
TRBV5	F	TRBJ1-1	F	CVSSQDRNTEVFF	in-frame	2
TRBV5	F	TRBJ1-1	F	CASSPERGNTEVFF	in-frame	2
TRBV5	F	TRBJ1-1	F	CASSKDRNTEVFF	in-frame	2
TRBV4	F	TRBJ2-5	F	CASSYWGGTKTPS**F	out-of-frame	2
TRBV4	F	TRBJ2-5	F	CASSYGRDTKYF	in-frame	2
TRBV4	F	TRBJ2-1	F	CASSTTGIGYAEQFF	in-frame	2
TRBV31	F	TRBJ2-4	F	CAWSLGGGRSKHLV*F	out-of-frame	2
TRBV31	F	TRBJ2-4	F	CAWSGLGGKGQNTLYF	in-frame	2
TRBV31	F	TRBJ2-4	F	CAWSELGEKDKTPC**F	out-of-frame	2
TRBV31	F	TRBJ2-1	F	CAWSLQGNYAGQFF	in-frame	2
TRBV31	F	TRBJ2-1	F	CAWSLQGNCAEQFF	in-frame	2
TRBV31	F	TRBJ2-1	F	CAWSLAGANNYAEQFF	in-frame	2
TRBV3	F	TRBJ2-7	F	CASSLGGWGTMNS**F	out-of-frame	2
TRBV3	F	TRBJ2-7	F	CASSEDWGGYEQYF	in-frame	2
TRBV3	F	TRBJ2-5	F	CASSPTGIDTQYF	in-frame	2
TRBV3	F	TRBJ2-4	F	WASSLGTAQNTLYF	in-frame	2
TRBV3	F	TRBJ2-4	F	GASSLGTAQNTLYF	in-frame	2
TRBV3	F	TRBJ2-4	F	CASSLETGGSQSTLYF	in-frame	2
TRBV3	F	TRBJ2-4	F	CASSLDPLGKNTLYF	in-frame	2
TRBV3	F	TRBJ2-3	F	WASSLGAQAETLYF	in-frame	2
TRBV3	F	TRBJ2-3	F	WASSLEDRAETLYF	in-frame	2
TRBV3	F	TRBJ2-3	F	GASSLGAQAETLYF	in-frame	2
TRBV3	F	TRBJ2-3	F	CGEETFLYHDVIGAV*F	out-of-frame	2
TRBV3	F	TRBJ2-3	F	CDSSLGAQAETLYF	in-frame	2
TRBV3	F	TRBJ2-3	F	CDSSFWGGAETLYF	in-frame	2
TRBV3	F	TRBJ2-3	F	CASSWTGGGSAETLYF	in-frame	2
TRBV3	F	TRBJ2-3	F	CASSWDRGTLPLYF	in-frame	2
TRBV3	F	TRBJ2-3	F	CASSPGTGGAEALYF	in-frame	2
TRBV3	F	TRBJ2-3	F	CASSLGAQVETLYF	in-frame	2
TRBV3	F	TRBJ2-3	F	CASSLGAQAETPYF	in-frame	2
TRBV3	F	TRBJ2-3	F	CASSLGAQAEMLYF	in-frame	2
TRBV3	F	TRBJ2-3	F	CASSLGAKAETLYF	in-frame	2
TRBV3	F	TRBJ2-3	F	CASSLEDRAETL.F	out-of-frame	2
TRBV3	F	TRBJ2-3	F	CASSFWGGTETLYF	in-frame	2
TRBV3	F	TRBJ2-3	F	CASSFWGGEETLYF	in-frame	2
TRBV3	F	TRBJ2-3	F	CASRSAEMLYF	in-frame	2
TRBV3	F	TRBJ2-3	F	CASRSAEALYF	in-frame	2
TRBV3	F	TRBJ2-3	F	.ASSLGAQAETLYF	out-of-frame	2
TRBV3	F	TRBJ2-2	F	CVSSFGGANTGQLYF	in-frame	2
TRBV3	F	TRBJ2-2	F	CASSFGGANTGQL.F	out-of-frame	2
TRBV3	F	TRBJ2-2	F	CASSFGGANPGQLYF	in-frame	2
TRBV3	F	TRBJ2-1	F	CASSPDWGVLLSS**F	out-of-frame	2
TRBV3	F	TRBJ1-4	F	CASSLASNNERLFF	in-frame	2
TRBV3	F	TRBJ1-2	F	CASNSGVSDYTF	in-frame	2
TRBV3	F	TRBJ1-1	F	CASSVWQNTEVFF	in-frame	2
TRBV3	F	TRBJ1-1	F	CASSQDWDTEVFF	in-frame	2
TRBV29	F	TRBJ1-6	ORF	CASSSQGARNLPLYF	in-frame	2
TRBV29	F	TRBJ1-6	ORF	CASSSQGARNAPLYF	in-frame	2
TRBV29	F	TRBJ1-5	F	CASSLRINNQAPLF	in-frame	2
TRBV29	F	TRBJ1-4	F	CASSLPGQGNNERLFF	in-frame	2
TRBV29	F	TRBJ1-4	F	CARSLPGQGTNERLFF	in-frame	2
TRBV26	F	TRBJ2-5	F	RASSLQQDTQYF	in-frame	2
TRBV26	F	TRBJ2-5	F	CASSLNTQDTQYF	in-frame	2
TRBV26	F	TRBJ2-5	F	CANSLNNQDTQYF	in-frame	2
TRBV26	F	TRBJ2-4	F	CASSLSGQNTLYF	in-frame	2
TRBV26	F	TRBJ2-3	F	CASSRGTSAETPYF	in-frame	2
TRBV26	F	TRBJ2-1	F	CGDWPTMLSS**F	out-of-frame	2
TRBV26	F	TRBJ1-4	F	WASSAGQHNERLFF	in-frame	2
TRBV26	F	TRBJ1-4	F	WASGTGFGERLFF	in-frame	2
TRBV26	F	TRBJ1-4	F	RASGTGFGERLFF	in-frame	2
TRBV26	F	TRBJ1-4	F	CDSGTGFGERLFF	in-frame	2
TRBV26	F	TRBJ1-4	F	CASSAEQHNERLFF	in-frame	2
TRBV26	F	TRBJ1-4	F	CASGTEFGERLFF	in-frame	2
TRBV26	F	TRBJ1-4	F	CAGSAGQHNERLFF	in-frame	2
TRBV26	F	TRBJ1-3	F	CASSPTGYSGNTLYF	in-frame	2
TRBV23	F	TRBJ2-7	F	CSSSQSSGYEQYF	in-frame	2
TRBV23	F	TRBJ2-7	F	CSSSQQGAEEQYF	in-frame	2
TRBV23	F	TRBJ2-7	F	.SSSQSTGVYEQYF	out-of-frame	2
TRBV20	F	TRBJ2-7	F	YGAREGTGDYEQYF	in-frame	2
TRBV20	F	TRBJ2-7	F	CGAREGTGNYEQYF	in-frame	2
TRBV20	F	TRBJ2-5	F	CGARYRDTKYF	in-frame	2
TRBV20	F	TRBJ2-1	F	CGARDWGYAEQCF	in-frame	2
TRBV20	F	TRBJ1-4	F	CGDRDRVSNERLFF	in-frame	2
TRBV20	F	TRBJ1-4	F	CGARDRISNERLFF	in-frame	2
TRBV2	F	TRBJ2-7	F	WASSQEGGYEQYF	in-frame	2
TRBV2	F	TRBJ2-5	F	CVSSQAWGGQDTQYF	in-frame	2
TRBV2	F	TRBJ2-5	F	CASSQAWGGKDTQYF	in-frame	2
TRBV2	F	TRBJ2-4	F	CASSQDGMGGNTLYF	in-frame	2
TRBV2	F	TRBJ2-4	F	CASSQDGLGRNTLYF	in-frame	2
TRBV2	F	TRBJ2-4	F	CASSQDGLGGNTLYL	in-frame	2
TRBV2	F	TRBJ1-6	ORF	CASSPPGQFPIIRPS**F	out-of-frame	2
TRBV2	F	TRBJ1-4	F	CVSSQESQNERLFF	in-frame	2
TRBV2	F	TRBJ1-4	F	CVSSQDLGQTNERLFF	in-frame	2
TRBV2	F	TRBJ1-1	F	CASSPGTTNAEVFF	in-frame	2
TRBV19	F	TRBJ2-5	F	CVSSPGQDQDTQYF	in-frame	2
TRBV19	F	TRBJ2-5	F	CASSPRQDQDTQYF	in-frame	2
TRBV19	F	TRBJ2-5	F	CASSPGQDQDTKYF	in-frame	2
TRBV19	F	TRBJ2-5	F	CASSPGQDKDTQYF	in-frame	2
TRBV19	F	TRBJ2-5	F	CASGPGQDQDTQYF	in-frame	2
TRBV19	F	TRBJ2-1	F	WASTQTGGYAEQFF	in-frame	2
TRBV19	F	TRBJ2-1	F	CCVTMLSS**F	out-of-frame	2
TRBV19	F	TRBJ2-1	F	CASTQTGAMLSS**F	out-of-frame	2
TRBV19	F	TRBJ2-1	F	CASSLLGLYAEQFF	in-frame	2
TRBV19	F	TRBJ1-6	ORF	CASSTDITYNSPLYF	in-frame	2
TRBV19	F	TRBJ1-6	ORF	CASSTDISYKSPLYF	in-frame	2
TRBV19	F	TRBJ1-4	F	YASRLQGAGGERLFF	in-frame	2
TRBV19	F	TRBJ1-4	F	CASSANNLNERLFF	in-frame	2
TRBV19	F	TRBJ1-4	F	CANSISNERLFF	in-frame	2
TRBV19	F	TRBJ1-3	F	CASSIARNSGNTLYF	in-frame	2
TRBV19	F	TRBJ1-3	F	CASSIAGKSGNTLYF	in-frame	2
TRBV19	F	TRBJ1-1	F	RASSPTANTEVFF	in-frame	2
TRBV19	F	TRBJ1-1	F	CVSSPTANTEVFF	in-frame	2
TRBV19	F	TRBJ1-1	F	CASSTTANTEVFF	in-frame	2
TRBV19	F	TRBJ1-1	F	CASSLREDTEVFF	in-frame	2
TRBV19	F	TRBJ1-1	F	CASRPTANTEVFF	in-frame	2
TRBV17	F	TRBJ2-5	F	CASSSMGGKTPS**F	out-of-frame	2
TRBV17	F	TRBJ2-4	F	CASSRDWQSQNTLDF	in-frame	2
TRBV16	F	TRBJ2-7	F	CASSLSRQTYEQYF	in-frame	2
TRBV16	F	TRBJ2-7	F	CASSLSGKTYEQYF	in-frame	2
TRBV16	F	TRBJ2-7	F	CASSLGDRGMNS**F	out-of-frame	2
TRBV16	F	TRBJ2-7	F	CASSLETPSRDWGYEQYF	in-frame	2
TRBV16	F	TRBJ2-7	F	CASSLAGQEYEQYF	in-frame	2
TRBV16	F	TRBJ2-7	F	CASSLAGKGYEQYF	in-frame	2
TRBV16	F	TRBJ2-4	F	CASSSLRDWGAVKTPC**F	out-of-frame	2
TRBV16	F	TRBJ2-3	F	CASSLDTETLYF	in-frame	2
TRBV16	F	TRBJ2-3	F	CASS.DAETLYF	out-of-frame	2
TRBV16	F	TRBJ2-3	F	CANSLDAETLYF	in-frame	2
TRBV16	F	TRBJ2-2	F	CASSSRDWGANTGQLYF	in-frame	2
TRBV16	F	TRBJ2-2	F	CASSFRDWRANTGQLYF	in-frame	2
TRBV16	F	TRBJ2-2	F	CASSFRDWGGKHRAAL*F	out-of-frame	2
TRBV16	F	TRBJ2-1	F	CTSSFQYAEQFF	in-frame	2
TRBV16	F	TRBJ2-1	F	CASSLQYAEQFF	in-frame	2
TRBV16	F	TRBJ2-1	F	CASSIQYAEQFF	in-frame	2
TRBV16	F	TRBJ2-1	F	CASSFQYTEQFF	in-frame	2
TRBV16	F	TRBJ2-1	F	CASSFQYAEQLF	in-frame	2
TRBV16	F	TRBJ2-1	F	CASSFQDAEQFF	in-frame	2
TRBV16	F	TRBJ2-1	F	CASNFQYAEQFF	in-frame	2
TRBV16	F	TRBJ1-2	F	CASSLQGYSDYTL	in-frame	2
TRBV16	F	TRBJ1-2	F	CASSLKGYSDYTF	in-frame	2
TRBV15	F	TRBJ2-7	F	CASSLTGGRVNS**F	out-of-frame	2
TRBV15	F	TRBJ2-7	F	CASSLTGGAHEQYF	in-frame	2
TRBV15	F	TRBJ2-7	F	CASSFGISYEQYF	in-frame	2
TRBV15	F	TRBJ2-5	F	CASSRQQDTQYF	in-frame	2
TRBV15	F	TRBJ2-4	F	CASSTGTGVVKTPC**F	out-of-frame	2
TRBV15	F	TRBJ2-4	F	CASSPQGAGTLYF	in-frame	2
TRBV15	F	TRBJ2-2	F	CASSLGWGGTNTGQLYF	in-frame	2
TRBV15	F	TRBJ2-2	F	CASRRQGAGTGQLYF	in-frame	2
TRBV15	F	TRBJ2-1	F	CASSPPRWELC*EQFF	out-of-frame	2
TRBV15	F	TRBJ2-1	F	CASSPPARNYAEQFF	in-frame	2
TRBV15	F	TRBJ2-1	F	CASSLSWGVITMLSS**F	out-of-frame	2
TRBV15	F	TRBJ1-3	F	CGSSFDGAGNTLYF	in-frame	2
TRBV15	F	TRBJ1-3	F	CASSLGNSGNTLYF	in-frame	2
TRBV15	F	TRBJ1-1	F	WASSLGGGGTEVFF	in-frame	2
TRBV15	F	TRBJ1-1	F	CTSSLGGGGTEVFF	in-frame	2
TRBV15	F	TRBJ1-1	F	CDSSLGGGGTEVFF	in-frame	2
TRBV15	F	TRBJ1-1	F	CASSVGGGGTEVFF	in-frame	2
TRBV15	F	TRBJ1-1	F	CASSLWGGGTEVFF	in-frame	2
TRBV15	F	TRBJ1-1	F	CASNLGGGGTEVFF	in-frame	2
TRBV14	F	TRBJ2-5	F	CASSFPGGGPRHPV*F	out-of-frame	2
TRBV14	F	TRBJ2-4	F	CVSSFWQGASQNTLYF	in-frame	2
TRBV14	F	TRBJ2-4	F	CASSFWQGTSQNTLYF	in-frame	2
TRBV14	F	TRBJ2-4	F	CASSFWQGDSQNTLYF	in-frame	2
TRBV14	F	TRBJ2-4	F	CASSF.QGASQNTLYF	out-of-frame	2
TRBV14	F	TRBJ1-2	F	CASSSANYDYTF	in-frame	2
TRBV14	F	TRBJ1-2	F	CASSSANSEYTF	in-frame	2
TRBV14	F	TRBJ1-2	F	CASSSANSDYAF	in-frame	2
TRBV14	F	TRBJ1-1	F	CASSLEGSGTEVFF	in-frame	2
TRBV13-3	F	TRBJ2-7	F	CASSVPSSDEQYF	in-frame	2
TRBV13-3	F	TRBJ2-5	F	CASGDAHQDTQYF	in-frame	2
TRBV13-3	F	TRBJ2-1	F	CASGDASGQPYAEQFF	in-frame	2
TRBV13-3	F	TRBJ1-6	ORF	CASSGTGDNSHLYF	in-frame	2
TRBV13-3	F	TRBJ1-3	F	CASGDGQSGNTLYF	in-frame	2
TRBV13-3	F	TRBJ1-1	F	CVSTQNTEVFF	in-frame	2
TRBV13-3	F	TRBJ1-1	F	CASTKNTEVFF	in-frame	2
TRBV13-3	F	TRBJ1-1	F	CASGGHSNTEVFF	in-frame	2
TRBV13-2	F	TRBJ2-7	F	WASGVWGVSYEQYF	in-frame	2
TRBV13-2	F	TRBJ2-7	F	CVSGVWGVSYEQYF	in-frame	2
TRBV13-2	F	TRBJ2-7	F	CVSGDAAGGAFEQYF	in-frame	2
TRBV13-2	F	TRBJ2-7	F	CASGVWEVSYEQYF	in-frame	2
TRBV13-2	F	TRBJ2-7	F	CASGDVAGGAFEQYF	in-frame	2
TRBV13-2	F	TRBJ2-7	F	CASGDTSWGVEQYF	in-frame	2
TRBV13-2	F	TRBJ2-7	F	CASGDTAGGAFEQYF	in-frame	2
TRBV13-2	F	TRBJ2-7	F	CASGDRDTYEKYF	in-frame	2
TRBV13-2	F	TRBJ2-7	F	CASGDGPGGRTYEQYF	in-frame	2
TRBV13-2	F	TRBJ2-7	F	CASGDDPGGAHL*EQYF	out-of-frame	2
TRBV13-2	F	TRBJ2-7	F	CASGDAVLFYEQYF	in-frame	2
TRBV13-2	F	TRBJ2-7	F	CASGDATWGVEQYF	in-frame	2
TRBV13-2	F	TRBJ2-7	F	CASGDASWEVEQYF	in-frame	2
TRBV13-2	F	TRBJ2-7	F	CASGDAGLGGLLNS**F	out-of-frame	2
TRBV13-2	F	TRBJ2-7	F	CASGDAARGAFEQYF	in-frame	2
TRBV13-2	F	TRBJ2-7	F	CASGDAAGGTFEQYF	in-frame	2
TRBV13-2	F	TRBJ2-7	F	CASGADRGQYF	in-frame	2
TRBV13-2	F	TRBJ2-7	F	CARGDRDTYEQYF	in-frame	2
TRBV13-2	F	TRBJ2-7	F	CAGGVWGVSYEQYF	in-frame	2
TRBV13-2	F	TRBJ2-5	F	WASGAGGSQDTQYF	in-frame	2
TRBV13-2	F	TRBJ2-5	F	CVIGAGGSQDTQYF	in-frame	2
TRBV13-2	F	TRBJ2-5	F	CASSDIWGQDTQYF	in-frame	2
TRBV13-2	F	TRBJ2-5	F	CASGHKDTQYF	in-frame	2
TRBV13-2	F	TRBJ2-5	F	CASGGAGGKTPS**F	out-of-frame	2
TRBV13-2	F	TRBJ2-5	F	CASGDQDTQYF	in-frame	2
TRBV13-2	F	TRBJ2-5	F	CASGDGIGGIQDTQYF	in-frame	2
TRBV13-2	F	TRBJ2-5	F	CASGDARRDQDTQYF	in-frame	2
TRBV13-2	F	TRBJ2-5	F	CASGDAAGGSQDTQYF	in-frame	2
TRBV13-2	F	TRBJ2-5	F	CAIGAGGSQDTKYF	in-frame	2
TRBV13-2	F	TRBJ2-5	F	CAIGAGGSKDTQYF	in-frame	2
TRBV13-2	F	TRBJ2-5	F	CAIGAGGFQDTQYF	in-frame	2
TRBV13-2	F	TRBJ2-5	F	CAIGAGAPKTPS**F	out-of-frame	2
TRBV13-2	F	TRBJ2-4	F	CASSYRGASQNTLYF	in-frame	2
TRBV13-2	F	TRBJ2-4	F	CASGGTSQNTLYF	in-frame	2
TRBV13-2	F	TRBJ2-3	F	CVSGDAGLGGPVFAETLYF	in-frame	2
TRBV13-2	F	TRBJ2-3	F	CTSGDAGLGGPVFAETLYF	in-frame	2
TRBV13-2	F	TRBJ2-3	F	CASRLGGTETLYF	in-frame	2
TRBV13-2	F	TRBJ2-3	F	CASGLTGGGCRNAV*F	out-of-frame	2
TRBV13-2	F	TRBJ2-3	F	CASGLTGEAAETLYF	in-frame	2
TRBV13-2	F	TRBJ2-3	F	CASGDSSAETLYF	in-frame	2
TRBV13-2	F	TRBJ2-3	F	CASGDGSVETLYF	in-frame	2
TRBV13-2	F	TRBJ2-3	F	CASGDGSAETPYF	in-frame	2
TRBV13-2	F	TRBJ2-3	F	CASGDARLGGPVFAETLYF	in-frame	2
TRBV13-2	F	TRBJ2-3	F	CASGDAGLRGPVFAETLYF	in-frame	2
TRBV13-2	F	TRBJ2-3	F	CASGDAGLGGSVFAETLYF	in-frame	2
TRBV13-2	F	TRBJ2-3	F	CASGDAGLGGPVFAETLYV	in-frame	2
TRBV13-2	F	TRBJ2-3	F	CASGDAGLGGPVFAETLYL	in-frame	2
TRBV13-2	F	TRBJ2-3	F	CASGDAGLGGPAFAETLYF	in-frame	2
TRBV13-2	F	TRBJ2-3	F	CASGDAGLGGHVFAETLYF	in-frame	2
TRBV13-2	F	TRBJ2-3	F	CARGDAGLGGPVFAETLYF	in-frame	2
TRBV13-2	F	TRBJ2-2	F	CASGRTGGTPGSS**F	out-of-frame	2
TRBV13-2	F	TRBJ2-1	F	CASSERGRAEQFF	in-frame	2
TRBV13-2	F	TRBJ1-6	ORF	CASSPGTSNSPLYF	in-frame	2
TRBV13-2	F	TRBJ1-6	ORF	CASSLFYNSPLYF	in-frame	2
TRBV13-2	F	TRBJ1-6	ORF	CASGEQYNSPLYV	in-frame	2
TRBV13-2	F	TRBJ1-6	ORF	CASGEQYNSPLYL	in-frame	2
TRBV13-2	F	TRBJ1-6	ORF	CASGEQYNSPLDF	in-frame	2
TRBV13-2	F	TRBJ1-6	ORF	CASGEQYNSPIYF	in-frame	2
TRBV13-2	F	TRBJ1-6	ORF	CASGEQNNSPLYF	in-frame	2
TRBV13-2	F	TRBJ1-6	ORF	CASDEQYNSPLYF	in-frame	2
TRBV13-2	F	TRBJ1-6	ORF	CAGGEQYNSPLYF	in-frame	2
TRBV13-2	F	TRBJ1-6	ORF	.ASGEQYNSPLYF	out-of-frame	2
TRBV13-2	F	TRBJ1-4	F	CVSGEQISNERLFF	in-frame	2
TRBV13-2	F	TRBJ1-3	F	GASGDHQAGNTLYF	in-frame	2
TRBV13-2	F	TRBJ1-3	F	CVSGDHQAGNTLYF	in-frame	2
TRBV13-2	F	TRBJ1-3	F	CASSWATSGNTLYF	in-frame	2
TRBV13-2	F	TRBJ1-3	F	CASGGSGVGNTLYV	in-frame	2
TRBV13-2	F	TRBJ1-3	F	CASGDVARGPSGNTLYF	in-frame	2
TRBV13-2	F	TRBJ1-3	F	CASGDHQAGNMLYF	in-frame	2
TRBV13-2	F	TRBJ1-3	F	CASGDHQAENTLYF	in-frame	2
TRBV13-2	F	TRBJ1-3	F	CASGDHKAGNTLYF	in-frame	2
TRBV13-2	F	TRBJ1-3	F	CASGDGQAGNTLYF	in-frame	2
TRBV13-2	F	TRBJ1-3	F	CASGDAARDPSGNTLYF	in-frame	2
TRBV13-2	F	TRBJ1-1	F	WASGAQGAGTEVFF	in-frame	2
TRBV13-2	F	TRBJ1-1	F	CASKRTGDTEVFF	in-frame	2
TRBV13-2	F	TRBJ1-1	F	CASGETGNKEVFF	in-frame	2
TRBV13-2	F	TRBJ1-1	F	CASGETGNAEVFF	in-frame	2
TRBV13-2	F	TRBJ1-1	F	CASGDVGKANRSL*F	out-of-frame	2
TRBV13-2	F	TRBJ1-1	F	CASGAQGTGTEVFF	in-frame	2
TRBV13-1	F	TRBJ2-7	F	CASGDAAGGAFEQYF	in-frame	2
TRBV13-1	F	TRBJ2-5	F	CASSLNNQDTQYF	in-frame	2
TRBV13-1	F	TRBJ2-5	F	CASGDGWGQDTQYF	in-frame	2
TRBV13-1	F	TRBJ2-3	F	WASSGRGGGAETLYF	in-frame	2
TRBV13-1	F	TRBJ2-3	F	WASRGRGGGAETLYF	in-frame	2
TRBV13-1	F	TRBJ2-3	F	WARSGRGGGQKRC**F	out-of-frame	2
TRBV13-1	F	TRBJ2-3	F	WARSGRGGGAETLYF	in-frame	2
TRBV13-1	F	TRBJ2-3	F	WARGGRGGGQKRC**F	out-of-frame	2
TRBV13-1	F	TRBJ2-3	F	WAGRGRGGGAETLYF	in-frame	2
TRBV13-1	F	TRBJ2-3	F	GASRLGGTETLYF	in-frame	2
TRBV13-1	F	TRBJ2-3	F	CVSRLGGTETLYF	in-frame	2
TRBV13-1	F	TRBJ2-3	F	CPGGGGGGGAETLYF	in-frame	2
TRBV13-1	F	TRBJ2-3	F	CASRGRGGGRNAV*F	out-of-frame	2
TRBV13-1	F	TRBJ2-3	F	CARSGRGGGQKRC**F	out-of-frame	2
TRBV13-1	F	TRBJ2-3	F	CARRGGGGGQKRC**F	out-of-frame	2
TRBV13-1	F	TRBJ2-2	F	CASSPTGRNTGQLYF	in-frame	2
TRBV13-1	F	TRBJ2-2	F	CASSPTGGNTGKLYF	in-frame	2
TRBV13-1	F	TRBJ2-2	F	CARSPTGGNTGQLYF	in-frame	2
TRBV13-1	F	TRBJ1-5	F	CASSDRVNQAPLF	in-frame	2
TRBV13-1	F	TRBJ1-4	F	CVSSRQGASERLFF	in-frame	2
TRBV13-1	F	TRBJ1-3	F	CASGDHQAGNTLYF	in-frame	2
TRBV13-1	F	TRBJ1-2	F	CASSDWEGESDYTF	in-frame	2
TRBV13-1	F	TRBJ1-1	F	CASKRTGDTEVVF	in-frame	2
TRBV12-2	F	TRBJ2-5	F	CASSLDWGGRHPV*F	out-of-frame	2
TRBV12-2	F	TRBJ2-5	F	CASSLDRYQDTQYF	in-frame	2
TRBV12-2	F	TRBJ2-5	F	CASPLDGYQDTQYF	in-frame	2
TRBV12-2	F	TRBJ2-5	F	CASALDWGGGTQYF	in-frame	2
TRBV12-2	F	TRBJ2-5	F	CAGSLDGYQDTQYF	in-frame	2
TRBV12-2	F	TRBJ1-6	ORF	CTSSLTGENSPLYF	in-frame	2
TRBV12-2	F	TRBJ1-6	ORF	CTSSLFYNSPLYF	in-frame	2
TRBV12-2	F	TRBJ1-6	ORF	CASSLTGENSTLYF	in-frame	2
TRBV12-2	F	TRBJ1-6	ORF	CASSLLYNSPLYF	in-frame	2
TRBV12-2	F	TRBJ1-6	ORF	CASSLIYNSPLYF	in-frame	2
TRBV12-2	F	TRBJ1-6	ORF	CASSLFYSSPLYF	in-frame	2
TRBV12-2	F	TRBJ1-6	ORF	CASSLFYNSPLYV	in-frame	2
TRBV12-2	F	TRBJ1-6	ORF	CASSLFYNSHLYF	in-frame	2
TRBV12-2	F	TRBJ1-6	ORF	CASSLFYDSPLYF	in-frame	2
TRBV12-2	F	TRBJ1-6	ORF	CARSLFYNSPLYF	in-frame	2
TRBV12-2	F	TRBJ1-6	ORF	CACSLFYNSPLYF	in-frame	2
TRBV12-2	F	TRBJ1-1	F	CASSRG**NTEVFF	out-of-frame	2
TRBV12-1	F	TRBJ2-2	F	CVSSLTGDTGQLYF	in-frame	2
TRBV1	F	TRBJ2-4	F	CTCSAVGGLVKTPC**F	out-of-frame	2
TRBV1	F	TRBJ2-3	F	CTCSRDSTETLYF	in-frame	2
TRBV1	F	TRBJ2-3	F	CTCSANRVGTETLYF	in-frame	2
TRBV1	F	TRBJ2-3	F	CTCSAEGTGGAETLYF	in-frame	2
TRBV1	F	TRBJ2-2	F	YTCSAMGSNTGQLYF	in-frame	2
TRBV1	F	TRBJ2-2	F	CTCSVRDWGIGQLYF	in-frame	2
TRBV1	F	TRBJ2-2	F	CTCSGGLGTPGSS**F	out-of-frame	2
TRBV1	F	TRBJ2-1	F	CTYSAHWGYNYAEQFF	in-frame	2
TRBV1	F	TRBJ2-1	F	CTCSVSTNYAE.FF	out-of-frame	2
TRBV1	F	TRBJ2-1	F	CTCSAHWRYNYAEQFF	in-frame	2
TRBV1	F	TRBJ2-1	F	CTCSAHWGYNYVEQFF	in-frame	2
TRBV1	F	TRBJ2-1	F	CTCSAHWGYNHAEQFF	in-frame	2
TRBV1	F	TRBJ2-1	F	CTCSAHWGHNYAEQFF	in-frame	2
TRBV1	F	TRBJ2-1	F	CTCSAHWG.NYAEQFF	out-of-frame	2
TRBV1	F	TRBJ2-1	F	CT.SAHWGYNYAEQFF	out-of-frame	2
TRBV1	F	TRBJ2-1	F	.TCSAHWGYNYAEQFF	out-of-frame	2
TRBV1	F	TRBJ1-4	F	CTCSGTGAATKDY**F	out-of-frame	2
TRBV1	F	TRBJ1-1	F	CTSSADLGVFF	in-frame	2
TRBV1	F	TRBJ1-1	F	CTCSADLGS**F	out-of-frame	2
TRBV1	F	TRBJ1-1	F	CNCSADLGVFF	in-frame	2
TRBV5	F	TRBJ2-7	F	YASSHLGSSYEQYF	in-frame	1
TRBV5	F	TRBJ2-7	F	WATSFREGQKS**F	out-of-frame	1
TRBV5	F	TRBJ2-7	F	WASSRRDLYVLYF	in-frame	1
TRBV5	F	TRBJ2-7	F	WASSQGDIYEQYF	in-frame	1
TRBV5	F	TRBJ2-7	F	WASSQEGQGYEQYF	in-frame	1
TRBV5	F	TRBJ2-7	F	WASSHRRSSYEQYV	in-frame	1
TRBV5	F	TRBJ2-7	F	WASSHLRNSCELYF	in-frame	1
TRBV5	F	TRBJ2-7	F	WARSQGDIYEQYF	in-frame	1
TRBV5	F	TRBJ2-7	F	WAGSQGRGYEQYF	in-frame	1
TRBV5	F	TRBJ2-7	F	SASSQGDIYEQYF	in-frame	1
TRBV5	F	TRBJ2-7	F	SASRQGRGYEQYF	in-frame	1
TRBV5	F	TRBJ2-7	F	RASSQGDIYEQYF	in-frame	1
TRBV5	F	TRBJ2-7	F	NASSHLGSSYEQYF	in-frame	1
TRBV5	F	TRBJ2-7	F	GDSSKGRGYEQ.F	out-of-frame	1
TRBV5	F	TRBJ2-7	F	GASSQGDIYEQYF	in-frame	1
TRBV5	F	TRBJ2-7	F	GASSKGRG.EKYF	out-of-frame	1
TRBV5	F	TRBJ2-7	F	GAGSQGNIYEQYS	in-frame	1
TRBV5	F	TRBJ2-7	F	CVSGQGNIYDQYF	in-frame	1
TRBV5	F	TRBJ2-7	F	CTSSQGDIYEQYF	in-frame	1
TRBV5	F	TRBJ2-7	F	CTSSHLGSSYEQYF	in-frame	1
TRBV5	F	TRBJ2-7	F	CTSSERDINEQYF	in-frame	1
TRBV5	F	TRBJ2-7	F	CSSVSWARRCV.ETANTTPNSQRPHAFFYHDVTLWGLGGLSYEQYF	out-of-frame	1
TRBV5	F	TRBJ2-7	F	CPCPGSGVGTCGEETFLYHDVTLWGLGGRLRNS**F	out-of-frame	1
TRBV5	F	TRBJ2-7	F	CITM**TEEQYF	out-of-frame	1
TRBV5	F	TRBJ2-7	F	CGVKPLRSYEQYF	in-frame	1
TRBV5	F	TRBJ2-7	F	CGSSQGDIYEQYF	in-frame	1
TRBV5	F	TRBJ2-7	F	CGSSHMGRSYEQYL	in-frame	1
TRBV5	F	TRBJ2-7	F	CGEETFLYHDVTEEQYF	in-frame	1
TRBV5	F	TRBJ2-7	F	CGDWGGSPMNS**F	out-of-frame	1
TRBV5	F	TRBJ2-7	F	CGDWGGA*EEQYF	out-of-frame	1
TRBV5	F	TRBJ2-7	F	CGDWGASSYEQYF	in-frame	1
TRBV5	F	TRBJ2-7	F	CGDRGSPMNS**F	out-of-frame	1
TRBV5	F	TRBJ2-7	F	CDSSQGRGYEQYF	in-frame	1
TRBV5	F	TRBJ2-7	F	CDSSQEDIYEQYF	in-frame	1
TRBV5	F	TRBJ2-7	F	CDSSKGRGYEQYF	in-frame	1
TRBV5	F	TRBJ2-7	F	CDSSHLGSSYEQYF	in-frame	1
TRBV5	F	TRBJ2-7	F	CDSNHLRSSYEQYF	in-frame	1
TRBV5	F	TRBJ2-7	F	CATSQGDIYEQYF	in-frame	1
TRBV5	F	TRBJ2-7	F	CATAPLGAPMNS**F	out-of-frame	1
TRBV5	F	TRBJ2-7	F	CASSYLGSSYEQYF	in-frame	1
TRBV5	F	TRBJ2-7	F	CASSVRQGMNS**F	out-of-frame	1
TRBV5	F	TRBJ2-7	F	CASSTLGGGSYEQYF	in-frame	1
TRBV5	F	TRBJ2-7	F	CASSTGDIYEQYF	in-frame	1
TRBV5	F	TRBJ2-7	F	CASSRLRSSYEQYV	in-frame	1
TRBV5	F	TRBJ2-7	F	CASSQSRGYEQYF	in-frame	1
TRBV5	F	TRBJ2-7	F	CASSQRGISDEQYF	in-frame	1
TRBV5	F	TRBJ2-7	F	CASSQGWGYEQYF	in-frame	1
TRBV5	F	TRBJ2-7	F	CASSQGRRYEQYF	in-frame	1
TRBV5	F	TRBJ2-7	F	CASSQGRGYEQCF	in-frame	1
TRBV5	F	TRBJ2-7	F	CASSQGRGYEKYF	in-frame	1
TRBV5	F	TRBJ2-7	F	CASSQGRGV*EQYF	out-of-frame	1
TRBV5	F	TRBJ2-7	F	CASSQGRGMNS**F	out-of-frame	1
TRBV5	F	TRBJ2-7	F	CASSQGREYEQYF	in-frame	1
TRBV5	F	TRBJ2-7	F	CASSQGMGYEQYF	in-frame	1
TRBV5	F	TRBJ2-7	F	CASSQGGIYEQYF	in-frame	1
TRBV5	F	TRBJ2-7	F	CASSQGEIYEQYF	in-frame	1
TRBV5	F	TRBJ2-7	F	CASSQGDVYE.YF	out-of-frame	1
TRBV5	F	TRBJ2-7	F	CASSQGDTYEQYF	in-frame	1
TRBV5	F	TRBJ2-7	F	CASSQGDSYEQYF	in-frame	1
TRBV5	F	TRBJ2-7	F	CASSQGDIYEQYY	in-frame	1
TRBV5	F	TRBJ2-7	F	CASSQGDIYEQYV	in-frame	1
TRBV5	F	TRBJ2-7	F	CASSQGDIYEQCF	in-frame	1
TRBV5	F	TRBJ2-7	F	CASSQGDIYEQ.F	out-of-frame	1
TRBV5	F	TRBJ2-7	F	CASSQGDIYDQYF	in-frame	1
TRBV5	F	TRBJ2-7	F	CASSQGDIYAQYF	in-frame	1
TRBV5	F	TRBJ2-7	F	CASSQGDISEQYF	in-frame	1
TRBV5	F	TRBJ2-7	F	CASSQGDI.EQYF	out-of-frame	1
TRBV5	F	TRBJ2-7	F	CASSQDWDRKTPS**F	out-of-frame	1
TRBV5	F	TRBJ2-7	F	CASSQADIYEQYF	in-frame	1
TRBV5	F	TRBJ2-7	F	CASSPLVGGSYEQYF	in-frame	1
TRBV5	F	TRBJ2-7	F	CASSPLGRGSYEQYF	in-frame	1
TRBV5	F	TRBJ2-7	F	CASSPLGGLL*EQYF	out-of-frame	1
TRBV5	F	TRBJ2-7	F	CASSPLGGGSYEQYI	in-frame	1
TRBV5	F	TRBJ2-7	F	CASSPLGGDSYEQYF	in-frame	1
TRBV5	F	TRBJ2-7	F	CASSPEDNYEQYF	in-frame	1
TRBV5	F	TRBJ2-7	F	CASSNLGSSYD.YF	out-of-frame	1
TRBV5	F	TRBJ2-7	F	CASSKGRGYEQYF	in-frame	1
TRBV5	F	TRBJ2-7	F	CASSKGKEYEQYF	in-frame	1
TRBV5	F	TRBJ2-7	F	CASSHRGRYYEQYF	in-frame	1
TRBV5	F	TRBJ2-7	F	CASSHQGSSYEQYF	in-frame	1
TRBV5	F	TRBJ2-7	F	CASSHLWSSYEQYF	in-frame	1
TRBV5	F	TRBJ2-7	F	CASSHLRSCYEQYF	in-frame	1
TRBV5	F	TRBJ2-7	F	CASSHLGSSYGQYF	in-frame	1
TRBV5	F	TRBJ2-7	F	CASSHLGSSYEQYV	in-frame	1
TRBV5	F	TRBJ2-7	F	CASSHLGSSYEQYI	in-frame	1
TRBV5	F	TRBJ2-7	F	CASSHLGSSYEQYC	in-frame	1
TRBV5	F	TRBJ2-7	F	CASSHLGSSYEQCF	in-frame	1
TRBV5	F	TRBJ2-7	F	CASSHLGSSYEKYF	in-frame	1
TRBV5	F	TRBJ2-7	F	CASSHLGNSDEQYF	in-frame	1
TRBV5	F	TRBJ2-7	F	CASSHLGGSYEQYF	in-frame	1
TRBV5	F	TRBJ2-7	F	CASSHLGAPMNS**F	out-of-frame	1
TRBV5	F	TRBJ2-7	F	CASSHIGR.DEQYF	out-of-frame	1
TRBV5	F	TRBJ2-7	F	CASSFRQEMNS**F	out-of-frame	1
TRBV5	F	TRBJ2-7	F	CASSFQQGMNS**F	out-of-frame	1
TRBV5	F	TRBJ2-7	F	CASRQGDSYEQYF	in-frame	1
TRBV5	F	TRBJ2-7	F	CASRQGDIYEEYF	in-frame	1
TRBV5	F	TRBJ2-7	F	CASRQGDIYDQYF	in-frame	1
TRBV5	F	TRBJ2-7	F	CASRKLGSSYEQYV	in-frame	1
TRBV5	F	TRBJ2-7	F	CASNQEGLGYEQYF	in-frame	1
TRBV5	F	TRBJ2-7	F	CARSHLGSSYEQYF	in-frame	1
TRBV5	F	TRBJ2-7	F	CARSDTG*SSYEQYF	out-of-frame	1
TRBV5	F	TRBJ2-7	F	CARRNGNGGVSYEQ.Y	out-of-frame	1
TRBV5	F	TRBJ2-7	F	CARATWGAPMNS**F	out-of-frame	1
TRBV5	F	TRBJ2-7	F	CANSQGRGYEQYF	in-frame	1
TRBV5	F	TRBJ2-7	F	CANSQGDIYEQYF	in-frame	1
TRBV5	F	TRBJ2-7	F	CANSHLGSSYEQYF	in-frame	1
TRBV5	F	TRBJ2-7	F	CANSDTG*SSYEQYF	out-of-frame	1
TRBV5	F	TRBJ2-7	F	CAAATWGAPMNS**F	out-of-frame	1
TRBV5	F	TRBJ2-7	F	ASYFSTSSTLGSF.EQYF	out-of-frame	1
TRBV5	F	TRBJ2-7	F	ASLFLARHPFRGGSYEQYF	in-frame	1
TRBV5	F	TRBJ2-7	F	.ESSHMGSSYEQYL	out-of-frame	1
TRBV5	F	TRBJ2-7	F	.DSSHLGSSYEQYF	out-of-frame	1
TRBV5	F	TRBJ2-7	F	.ASRQGRGYEQYF	out-of-frame	1
TRBV5	F	TRBJ2-7	F	**SQQLRTGDEQYF	out-of-frame	1
TRBV5	F	TRBJ2-5	F	YASSQDWDRKTPS**F	out-of-frame	1
TRBV5	F	TRBJ2-5	F	WASSQDWNRKTPS**F	out-of-frame	1
TRBV5	F	TRBJ2-5	F	WASSQDWDRKTPS**F	out-of-frame	1
TRBV5	F	TRBJ2-5	F	WASSEDWDGKTRS**F	out-of-frame	1
TRBV5	F	TRBJ2-5	F	CVSSLDRADTQYF	in-frame	1
TRBV5	F	TRBJ2-5	F	CPLRQNSPNKPPS**F	out-of-frame	1
TRBV5	F	TRBJ2-5	F	CGSSQDWDRKTPS**F	out-of-frame	1
TRBV5	F	TRBJ2-5	F	CGSSQD**RQKDTQYF	out-of-frame	1
TRBV5	F	TRBJ2-5	F	CGSRQDWDRKTPS**F	out-of-frame	1
TRBV5	F	TRBJ2-5	F	CGDWGLTKTPS**F	out-of-frame	1
TRBV5	F	TRBJ2-5	F	CERSQDWERKTPS**F	out-of-frame	1
TRBV5	F	TRBJ2-5	F	CDSSPDWGDQDTQYF	in-frame	1
TRBV5	F	TRBJ2-5	F	CATSLDRADTQYF	in-frame	1
TRBV5	F	TRBJ2-5	F	CASSRDWDRKTPS**F	out-of-frame	1
TRBV5	F	TRBJ2-5	F	CASSQLGGRNTQYF	in-frame	1
TRBV5	F	TRBJ2-5	F	CASSQGWDRKTPS**F	out-of-frame	1
TRBV5	F	TRBJ2-5	F	CASSQDWERKTPS**F	out-of-frame	1
TRBV5	F	TRBJ2-5	F	CASSQDWDRQTPS**F	out-of-frame	1
TRBV5	F	TRBJ2-5	F	CASSQDWDRKTPV*F	out-of-frame	1
TRBV5	F	TRBJ2-5	F	CASSQDWDRKTPS*F	out-of-frame	1
TRBV5	F	TRBJ2-5	F	CASSQDWDRKTPS**V	out-of-frame	1
TRBV5	F	TRBJ2-5	F	CASSQDWDRKTHS**F	out-of-frame	1
TRBV5	F	TRBJ2-5	F	CASSPTGGGQDTQYF	in-frame	1
TRBV5	F	TRBJ2-5	F	CASSPTGGDQDNQYF	in-frame	1
TRBV5	F	TRBJ2-5	F	CASSLDRAETQYF	in-frame	1
TRBV5	F	TRBJ2-5	F	CASSLD.GDQDTQYF	out-of-frame	1
TRBV5	F	TRBJ2-5	F	CASSKDWDRKTPS**F	out-of-frame	1
TRBV5	F	TRBJ2-5	F	CASRQDWDRKTPS**F	out-of-frame	1
TRBV5	F	TRBJ2-5	F	CASNQDWDRKTPS**F	out-of-frame	1
TRBV5	F	TRBJ2-5	F	CASGQEGGDGQDTQYF	in-frame	1
TRBV5	F	TRBJ2-5	F	CASGQDWHRKTTS**F	out-of-frame	1
TRBV5	F	TRBJ2-5	F	CASGLDRADTQYF	in-frame	1
TRBV5	F	TRBJ2-5	F	CASCQDWDRKTPS**F	out-of-frame	1
TRBV5	F	TRBJ2-5	F	CASCEE**RQKDTQYF	out-of-frame	1
TRBV5	F	TRBJ2-5	F	CARSQEWDRKTPS**F	out-of-frame	1
TRBV5	F	TRBJ2-5	F	CANSQDWDRKTPS**F	out-of-frame	1
TRBV5	F	TRBJ2-5	F	CACSQDWDRKTPS**F	out-of-frame	1
TRBV5	F	TRBJ2-5	F	**SKQPRVRHKDSQYF	out-of-frame	1
TRBV5	F	TRBJ2-4	F	YASSRAGGASQNTLYF	in-frame	1
TRBV5	F	TRBJ2-4	F	WASSPDRGQNTLYF	in-frame	1
TRBV5	F	TRBJ2-4	F	GVSSQEGTSQDTLYF	in-frame	1
TRBV5	F	TRBJ2-4	F	CVSSRAGRANQNTLYF	in-frame	1
TRBV5	F	TRBJ2-4	F	CVSSRAGGASQNTLYF	in-frame	1
TRBV5	F	TRBJ2-4	F	CGEETFLYHDVTWWGLGG*ENALYF	out-of-frame	1
TRBV5	F	TRBJ2-4	F	CGDWGGVKTPC**F	out-of-frame	1
TRBV5	F	TRBJ2-4	F	CGDWGDENTLYF	in-frame	1
TRBV5	F	TRBJ2-4	F	CASSRAGSASQNTLYF	in-frame	1
TRBV5	F	TRBJ2-4	F	CASSRAGGVSQNTLYF	in-frame	1
TRBV5	F	TRBJ2-4	F	CASSRAGGESQNTLYF	in-frame	1
TRBV5	F	TRBJ2-4	F	CASSRAGGASQDTLYF	in-frame	1
TRBV5	F	TRBJ2-4	F	CASSRAGGARQNTLYF	in-frame	1
TRBV5	F	TRBJ2-4	F	CASSRAEGASQDTLYF	in-frame	1
TRBV5	F	TRBJ2-4	F	CASSPVWGEDTLYF	in-frame	1
TRBV5	F	TRBJ2-4	F	CASSPRLGDSTLYF	in-frame	1
TRBV5	F	TRBJ2-4	F	CASSIRTGAGQNTLYF	in-frame	1
TRBV5	F	TRBJ2-4	F	CASGDADWGGNTLYF	in-frame	1
TRBV5	F	TRBJ2-4	F	CARRRAGGESQNTL.I	out-of-frame	1
TRBV5	F	TRBJ2-4	F	CADWKEKKTC**F	out-of-frame	1
TRBV5	F	TRBJ2-4	F	.ASSRAGGASQSTLYF	out-of-frame	1
TRBV5	F	TRBJ2-3	F	WASSQGDGGGAPETLYF	in-frame	1
TRBV5	F	TRBJ2-3	F	CGEETFLYHDVIGAV*F	out-of-frame	1
TRBV5	F	TRBJ2-3	F	CASSQGDWGGAPETLYI	in-frame	1
TRBV5	F	TRBJ2-3	F	CASSGPGGTSAETLYF	in-frame	1
TRBV5	F	TRBJ2-3	F	CASGQDRTAEVYF	in-frame	1
TRBV5	F	TRBJ2-3	F	CARSQGDWGGAPETLYF	in-frame	1
TRBV5	F	TRBJ2-3	F	CARSGLGGLVQKRC**F	out-of-frame	1
TRBV5	F	TRBJ2-3	F	CARRGLGGNSAETLYF	in-frame	1
TRBV5	F	TRBJ2-3	F	CANSGLGGLVQKRC**F	out-of-frame	1
TRBV5	F	TRBJ2-3	F	.DSRGLGGTSAETLYF	out-of-frame	1
TRBV5	F	TRBJ2-2	F	WASSQDWGSNTGPLYF	in-frame	1
TRBV5	F	TRBJ2-2	F	GANSYDWGRSH.EHYF	out-of-frame	1
TRBV5	F	TRBJ2-2	F	CASSQDWGSNTG.LYF	out-of-frame	1
TRBV5	F	TRBJ2-2	F	CASSQDWGGQHRAAL*F	out-of-frame	1
TRBV5	F	TRBJ2-2	F	CASSQDWGGNTGQHYF	in-frame	1
TRBV5	F	TRBJ2-2	F	CASSQDWGGHTGQLYF	in-frame	1
TRBV5	F	TRBJ2-2	F	CASSQDWGATPGSS**F	out-of-frame	1
TRBV5	F	TRBJ2-2	F	CASSQDWGANTGQLYF	in-frame	1
TRBV5	F	TRBJ2-2	F	CASSQDPKGSGQLYF	in-frame	1
TRBV5	F	TRBJ2-2	F	CASSKDPRGSGQLYF	in-frame	1
TRBV5	F	TRBJ2-2	F	CASGQDPRGSGQLYF	in-frame	1
TRBV5	F	TRBJ2-2	F	CARRKDWG.NTGQL.F	out-of-frame	1
TRBV5	F	TRBJ2-1	F	WASSQVGGGELC*EQFF	out-of-frame	1
TRBV5	F	TRBJ2-1	F	WASGQVGGGGTMLSS**F	out-of-frame	1
TRBV5	F	TRBJ2-1	F	WARSQVGGGNYAEQFF	in-frame	1
TRBV5	F	TRBJ2-1	F	WANSQGGGGNYAEQFF	in-frame	1
TRBV5	F	TRBJ2-1	F	FASSQVGGGNYAEQFF	in-frame	1
TRBV5	F	TRBJ2-1	F	CVSSQVGGGNYAEQFF	in-frame	1
TRBV5	F	TRBJ2-1	F	CTSAQVVGEPMLPS**F	out-of-frame	1
TRBV5	F	TRBJ2-1	F	CPSSPRDSYAEQFF	in-frame	1
TRBV5	F	TRBJ2-1	F	CIRDS.YDSEFPFF	out-of-frame	1
TRBV5	F	TRBJ2-1	F	CGSSQEGRQYAGQFF	in-frame	1
TRBV5	F	TRBJ2-1	F	CGDWPTMRSS**F	out-of-frame	1
TRBV5	F	TRBJ2-1	F	CERSPRDRGYAEQLL	in-frame	1
TRBV5	F	TRBJ2-1	F	CDRSQEGGKYDEQFF	in-frame	1
TRBV5	F	TRBJ2-1	F	CASSQVVGGELC*EQFF	out-of-frame	1
TRBV5	F	TRBJ2-1	F	CASSQVGGVNYAEQFF	in-frame	1
TRBV5	F	TRBJ2-1	F	CASSQVGGGNYAGQFF	in-frame	1
TRBV5	F	TRBJ2-1	F	CASSQVGGGNYA.QFF	out-of-frame	1
TRBV5	F	TRBJ2-1	F	CASSQIGGGNYAEQFF	in-frame	1
TRBV5	F	TRBJ2-1	F	CASSQEGRQYAEQFF	in-frame	1
TRBV5	F	TRBJ2-1	F	CASSQEGRKYAGQFF	in-frame	1
TRBV5	F	TRBJ2-1	F	CASSQEGGKYAEQFF	in-frame	1
TRBV5	F	TRBJ2-1	F	CASSPTGIGYAEQFF	in-frame	1
TRBV5	F	TRBJ2-1	F	CASSPRDSYAEQIF	in-frame	1
TRBV5	F	TRBJ2-1	F	CASSPRDRGYAEQCF	in-frame	1
TRBV5	F	TRBJ2-1	F	CASSPRDRGMLSS**F	out-of-frame	1
TRBV5	F	TRBJ2-1	F	CASSPRDRG.AEQFF	out-of-frame	1
TRBV5	F	TRBJ2-1	F	CASSPPDWGNYVEQFF	in-frame	1
TRBV5	F	TRBJ2-1	F	CASSPPDWGNYAE.FF	out-of-frame	1
TRBV5	F	TRBJ2-1	F	CASSPGTGGMLSS**F	out-of-frame	1
TRBV5	F	TRBJ2-1	F	CASGQVGRRNYAEQLF	in-frame	1
TRBV5	F	TRBJ2-1	F	CASGQVGGRNYAEQFF	in-frame	1
TRBV5	F	TRBJ2-1	F	CASGQVGGGNMMRS**F	out-of-frame	1
TRBV5	F	TRBJ2-1	F	CASGQVGGGELC*EQFF	out-of-frame	1
TRBV5	F	TRBJ2-1	F	CARSQVGGGELC*EQFF	out-of-frame	1
TRBV5	F	TRBJ2-1	F	CARSPRERGYAEQVV	in-frame	1
TRBV5	F	TRBJ2-1	F	CARRKVGGGNYDEQL.	out-of-frame	1
TRBV5	F	TRBJ1-6	ORF	RASSQEPTDNSPLYF	in-frame	1
TRBV5	F	TRBJ1-6	ORF	CASSQGSGGSYKSTLYF	in-frame	1
TRBV5	F	TRBJ1-6	ORF	CASSQDSGGSYSSPLYF	in-frame	1
TRBV5	F	TRBJ1-6	ORF	CASSQDSGGSYNLPLYF	in-frame	1
TRBV5	F	TRBJ1-6	ORF	CASSQDSGGSYNAPLYF	in-frame	1
TRBV5	F	TRBJ1-6	ORF	CASSQDSGG.YNSPLYF	out-of-frame	1
TRBV5	F	TRBJ1-6	ORF	CASSQDSGDPIIRPS**F	out-of-frame	1
TRBV5	F	TRBJ1-6	ORF	CASRQDSGGSYNSPLYF	in-frame	1
TRBV5	F	TRBJ1-6	ORF	CASGEQYNSPLYF	in-frame	1
TRBV5	F	TRBJ1-6	ORF	CASCQDSGGAYNSPLYF	in-frame	1
TRBV5	F	TRBJ1-6	ORF	CARSQDSGGSYNSPLYF	in-frame	1
TRBV5	F	TRBJ1-6	ORF	CARSQDSGGDYNTTLYF	in-frame	1
TRBV5	F	TRBJ1-6	ORF	CARRQKSGGTYYLPLYF	in-frame	1
TRBV5	F	TRBJ1-4	F	WASSPTGVSNERLFF	in-frame	1
TRBV5	F	TRBJ1-4	F	SASSPGQISNERIFF	in-frame	1
TRBV5	F	TRBJ1-4	F	RASSQE.QGTNERLFF	out-of-frame	1
TRBV5	F	TRBJ1-4	F	RASSPGKISNERLFF	in-frame	1
TRBV5	F	TRBJ1-4	F	CVSSPGQISNERLFF	in-frame	1
TRBV5	F	TRBJ1-4	F	CTSSQDPHLSNERLFF	in-frame	1
TRBV5	F	TRBJ1-4	F	CTSSPGQISNERLFF	in-frame	1
TRBV5	F	TRBJ1-4	F	CTSSPGKISNKGLFF	in-frame	1
TRBV5	F	TRBJ1-4	F	CGSIPTGDGSERLFL	in-frame	1
TRBV5	F	TRBJ1-4	F	CGSGQE.RCNERLFF	out-of-frame	1
TRBV5	F	TRBJ1-4	F	CERSQE.KTNERLFL	out-of-frame	1
TRBV5	F	TRBJ1-4	F	CAVSPGQTTNGRLFF	in-frame	1
TRBV5	F	TRBJ1-4	F	CASSTTGVSNERLFF	in-frame	1
TRBV5	F	TRBJ1-4	F	CASSQRLKAKERLFF	in-frame	1
TRBV5	F	TRBJ1-4	F	CASSQKLQSNERLIF	in-frame	1
TRBV5	F	TRBJ1-4	F	CASSQGQRAANERLFF	in-frame	1
TRBV5	F	TRBJ1-4	F	CASSQGDIYEQYF	in-frame	1
TRBV5	F	TRBJ1-4	F	CASSQEVQSNERLFF	in-frame	1
TRBV5	F	TRBJ1-4	F	CASSQEPHLSNERLFF	in-frame	1
TRBV5	F	TRBJ1-4	F	CASSQELQSNVRLFF	in-frame	1
TRBV5	F	TRBJ1-4	F	CASSQELQSNKRLFF	in-frame	1
TRBV5	F	TRBJ1-4	F	CASSQELQSNERLFV	in-frame	1
TRBV5	F	TRBJ1-4	F	CASSQELQSNERLFS	in-frame	1
TRBV5	F	TRBJ1-4	F	CASSQELQSKERLFF	in-frame	1
TRBV5	F	TRBJ1-4	F	CASSQEGRGTNERLFF	in-frame	1
TRBV5	F	TRBJ1-4	F	CASSQEGQGTNESLFF	in-frame	1
TRBV5	F	TRBJ1-4	F	CASSQEGQETNERLFF	in-frame	1
TRBV5	F	TRBJ1-4	F	CASSQE.QGGDSLFF	out-of-frame	1
TRBV5	F	TRBJ1-4	F	CASSQDPRLSNERLFF	in-frame	1
TRBV5	F	TRBJ1-4	F	CASSPTGISNERLSF	in-frame	1
TRBV5	F	TRBJ1-4	F	CASSPTGGSNERLFF	in-frame	1
TRBV5	F	TRBJ1-4	F	CASSPRQISNERLFF	in-frame	1
TRBV5	F	TRBJ1-4	F	CASSPGQVSNERVFF	in-frame	1
TRBV5	F	TRBJ1-4	F	CASSPGQISNGRLFF	in-frame	1
TRBV5	F	TRBJ1-4	F	CASSPGQISNESFFF	in-frame	1
TRBV5	F	TRBJ1-4	F	CASSPGQISNERVFF	in-frame	1
TRBV5	F	TRBJ1-4	F	CASSPGQISNERLLC	in-frame	1
TRBV5	F	TRBJ1-4	F	CASSPEQISNERLFF	in-frame	1
TRBV5	F	TRBJ1-4	F	CASSLGQISNERLFF	in-frame	1
TRBV5	F	TRBJ1-4	F	CASSKELQSNERLFF	in-frame	1
TRBV5	F	TRBJ1-4	F	CASSHEKQGTNDR.FF	out-of-frame	1
TRBV5	F	TRBJ1-4	F	CASRQARGPHAFFFFF	in-frame	1
TRBV5	F	TRBJ1-4	F	CASRPRQVTIERIFF	in-frame	1
TRBV5	F	TRBJ1-4	F	CASRPGQISNERLFL	in-frame	1
TRBV5	F	TRBJ1-4	F	CASNQELQSNERLFF	in-frame	1
TRBV5	F	TRBJ1-4	F	CASNP.QISNERLFF	out-of-frame	1
TRBV5	F	TRBJ1-4	F	CASGQELQSNERLFF	in-frame	1
TRBV5	F	TRBJ1-4	F	CARSQEGQGTNERLFF	in-frame	1
TRBV5	F	TRBJ1-4	F	CARSPGRISNERLFF	in-frame	1
TRBV5	F	TRBJ1-4	F	CANSQEGQGTNERLFF	in-frame	1
TRBV5	F	TRBJ1-4	F	CANSPGQISNERLFF	in-frame	1
TRBV5	F	TRBJ1-4	F	CAISQELQSNERLFF	in-frame	1
TRBV5	F	TRBJ1-4	F	CAGSPGTGHERLFF	in-frame	1
TRBV5	F	TRBJ1-4	F	CACRSGQISNERLLF	in-frame	1
TRBV5	F	TRBJ1-4	F	.ASSPGTGHERLFF	out-of-frame	1
TRBV5	F	TRBJ1-4	F	.ASSPGQISNERLFF	out-of-frame	1
TRBV5	F	TRBJ1-4	F	.ASNLGQGAANERLFF	out-of-frame	1
TRBV5	F	TRBJ1-4	F	.ARSSELKYNERLFF	out-of-frame	1
TRBV5	F	TRBJ1-3	F	GASSLRSRGR.NTLYF	out-of-frame	1
TRBV5	F	TRBJ1-3	F	CGESSGNTLYF	in-frame	1
TRBV5	F	TRBJ1-3	F	CDSSQEPGSGNTLYF	in-frame	1
TRBV5	F	TRBJ1-3	F	CASTLGVSGNTLYF	in-frame	1
TRBV5	F	TRBJ1-3	F	CASSRRDRGRGNTLYF	in-frame	1
TRBV5	F	TRBJ1-3	F	CASSRRDRGGGNTHYF	in-frame	1
TRBV5	F	TRBJ1-3	F	CASSQAPSSGNTLYF	in-frame	1
TRBV5	F	TRBJ1-3	F	CASS.GRGSQNTFYF	out-of-frame	1
TRBV5	F	TRBJ1-3	F	CASRLRDRGRGNTLYF	in-frame	1
TRBV5	F	TRBJ1-3	F	CANSLRDRGRGNTLYF	in-frame	1
TRBV5	F	TRBJ1-3	F	CAGSQEPGSGNTLYF	in-frame	1
TRBV5	F	TRBJ1-2	F	CVTSHKSANSDYTF	in-frame	1
TRBV5	F	TRBJ1-2	F	CTSSQNTANSDYNF	in-frame	1
TRBV5	F	TRBJ1-2	F	CASSQENRAGSNYTF	in-frame	1
TRBV5	F	TRBJ1-2	F	CASSQDRNTEVFFGKGTRLTVVGKISFR**NFQVSLRTKHVLRVHIRVSVF.CANSDYTF	out-of-frame	1
TRBV5	F	TRBJ1-2	F	CASSENTANSDYTF	in-frame	1
TRBV5	F	TRBJ1-2	F	CASRQNAANSDFTF	in-frame	1
TRBV5	F	TRBJ1-2	F	CASNQNTANSDYTF	in-frame	1
TRBV5	F	TRBJ1-2	F	CARSQNTANSDYTF	in-frame	1
TRBV5	F	TRBJ1-1	F	WASSQDRNTKVFF	in-frame	1
TRBV5	F	TRBJ1-1	F	SASSQDRNTEDFF	in-frame	1
TRBV5	F	TRBJ1-1	F	CVSSQDRYKEVFF	in-frame	1
TRBV5	F	TRBJ1-1	F	CIRDS.YDSEFPTEVFF	out-of-frame	1
TRBV5	F	TRBJ1-1	F	CGGSQDRDTEFYF	in-frame	1
TRBV5	F	TRBJ1-1	F	CASSRDRNTKVYF	in-frame	1
TRBV5	F	TRBJ1-1	F	CASSQGRNTEVFF	in-frame	1
TRBV5	F	TRBJ1-1	F	CASSQDRTTEVFF	in-frame	1
TRBV5	F	TRBJ1-1	F	CASSQDRNTEVYF	in-frame	1
TRBV5	F	TRBJ1-1	F	CASSQDRNTEVSF	in-frame	1
TRBV5	F	TRBJ1-1	F	CASSQDRNTEVF*W	out-of-frame	1
TRBV5	F	TRBJ1-1	F	CASSQDRNTEDFF	in-frame	1
TRBV5	F	TRBJ1-1	F	CASSQDRNTEAFF	in-frame	1
TRBV5	F	TRBJ1-1	F	CASSQDRNKEVLF	in-frame	1
TRBV5	F	TRBJ1-1	F	CASSQDRNAEVYF	in-frame	1
TRBV5	F	TRBJ1-1	F	CASSQDRITEVFF	in-frame	1
TRBV5	F	TRBJ1-1	F	CASSQDKNTEVFF	in-frame	1
TRBV5	F	TRBJ1-1	F	CASSPDRGTQKS**F	out-of-frame	1
TRBV5	F	TRBJ1-1	F	CASSPDRGNTEDFF	in-frame	1
TRBV5	F	TRBJ1-1	F	CASSLREGTEVFF	in-frame	1
TRBV5	F	TRBJ1-1	F	CASNPDRGNTEVFF	in-frame	1
TRBV5	F	TRBJ1-1	F	CANSQDRNTEVFF	in-frame	1
TRBV5	F	TRBJ1-1	F	CAGSQDRNTEVFF	in-frame	1
TRBV5	F	TRBJ1-1	F	ASRQHRNTEVFF	in-frame	1
TRBV5	F	TRBJ1-1	F	.DSSQDRNTEVFF	out-of-frame	1
TRBV5	F	TRBJ1-1	F	.ASSQDRNTEVFV	out-of-frame	1
TRBV4	F	TRBJ2-7	F	GASSG.DKYEQYF	out-of-frame	1
TRBV4	F	TRBJ2-7	F	CISVPTAGGTKINC**F	out-of-frame	1
TRBV4	F	TRBJ2-7	F	CGHSGGV*EDQYF	out-of-frame	1
TRBV4	F	TRBJ2-7	F	CASSSGLTPMNS**V	out-of-frame	1
TRBV4	F	TRBJ2-7	F	CASSRTGTGGWEQYF	in-frame	1
TRBV4	F	TRBJ2-7	F	CASSRTGGTAYEQYF	in-frame	1
TRBV4	F	TRBJ2-7	F	CASSRTGGGGL*EQYF	out-of-frame	1
TRBV4	F	TRBJ2-7	F	CASSRTGGAAYE.YF	out-of-frame	1
TRBV4	F	TRBJ2-7	F	CASSRPGTGGW.QYF	out-of-frame	1
TRBV4	F	TRBJ2-7	F	CASSRPGTGAGNS**F	out-of-frame	1
TRBV4	F	TRBJ2-7	F	CASSRLGTGG.EQYF	out-of-frame	1
TRBV4	F	TRBJ2-7	F	CASGWWDKYEQYF	in-frame	1
TRBV4	F	TRBJ2-7	F	CASGSGLTPMNS**F	out-of-frame	1
TRBV4	F	TRBJ2-7	F	CARSWWDKYEQYF	in-frame	1
TRBV4	F	TRBJ2-7	F	CARSRTGGAAYEQYF	in-frame	1
TRBV4	F	TRBJ2-7	F	CARSRPGTGGWEQYF	in-frame	1
TRBV4	F	TRBJ2-7	F	ASSSLRTV*F	out-of-frame	1
TRBV4	F	TRBJ2-7	F	**SQQLGTYSDEQYF	out-of-frame	1
TRBV4	F	TRBJ2-5	F	CGSSYGRDTQYF	in-frame	1
TRBV4	F	TRBJ2-5	F	CASSYGRDTQYV	in-frame	1
TRBV4	F	TRBJ2-5	F	CASSRTGGKTPS**F	out-of-frame	1
TRBV4	F	TRBJ2-5	F	CASSQGLGG*DQDTQYF	out-of-frame	1
TRBV4	F	TRBJ2-5	F	CASSPGRGG.DKQYF	out-of-frame	1
TRBV4	F	TRBJ2-5	F	CASSPGLGVDQDTQYF	in-frame	1
TRBV4	F	TRBJ2-5	F	CASSPGLGGLTKTPS**F	out-of-frame	1
TRBV4	F	TRBJ2-5	F	CASSPGLGG*DKDTQYF	out-of-frame	1
TRBV4	F	TRBJ2-5	F	CARRGTGRG.DTQYF	out-of-frame	1
TRBV4	F	TRBJ2-5	F	CANSYGRDTQYF	in-frame	1
TRBV4	F	TRBJ2-5	F	CANSNGRDTNNF	in-frame	1
TRBV4	F	TRBJ2-5	F	ASWGGEPRHPV*F	out-of-frame	1
TRBV4	F	TRBJ2-5	F	ASR.GRDTQ.F	out-of-frame	1
TRBV4	F	TRBJ2-4	F	YASSVLGENTLYF	in-frame	1
TRBV4	F	TRBJ2-4	F	YASSKTWVQNTLYF	in-frame	1
TRBV4	F	TRBJ2-4	F	WASSGTASQNTLYF	in-frame	1
TRBV4	F	TRBJ2-4	F	CASSVLGKNTLYF	in-frame	1
TRBV4	F	TRBJ2-4	F	CASSVLGENTLYS	in-frame	1
TRBV4	F	TRBJ2-4	F	CASSVLGENTLSF	in-frame	1
TRBV4	F	TRBJ2-4	F	CASSVLGENILYF	in-frame	1
TRBV4	F	TRBJ2-4	F	CASSRNYWNSLYF	in-frame	1
TRBV4	F	TRBJ2-4	F	CASSKTWVQTTLYF	in-frame	1
TRBV4	F	TRBJ2-4	F	CASSKTWVQNALYF	in-frame	1
TRBV4	F	TRBJ2-4	F	CASSKTTVNKELYF	in-frame	1
TRBV4	F	TRBJ2-4	F	CASSGTASQKTLYF	in-frame	1
TRBV4	F	TRBJ2-4	F	CASSGSASQSTLYF	in-frame	1
TRBV4	F	TRBJ2-3	F	CASSWTGGGVQKRC**F	out-of-frame	1
TRBV4	F	TRBJ2-3	F	CASSWTGGGSAETQYF	in-frame	1
TRBV4	F	TRBJ2-3	F	CASSWTGGGNAETLYF	in-frame	1
TRBV4	F	TRBJ2-3	F	CASSWTGGGGAETLYF	in-frame	1
TRBV4	F	TRBJ2-3	F	CASSWTGGG*SAETLYF	out-of-frame	1
TRBV4	F	TRBJ2-3	F	CASSLGAQAETLYF	in-frame	1
TRBV4	F	TRBJ2-3	F	CASS.TGGGSTETLYF	out-of-frame	1
TRBV4	F	TRBJ2-3	F	CASRWTGGVVQKRC**F	out-of-frame	1
TRBV4	F	TRBJ2-3	F	CARSRTGGGSEETLEF	in-frame	1
TRBV4	F	TRBJ2-3	F	CALSWTGGE*SAETLYF	out-of-frame	1
TRBV4	F	TRBJ2-3	F	.DSSNRGEETL.Y	out-of-frame	1
TRBV4	F	TRBJ2-2	F	CGGSFGLGDTEKLYF	in-frame	1
TRBV4	F	TRBJ2-2	F	CERSFGMGDTGQLYI	in-frame	1
TRBV4	F	TRBJ2-2	F	CASSYLNNGQLYF	in-frame	1
TRBV4	F	TRBJ2-2	F	CASSLGLGDTGQLYF	in-frame	1
TRBV4	F	TRBJ2-2	F	CASSFRLRDTGQLYF	in-frame	1
TRBV4	F	TRBJ2-2	F	CASSFGLGTPGSS**F	out-of-frame	1
TRBV4	F	TRBJ2-2	F	CASSFGLGDTGQLYS	in-frame	1
TRBV4	F	TRBJ2-2	F	CASSFGLGDTEQLYF	in-frame	1
TRBV4	F	TRBJ2-1	F	WASSSTGGYAEQFF	in-frame	1
TRBV4	F	TRBJ2-1	F	RASSSQGAGYAEQFF	in-frame	1
TRBV4	F	TRBJ2-1	F	RASRPTGGNYAEQFF	in-frame	1
TRBV4	F	TRBJ2-1	F	FGSSSQGEGYARQFF	in-frame	1
TRBV4	F	TRBJ2-1	F	CTSSSTGGYAEQFF	in-frame	1
TRBV4	F	TRBJ2-1	F	CSYDELFF	in-frame	1
TRBV4	F	TRBJ2-1	F	CSSSSQGAGYAEQFF	in-frame	1
TRBV4	F	TRBJ2-1	F	CPPSHRSLLY*EQFF	out-of-frame	1
TRBV4	F	TRBJ2-1	F	CGSTPEAAGYAEQFF	in-frame	1
TRBV4	F	TRBJ2-1	F	CEQFHRETLC*EQSF	out-of-frame	1
TRBV4	F	TRBJ2-1	F	CDSSSTGGYAEQFL	in-frame	1
TRBV4	F	TRBJ2-1	F	CDSSSQGAGYDEQFF	in-frame	1
TRBV4	F	TRBJ2-1	F	CDSSPTGIGYAEQFF	in-frame	1
TRBV4	F	TRBJ2-1	F	CDRSSQGAGYAEQFF	in-frame	1
TRBV4	F	TRBJ2-1	F	CASTPTGIGYAEQFF	in-frame	1
TRBV4	F	TRBJ2-1	F	CASSYTGGYAEQFF	in-frame	1
TRBV4	F	TRBJ2-1	F	CASSYQGAGYAEQFF	in-frame	1
TRBV4	F	TRBJ2-1	F	CASSSRGAGYAEQFF	in-frame	1
TRBV4	F	TRBJ2-1	F	CASSSQGRAMLSS**F	out-of-frame	1
TRBV4	F	TRBJ2-1	F	CASSSQGPGYAEQFF	in-frame	1
TRBV4	F	TRBJ2-1	F	CASSSQGAGYDEQFF	in-frame	1
TRBV4	F	TRBJ2-1	F	CASSSQGAG.AEQFF	out-of-frame	1
TRBV4	F	TRBJ2-1	F	CASSSKGAGYAEQFF	in-frame	1
TRBV4	F	TRBJ2-1	F	CASSPTGIGYAKQFF	in-frame	1
TRBV4	F	TRBJ2-1	F	CASSPTGIGYAGQFF	in-frame	1
TRBV4	F	TRBJ2-1	F	CASSPTGIGYAAQFF	in-frame	1
TRBV4	F	TRBJ2-1	F	CASSPTG**GYAEQFF	out-of-frame	1
TRBV4	F	TRBJ2-1	F	CASSATGIGYDEQFF	in-frame	1
TRBV4	F	TRBJ2-1	F	CASRPTGSNYAEQFF	in-frame	1
TRBV4	F	TRBJ2-1	F	CASRPTGGNYAGQFF	in-frame	1
TRBV4	F	TRBJ2-1	F	CASGPTGGNYAEQFF	in-frame	1
TRBV4	F	TRBJ2-1	F	CARSSQGAGYAEQFF	in-frame	1
TRBV4	F	TRBJ2-1	F	CARSPTGIGYAEQFF	in-frame	1
TRBV4	F	TRBJ2-1	F	CAGSSTGGYAEQFF	in-frame	1
TRBV4	F	TRBJ2-1	F	.ASSSQGAGYAEQFF	out-of-frame	1
TRBV4	F	TRBJ1-6	ORF	CASSLTGENSPLYF	in-frame	1
TRBV4	F	TRBJ1-4	F	CNMVGAITNETLFF	in-frame	1
TRBV4	F	TRBJ1-2	F	YASSYPNSDYTF	in-frame	1
TRBV4	F	TRBJ1-2	F	WASSYTGDNSDYTF	in-frame	1
TRBV4	F	TRBJ1-2	F	WASSLGGYSDYTF	in-frame	1
TRBV4	F	TRBJ1-2	F	SASSVQNSDYTF	in-frame	1
TRBV4	F	TRBJ1-2	F	RASSVQNSDYTF	in-frame	1
TRBV4	F	TRBJ1-2	F	RASSLGGYSDYTF	in-frame	1
TRBV4	F	TRBJ1-2	F	GDSSYPNSGYTF	in-frame	1
TRBV4	F	TRBJ1-2	F	CDSSYTGDNYDYTF	in-frame	1
TRBV4	F	TRBJ1-2	F	CASSYTNSDYTF	in-frame	1
TRBV4	F	TRBJ1-2	F	CASSVQNSNYTF	in-frame	1
TRBV4	F	TRBJ1-2	F	CASSVQNSEYTF	in-frame	1
TRBV4	F	TRBJ1-2	F	CASSVQNSDYTV	in-frame	1
TRBV4	F	TRBJ1-2	F	CASSVKNADYTF	in-frame	1
TRBV4	F	TRBJ1-2	F	CASSSQGNTEVFFGKGTRLTVVGKISFR**NFQVSLRTKHVLRVHIRVSVF.CANSDYTF	out-of-frame	1
TRBV4	F	TRBJ1-2	F	CASSLGRYSDYTF	in-frame	1
TRBV4	F	TRBJ1-2	F	CASSLGGHSDYTF	in-frame	1
TRBV4	F	TRBJ1-2	F	CASSLGGCSDYTF	in-frame	1
TRBV4	F	TRBJ1-2	F	CASSLGG.SDYTF	out-of-frame	1
TRBV4	F	TRBJ1-2	F	CASSEPNSDYTF	in-frame	1
TRBV4	F	TRBJ1-2	F	CASRVENSDYTF	in-frame	1
TRBV4	F	TRBJ1-2	F	CASNYPNADYTF	in-frame	1
TRBV4	F	TRBJ1-2	F	CASILGGYSDYTF	in-frame	1
TRBV4	F	TRBJ1-2	F	CARSLGGYSDYKF	in-frame	1
TRBV4	F	TRBJ1-2	F	CARRLGGYSEYNL	in-frame	1
TRBV4	F	TRBJ1-2	F	CANSYPNSDYTF	in-frame	1
TRBV4	F	TRBJ1-2	F	CANSVQNSDYTF	in-frame	1
TRBV4	F	TRBJ1-2	F	CAGS.EGYADYTF	out-of-frame	1
TRBV4	F	TRBJ1-1	F	WASSSHGNTEVFF	in-frame	1
TRBV4	F	TRBJ1-1	F	CDSSSQGNTEVFF	in-frame	1
TRBV4	F	TRBJ1-1	F	CASSLQGAGEGFF	in-frame	1
TRBV4	F	TRBJ1-1	F	CASRPGTGYTEVIF	in-frame	1
TRBV4	F	TRBJ1-1	F	CASRPGTGYTEDFF	in-frame	1
TRBV4	F	TRBJ1-1	F	.ASSSQGNTEVFF	out-of-frame	1
TRBV31	F	TRBJ2-7	F	SAWSGREYEQYF	in-frame	1
TRBV31	F	TRBJ2-7	F	SAWSGKEYEQYN	in-frame	1
TRBV31	F	TRBJ2-7	F	GAWSGQEYEQYF	in-frame	1
TRBV31	F	TRBJ2-7	F	CGWSLL*EQYF	out-of-frame	1
TRBV31	F	TRBJ2-7	F	CGDWGGA*EEQYF	out-of-frame	1
TRBV31	F	TRBJ2-7	F	CAWTGGSYEQYF	in-frame	1
TRBV31	F	TRBJ2-7	F	CAWTGDSYEQYF	in-frame	1
TRBV31	F	TRBJ2-7	F	CAWSLQGYEQYF	in-frame	1
TRBV31	F	TRBJ2-7	F	CAWSLL*EQYL	out-of-frame	1
TRBV31	F	TRBJ2-7	F	CAWSLL*EKYF	out-of-frame	1
TRBV31	F	TRBJ2-7	F	CAWSLL*EHSF	out-of-frame	1
TRBV31	F	TRBJ2-7	F	CAWSEQEYEQYF	in-frame	1
TRBV31	F	TRBJ2-7	F	CAWSEKEYEQYF	in-frame	1
TRBV31	F	TRBJ2-7	F	CAWGLWGSSYEQYF	in-frame	1
TRBV31	F	TRBJ2-7	F	CAWCLL*EQYF	out-of-frame	1
TRBV31	F	TRBJ2-7	F	CAWAGESYEQYF	in-frame	1
TRBV31	F	TRBJ2-7	F	CARSLL*EQYF	out-of-frame	1
TRBV31	F	TRBJ2-7	F	CAGGLPGDEQYF	in-frame	1
TRBV31	F	TRBJ2-7	F	*EPGVSYEQYF	out-of-frame	1
TRBV31	F	TRBJ2-4	F	WDWSRQGRKNTLYI	in-frame	1
TRBV31	F	TRBJ2-4	F	WAWSLGLRPQNTLYF	in-frame	1
TRBV31	F	TRBJ2-4	F	SAWSLGGDGQNTLYF	in-frame	1
TRBV31	F	TRBJ2-4	F	SAWKQGKGNTLYI	in-frame	1
TRBV31	F	TRBJ2-4	F	RAWSRQGRQNTLYF	in-frame	1
TRBV31	F	TRBJ2-4	F	GARSRWRSQNTLYF	in-frame	1
TRBV31	F	TRBJ2-4	F	CTWSRQGRQNTLYF	in-frame	1
TRBV31	F	TRBJ2-4	F	CG.EMGAGNTLYF	out-of-frame	1
TRBV31	F	TRBJ2-4	F	CEWSLGGKVKTPC**V	out-of-frame	1
TRBV31	F	TRBJ2-4	F	CAWSRQRRQNTLYF	in-frame	1
TRBV31	F	TRBJ2-4	F	CAWSREGRQSTLNF	in-frame	1
TRBV31	F	TRBJ2-4	F	CAWSLVLGPQNTLYF	in-frame	1
TRBV31	F	TRBJ2-4	F	CAWSLQGRQNTLYF	in-frame	1
TRBV31	F	TRBJ2-4	F	CAWSLGRDGQNTLYF	in-frame	1
TRBV31	F	TRBJ2-4	F	CAWSLGLRPQSTLYF	in-frame	1
TRBV31	F	TRBJ2-4	F	CAWSLGLGPQNTSYF	in-frame	1
TRBV31	F	TRBJ2-4	F	CAWSLGGDSQNTLYF	in-frame	1
TRBV31	F	TRBJ2-4	F	CAWSLGGDGQNTLCF	in-frame	1
TRBV31	F	TRBJ2-4	F	CAWSHDWGDSSQNTLYF	in-frame	1
TRBV31	F	TRBJ2-4	F	CAWSEQGGKGQNTLYF	in-frame	1
TRBV31	F	TRBJ2-4	F	CAWSELGGKGQNPLYF	in-frame	1
TRBV31	F	TRBJ2-4	F	CAWKLRKGNTLYF	in-frame	1
TRBV31	F	TRBJ2-4	F	CAWGLGRDGQSA.YF	out-of-frame	1
TRBV31	F	TRBJ2-4	F	CARSEPGQKGNNTLYF	in-frame	1
TRBV31	F	TRBJ2-4	F	CARSELGGKGQNTLYF	in-frame	1
TRBV31	F	TRBJ2-4	F	CACSLGGDGQDTLYF	in-frame	1
TRBV31	F	TRBJ2-3	F	WAWRWGGAETLYF	in-frame	1
TRBV31	F	TRBJ2-3	F	RAWRWGGAETLYF	in-frame	1
TRBV31	F	TRBJ2-3	F	CSWRWGGAETLYF	in-frame	1
TRBV31	F	TRBJ2-3	F	CPWGQGRRAETLYF	in-frame	1
TRBV31	F	TRBJ2-3	F	CLDSYRGSCRNAV*F	out-of-frame	1
TRBV31	F	TRBJ2-3	F	CDWGQGRRAETLYF	in-frame	1
TRBV31	F	TRBJ2-3	F	CAWSLMGGRAETLYF	in-frame	1
TRBV31	F	TRBJ2-3	F	CAWSLKGGRAETLYF	in-frame	1
TRBV31	F	TRBJ2-3	F	CAWSLIGSRAETLYF	in-frame	1
TRBV31	F	TRBJ2-3	F	CAWSLIEGRAETLYF	in-frame	1
TRBV31	F	TRBJ2-3	F	CAWRWGVQKRC**F	out-of-frame	1
TRBV31	F	TRBJ2-3	F	CAWRQGRRAETLYF	in-frame	1
TRBV31	F	TRBJ2-3	F	CAWGQGRSAETLYF	in-frame	1
TRBV31	F	TRBJ2-3	F	CAWGQGRRAETMYF	in-frame	1
TRBV31	F	TRBJ2-3	F	CARSLRGGRAETLYF	in-frame	1
TRBV31	F	TRBJ2-2	F	CAWSGGWTGKLYF	in-frame	1
TRBV31	F	TRBJ2-2	F	CAWSGGWIGQLYF	in-frame	1
TRBV31	F	TRBJ2-1	F	WAWSLQGNYAEQFF	in-frame	1
TRBV31	F	TRBJ2-1	F	WAWNLQGNYAEQFF	in-frame	1
TRBV31	F	TRBJ2-1	F	SEWSLQGNYAEQFF	in-frame	1
TRBV31	F	TRBJ2-1	F	RAWSLQGNYAEQFF	in-frame	1
TRBV31	F	TRBJ2-1	F	RAWSLQCKYAEQSF	in-frame	1
TRBV31	F	TRBJ2-1	F	GAWSLQGNYAEQFF	in-frame	1
TRBV31	F	TRBJ2-1	F	CTWGLQGNYAEQFF	in-frame	1
TRBV31	F	TRBJ2-1	F	CTGEVC*EQFF	out-of-frame	1
TRBV31	F	TRBJ2-1	F	CGDWPTMLSS**F	out-of-frame	1
TRBV31	F	TRBJ2-1	F	CDWSLQGNYDEQFF	in-frame	1
TRBV31	F	TRBJ2-1	F	CDWSLQGNYAEQFF	in-frame	1
TRBV31	F	TRBJ2-1	F	CD.SLQGNYAEQFF	out-of-frame	1
TRBV31	F	TRBJ2-1	F	CCVTMLSS**F	out-of-frame	1
TRBV31	F	TRBJ2-1	F	CAWSQAGVNNYAEQFF	in-frame	1
TRBV31	F	TRBJ2-1	F	CAWSLQWNYAEQFF	in-frame	1
TRBV31	F	TRBJ2-1	F	CAWSLQVNYAEQFF	in-frame	1
TRBV31	F	TRBJ2-1	F	CAWSLQGSYAEQFF	in-frame	1
TRBV31	F	TRBJ2-1	F	CAWSLQGNYVEQFF	in-frame	1
TRBV31	F	TRBJ2-1	F	CAWSLQGNYTEQFF	in-frame	1
TRBV31	F	TRBJ2-1	F	CAWSLQGNYGEQFF	in-frame	1
TRBV31	F	TRBJ2-1	F	CAWSLQGNYDEQFF	in-frame	1
TRBV31	F	TRBJ2-1	F	CAWSLQGNYAGQLF	in-frame	1
TRBV31	F	TRBJ2-1	F	CAWSLQGNYAEQLF	in-frame	1
TRBV31	F	TRBJ2-1	F	CAWSLQGNYAEQFY	in-frame	1
TRBV31	F	TRBJ2-1	F	CAWSLQGNYAEQFV	in-frame	1
TRBV31	F	TRBJ2-1	F	CAWSLQGNYAEKFF	in-frame	1
TRBV31	F	TRBJ2-1	F	CAWSLQGNYADQFF	in-frame	1
TRBV31	F	TRBJ2-1	F	CAWSLQGNYAAQFF	in-frame	1
TRBV31	F	TRBJ2-1	F	CAWSLQGKYAEQFF	in-frame	1
TRBV31	F	TRBJ2-1	F	CAWSLQGDYAEQFF	in-frame	1
TRBV31	F	TRBJ2-1	F	CAWSLQENYAEQFF	in-frame	1
TRBV31	F	TRBJ2-1	F	CAWSLAGVNTMLSS**F	out-of-frame	1
TRBV31	F	TRBJ2-1	F	CAWSLAGVNNYAGQFF	in-frame	1
TRBV31	F	TRBJ2-1	F	CAWSLAGVNNYAE.FF	out-of-frame	1
TRBV31	F	TRBJ2-1	F	CAWSLAGVNNYAAQFF	in-frame	1
TRBV31	F	TRBJ2-1	F	CAWSLAGVNNNAEQFF	in-frame	1
TRBV31	F	TRBJ2-1	F	CAWSLAGVNNHAEQFF	in-frame	1
TRBV31	F	TRBJ2-1	F	CAWSL.GNYAEQFF	out-of-frame	1
TRBV31	F	TRBJ2-1	F	CAWSIAGVNNYAEQFF	in-frame	1
TRBV31	F	TRBJ2-1	F	CAWRIAGEKNYAEQ.I	out-of-frame	1
TRBV31	F	TRBJ2-1	F	CAWGLQGNYAEQFF	in-frame	1
TRBV31	F	TRBJ2-1	F	CAWGLQGKYAEQFF	in-frame	1
TRBV31	F	TRBJ2-1	F	CAWGLEGTCAEQYF	in-frame	1
TRBV31	F	TRBJ2-1	F	CAWGLAGVNNYAEQFF	in-frame	1
TRBV31	F	TRBJ2-1	F	CARSLQGNYAEQFF	in-frame	1
TRBV31	F	TRBJ2-1	F	CAGSLAGVNNYAEQFF	in-frame	1
TRBV31	F	TRBJ2-1	F	CAGDLRRDYAEQFF	in-frame	1
TRBV31	F	TRBJ2-1	F	CAF*F	out-of-frame	1
TRBV31	F	TRBJ2-1	F	CA.SLAGVNNYAEQFF	out-of-frame	1
TRBV31	F	TRBJ1-4	F	RAWSPGQIHFQRKII*F	out-of-frame	1
TRBV31	F	TRBJ1-4	F	CAWSPGQNHFQRKII*F	out-of-frame	1
TRBV31	F	TRBJ1-4	F	CAWSPGQIHCQRKII*F	out-of-frame	1
TRBV31	F	TRBJ1-4	F	CAWSPAQIHFQRKII*F	out-of-frame	1
TRBV31	F	TRBJ1-4	F	CASPRQGNERLFF	in-frame	1
TRBV31	F	TRBJ1-4	F	CASPGPGNERLFF	in-frame	1
TRBV31	F	TRBJ1-4	F	*EPEVRDRCICSDGLYF	out-of-frame	1
TRBV31	F	TRBJ1-3	F	GAWRDTSNSGNTLYF	in-frame	1
TRBV31	F	TRBJ1-3	F	GAWRDTINSENTLSF	in-frame	1
TRBV31	F	TRBJ1-3	F	CNTWEQRDNSNAGNTLYF	in-frame	1
TRBV31	F	TRBJ1-3	F	CGWSLGGVSGNTRYF	in-frame	1
TRBV31	F	TRBJ1-3	F	CEWRDTSSSGKTL.F	out-of-frame	1
TRBV31	F	TRBJ1-3	F	CAWSLGGRLEIRS**F	out-of-frame	1
TRBV31	F	TRBJ1-3	F	CAWSLGGAS.NTLYF	out-of-frame	1
TRBV31	F	TRBJ1-3	F	CAWSDTINARNTLYF	in-frame	1
TRBV31	F	TRBJ1-3	F	CAWRVTINSGNTLYF	in-frame	1
TRBV31	F	TRBJ1-3	F	CAWRDTISAGDTLYF	in-frame	1
TRBV31	F	TRBJ1-3	F	CAWRDTINSGNTLDF	in-frame	1
TRBV31	F	TRBJ1-3	F	CAWRDTINSGNALYF	in-frame	1
TRBV31	F	TRBJ1-3	F	CAWRDTINAGNTLYF	in-frame	1
TRBV31	F	TRBJ1-3	F	CAWRDTIDSGNTLYF	in-frame	1
TRBV31	F	TRBJ1-3	F	CAWRDTFNSGNTLYF	in-frame	1
TRBV31	F	TRBJ1-3	F	CAWRDNNNSGNTLYF	in-frame	1
TRBV31	F	TRBJ1-3	F	CAWGDTINSGNTLYF	in-frame	1
TRBV31	F	TRBJ1-3	F	CARRDTINSGNTLYF	in-frame	1
TRBV31	F	TRBJ1-3	F	CA.SLGGASGNTLYF	out-of-frame	1
TRBV31	F	TRBJ1-3	F	CA.RGTINSGNTLYF	out-of-frame	1
TRBV31	F	TRBJ1-3	F	CA.RDTINSGDTLYF	out-of-frame	1
TRBV31	F	TRBJ1-3	F	CA.GDTIDSGNTL.F	out-of-frame	1
TRBV31	F	TRBJ1-3	F	ASTSVSGAEGVRLEIST**F	out-of-frame	1
TRBV31	F	TRBJ1-2	F	YAWSLTGGNSDYTF	in-frame	1
TRBV31	F	TRBJ1-2	F	WA*RKGASSDYTF	out-of-frame	1
TRBV31	F	TRBJ1-2	F	CVWSLTGGNSDYTF	in-frame	1
TRBV31	F	TRBJ1-2	F	CAWSLTGRNSDYTF	in-frame	1
TRBV31	F	TRBJ1-2	F	CAWRNRSEDSDYTF	in-frame	1
TRBV31	F	TRBJ1-2	F	CAWRNRGKDADYTF	in-frame	1
TRBV31	F	TRBJ1-2	F	CAWRNRGEDSDYAF	in-frame	1
TRBV31	F	TRBJ1-2	F	CA*RKGASSDYIF	out-of-frame	1
TRBV31	F	TRBJ1-1	F	CAWSLEEANTEVFF	in-frame	1
TRBV30	F	TRBJ2-5	F	GSSRYGGQDTQYF	in-frame	1
TRBV30	F	TRBJ2-5	F	CSSRYGRQDTQYF	in-frame	1
TRBV30	F	TRBJ2-5	F	CSSRYGGQGTQYF	in-frame	1
TRBV30	F	TRBJ2-5	F	CSSRYGGQDTQYV	in-frame	1
TRBV30	F	TRBJ2-5	F	CSSRYEGQDTQYF	in-frame	1
TRBV30	F	TRBJ2-1	F	CRGWGTRLR*EQFF	out-of-frame	1
TRBV30	F	TRBJ1-2	F	CSTMAPNADYNF	in-frame	1
TRBV30	F	TRBJ1-2	F	CSSMTPSSDYTF	in-frame	1
TRBV30	F	TRBJ1-2	F	CSSMTPNYDYTF	in-frame	1
TRBV30	F	TRBJ1-2	F	CSSMTPNSDYTV	in-frame	1
TRBV30	F	TRBJ1-2	F	CRSMTPNSDYTF	in-frame	1
TRBV30	F	TRBJ1-1	F	CSSQSQGARSTEVFF	in-frame	1
TRBV30	F	TRBJ1-1	F	CSSQSQGARNSEVFF	in-frame	1
TRBV30	F	TRBJ1-1	F	CSSQSKGARNTEVFF	in-frame	1
TRBV30	F	TRBJ1-1	F	CS.KSQGERNKEVFF	out-of-frame	1
TRBV3	F	TRBJ2-7	F	YASRSGTGGYQQYF	in-frame	1
TRBV3	F	TRBJ2-7	F	WASSRGTA.NTQYF	out-of-frame	1
TRBV3	F	TRBJ2-7	F	WASSGPGSYEQYF	in-frame	1
TRBV3	F	TRBJ2-7	F	WASSFQGGNEQYF	in-frame	1
TRBV3	F	TRBJ2-7	F	WASSAQGGNEQYS	in-frame	1
TRBV3	F	TRBJ2-7	F	WASRLEGGGYEK.V	out-of-frame	1
TRBV3	F	TRBJ2-7	F	WASNGTGSYEQYF	in-frame	1
TRBV3	F	TRBJ2-7	F	SASSLEGGAYEQYF	in-frame	1
TRBV3	F	TRBJ2-7	F	SASSFEGGNEQYF	in-frame	1
TRBV3	F	TRBJ2-7	F	RASSQDGGG.EKYS	out-of-frame	1
TRBV3	F	TRBJ2-7	F	GASSPRQYEQYF	in-frame	1
TRBV3	F	TRBJ2-7	F	GASSGPGSYEQYF	in-frame	1
TRBV3	F	TRBJ2-7	F	GASSFQGGNEQYF	in-frame	1
TRBV3	F	TRBJ2-7	F	CVSSLGGWGDYEQYF	in-frame	1
TRBV3	F	TRBJ2-7	F	CVSSFQGGNEQYF	in-frame	1
TRBV3	F	TRBJ2-7	F	CTSVTAA**ARRAYEQYF	out-of-frame	1
TRBV3	F	TRBJ2-7	F	CTSGASG**EGGAYEQYF	out-of-frame	1
TRBV3	F	TRBJ2-7	F	CSYEQYF	in-frame	1
TRBV3	F	TRBJ2-7	F	CSICTV*F	out-of-frame	1
TRBV3	F	TRBJ2-7	F	CGVEPLCSYEQYF	in-frame	1
TRBV3	F	TRBJ2-7	F	CGSSGAGSYEQYF	in-frame	1
TRBV3	F	TRBJ2-7	F	CGGSEE.ENYDQYF	out-of-frame	1
TRBV3	F	TRBJ2-7	F	CGGRPPNYYEQYF	in-frame	1
TRBV3	F	TRBJ2-7	F	CGDSIYEQYF	in-frame	1
TRBV3	F	TRBJ2-7	F	CASWGASSDEQYF	in-frame	1
TRBV3	F	TRBJ2-7	F	CASSYQGGNEQYF	in-frame	1
TRBV3	F	TRBJ2-7	F	CASSSRVGGE*EQYF	out-of-frame	1
TRBV3	F	TRBJ2-7	F	CASSSRLGGELTV*F	out-of-frame	1
TRBV3	F	TRBJ2-7	F	CASSSRLGESEQYF	in-frame	1
TRBV3	F	TRBJ2-7	F	CASSSPGSYEQYF	in-frame	1
TRBV3	F	TRBJ2-7	F	CASSSGTRGYEQYF	in-frame	1
TRBV3	F	TRBJ2-7	F	CASSSGTGGYKQYF	in-frame	1
TRBV3	F	TRBJ2-7	F	CASSSGTGGYEQHF	in-frame	1
TRBV3	F	TRBJ2-7	F	CASSSGTGGY.QYF	out-of-frame	1
TRBV3	F	TRBJ2-7	F	CASSSGTGGMNS**C	out-of-frame	1
TRBV3	F	TRBJ2-7	F	CASSSETGGYEQYF	in-frame	1
TRBV3	F	TRBJ2-7	F	CASSQGDIYEQYF	in-frame	1
TRBV3	F	TRBJ2-7	F	CASSQDWRGYEQYF	in-frame	1
TRBV3	F	TRBJ2-7	F	CASSQDWGGL*EQYF	out-of-frame	1
TRBV3	F	TRBJ2-7	F	CASSQDWGAMNS**F	out-of-frame	1
TRBV3	F	TRBJ2-7	F	CASSQDWAGYKQYF	in-frame	1
TRBV3	F	TRBJ2-7	F	CASSQDRGGYEQYF	in-frame	1
TRBV3	F	TRBJ2-7	F	CASSMQGENEEYF	in-frame	1
TRBV3	F	TRBJ2-7	F	CASSLVEQDF	in-frame	1
TRBV3	F	TRBJ2-7	F	CASSLSGGGTV*F	out-of-frame	1
TRBV3	F	TRBJ2-7	F	CASSLGGRGDYEQYF	in-frame	1
TRBV3	F	TRBJ2-7	F	CASSLEGGAYGQYF	in-frame	1
TRBV3	F	TRBJ2-7	F	CASSLEGGAHEQYF	in-frame	1
TRBV3	F	TRBJ2-7	F	CASSGRGSYEQDF	in-frame	1
TRBV3	F	TRBJ2-7	F	CASSGQGYYEQYF	in-frame	1
TRBV3	F	TRBJ2-7	F	CASSGPGSYKQYF	in-frame	1
TRBV3	F	TRBJ2-7	F	CASSGPGSYEQHF	in-frame	1
TRBV3	F	TRBJ2-7	F	CASSGPGSSEQYF	in-frame	1
TRBV3	F	TRBJ2-7	F	CASSFQGGNGQYF	in-frame	1
TRBV3	F	TRBJ2-7	F	CASSFQGGNE.YF	out-of-frame	1
TRBV3	F	TRBJ2-7	F	CASSFQGGMNS**F	out-of-frame	1
TRBV3	F	TRBJ2-7	F	CASSFKGGNEQYF	in-frame	1
TRBV3	F	TRBJ2-7	F	CASSFKGGNEK.F	out-of-frame	1
TRBV3	F	TRBJ2-7	F	CASSFGRSSYEQYF	in-frame	1
TRBV3	F	TRBJ2-7	F	CASSCQGGNEQYF	in-frame	1
TRBV3	F	TRBJ2-7	F	CASSATGAYDEQYF	in-frame	1
TRBV3	F	TRBJ2-7	F	CASSAGNGGYEQYF	in-frame	1
TRBV3	F	TRBJ2-7	F	CASRQDWGGYEQYF	in-frame	1
TRBV3	F	TRBJ2-7	F	CASRPGQYEQYF	in-frame	1
TRBV3	F	TRBJ2-7	F	CASRFQGGKEKYF	in-frame	1
TRBV3	F	TRBJ2-7	F	CASGVWGVSYEQYF	in-frame	1
TRBV3	F	TRBJ2-7	F	CASGFVEQYF	in-frame	1
TRBV3	F	TRBJ2-7	F	CASGDAVLSYEQYF	in-frame	1
TRBV3	F	TRBJ2-7	F	CASGDASWGVEQYF	in-frame	1
TRBV3	F	TRBJ2-7	F	CASCGPGSYEQYF	in-frame	1
TRBV3	F	TRBJ2-7	F	CARR*KDWGESEQYF	out-of-frame	1
TRBV3	F	TRBJ2-7	F	CANSFQRGNEQYF	in-frame	1
TRBV3	F	TRBJ2-7	F	CAGSSGTGGYEQYF	in-frame	1
TRBV3	F	TRBJ2-7	F	CA**EGNYDEQYF	out-of-frame	1
TRBV3	F	TRBJ2-7	F	ASRSGSGEDEQYF	in-frame	1
TRBV3	F	TRBJ2-7	F	.ASSFGHSSYEQYF	out-of-frame	1
TRBV3	F	TRBJ2-5	F	WASSPGRGGREKQYF	in-frame	1
TRBV3	F	TRBJ2-5	F	WASSLGSQDTQYF	in-frame	1
TRBV3	F	TRBJ2-5	F	RASSLGTGGRDTQYF	in-frame	1
TRBV3	F	TRBJ2-5	F	GASSLGSQDTQYF	in-frame	1
TRBV3	F	TRBJ2-5	F	FASSPGLGGRETQYF	in-frame	1
TRBV3	F	TRBJ2-5	F	CVSARGLGGKETQYF	in-frame	1
TRBV3	F	TRBJ2-5	F	CTWVPPAMFVEGEGPS**F	out-of-frame	1
TRBV3	F	TRBJ2-5	F	CIRDS.DGSEFPQDTQYF	out-of-frame	1
TRBV3	F	TRBJ2-5	F	CGDWGPKTPS**F	out-of-frame	1
TRBV3	F	TRBJ2-5	F	CASTLGSQDTQYF	in-frame	1
TRBV3	F	TRBJ2-5	F	CASSVGSQGTQYF	in-frame	1
TRBV3	F	TRBJ2-5	F	CASSPGLGRRETKDV	in-frame	1
TRBV3	F	TRBJ2-5	F	CASSPGLGGGETQYF	in-frame	1
TRBV3	F	TRBJ2-5	F	CASSPGLGGERHS**F	out-of-frame	1
TRBV3	F	TRBJ2-5	F	CASSMTGQDTQYF	in-frame	1
TRBV3	F	TRBJ2-5	F	CASSLTRQDTQYF	in-frame	1
TRBV3	F	TRBJ2-5	F	CASSLRLGVNQDNQYF	in-frame	1
TRBV3	F	TRBJ2-5	F	CASSLRLGLTKTPS**F	out-of-frame	1
TRBV3	F	TRBJ2-5	F	CASSLNWGRDTQYF	in-frame	1
TRBV3	F	TRBJ2-5	F	CASSLNWGGETQYF	in-frame	1
TRBV3	F	TRBJ2-5	F	CASSLNWGGDTQYC	in-frame	1
TRBV3	F	TRBJ2-5	F	CASSLNCGGDTQYF	in-frame	1
TRBV3	F	TRBJ2-5	F	CASSLGTGDRDTQYF	in-frame	1
TRBV3	F	TRBJ2-5	F	CASSLGTAQNTLYF	in-frame	1
TRBV3	F	TRBJ2-5	F	CASSLGSQHTQYF	in-frame	1
TRBV3	F	TRBJ2-5	F	CASSLGSQATQYF	in-frame	1
TRBV3	F	TRBJ2-5	F	CASSLGRQDTQYF	in-frame	1
TRBV3	F	TRBJ2-5	F	CASSLETGGSQNTLYFGAGTRLSVLGKLGYSFCVGFWGCEPRHPV*F	out-of-frame	1
TRBV3	F	TRBJ2-5	F	CASSFQGNQDTQYV	in-frame	1
TRBV3	F	TRBJ2-5	F	CASSAGLGGRETQYF	in-frame	1
TRBV3	F	TRBJ2-5	F	CASS.SWGEDTQYF	out-of-frame	1
TRBV3	F	TRBJ2-5	F	CASRLTGQDTQYF	in-frame	1
TRBV3	F	TRBJ2-5	F	CASRFQGNQDTQYF	in-frame	1
TRBV3	F	TRBJ2-5	F	CASNLGSQDTQYF	in-frame	1
TRBV3	F	TRBJ2-5	F	CARSLTGQDTQYF	in-frame	1
TRBV3	F	TRBJ2-5	F	CANSPGLGGRETQYF	in-frame	1
TRBV3	F	TRBJ2-5	F	CANSLRLGVNQDTQYF	in-frame	1
TRBV3	F	TRBJ2-5	F	CANSLGSQDTQYF	in-frame	1
TRBV3	F	TRBJ2-5	F	.ASSPGLGGRETQYF	out-of-frame	1
TRBV3	F	TRBJ2-5	F	.ASSLRLGVNQDTQYF	out-of-frame	1
TRBV3	F	TRBJ2-5	F	.ASSLGTGGRDTQYF	out-of-frame	1
TRBV3	F	TRBJ2-4	F	WASSLDTQNTLYF	in-frame	1
TRBV3	F	TRBJ2-4	F	GASSLAPLSQNTLYF	in-frame	1
TRBV3	F	TRBJ2-4	F	CVSSLETGGSQNTLYF	in-frame	1
TRBV3	F	TRBJ2-4	F	CVSSLDPLGQNTLYF	in-frame	1
TRBV3	F	TRBJ2-4	F	CTSSLGTAQNTLYF	in-frame	1
TRBV3	F	TRBJ2-4	F	CT**GARMWELGGYDLYF	out-of-frame	1
TRBV3	F	TRBJ2-4	F	CSRSLETGGSQNTLYF	in-frame	1
TRBV3	F	TRBJ2-4	F	CESSLRRAQNTVYS	in-frame	1
TRBV3	F	TRBJ2-4	F	CASTLETGGSQNTLYF	in-frame	1
TRBV3	F	TRBJ2-4	F	CASSWEQNTLYF	in-frame	1
TRBV3	F	TRBJ2-4	F	CASSSETGGSQNTLYF	in-frame	1
TRBV3	F	TRBJ2-4	F	CASSQETGRNTSYF	in-frame	1
TRBV3	F	TRBJ2-4	F	CASSQETGRDTLYF	in-frame	1
TRBV3	F	TRBJ2-4	F	CASSLRTAQNTLYF	in-frame	1
TRBV3	F	TRBJ2-4	F	CASSLGTGGSQNTLYF	in-frame	1
TRBV3	F	TRBJ2-4	F	CASSLGTAQNTLYC	in-frame	1
TRBV3	F	TRBJ2-4	F	CASSLGTAQNTF**F	out-of-frame	1
TRBV3	F	TRBJ2-4	F	CASSLGTAKNTLYF	in-frame	1
TRBV3	F	TRBJ2-4	F	CASSLGNAQNTLYF	in-frame	1
TRBV3	F	TRBJ2-4	F	CASSLETGRSQNTLYF	in-frame	1
TRBV3	F	TRBJ2-4	F	CASSLETGGSQNTLDF	in-frame	1
TRBV3	F	TRBJ2-4	F	CASSLETGGSQITLYF	in-frame	1
TRBV3	F	TRBJ2-4	F	CASSLETGGSPNTLYF	in-frame	1
TRBV3	F	TRBJ2-4	F	CASSLETGGS.NTLYF	out-of-frame	1
TRBV3	F	TRBJ2-4	F	CASSLETGGRQNTLYF	in-frame	1
TRBV3	F	TRBJ2-4	F	CASSLEPLGQNTLYF	in-frame	1
TRBV3	F	TRBJ2-4	F	CASSLEDLGEDTLYF	in-frame	1
TRBV3	F	TRBJ2-4	F	CASSLDPLDQNTLYF	in-frame	1
TRBV3	F	TRBJ2-4	F	CASSKETGRNTLYF	in-frame	1
TRBV3	F	TRBJ2-4	F	CASSKETG.NTLYF	out-of-frame	1
TRBV3	F	TRBJ2-4	F	CASSFNWGVKTPC**F	out-of-frame	1
TRBV3	F	TRBJ2-4	F	CASSFNWGSKNTLYF	in-frame	1
TRBV3	F	TRBJ2-4	F	CASS.ETGGSQNTLYF	out-of-frame	1
TRBV3	F	TRBJ2-4	F	CASRLETGGSQNTLYF	in-frame	1
TRBV3	F	TRBJ2-4	F	CASNLDQNTVYF	in-frame	1
TRBV3	F	TRBJ2-4	F	CASG.GSAQNTLYF	out-of-frame	1
TRBV3	F	TRBJ2-4	F	CANSLDPLGQNTLYF	in-frame	1
TRBV3	F	TRBJ2-4	F	CAILLETTIRQNTLYF	in-frame	1
TRBV3	F	TRBJ2-4	F	CAGRFTYGGGYAQYF	in-frame	1
TRBV3	F	TRBJ2-4	F	CAAA**ETGGSQNTLYF	out-of-frame	1
TRBV3	F	TRBJ2-4	F	ASSL.PGDGKYSLYS	out-of-frame	1
TRBV3	F	TRBJ2-4	F	.ASSLETGGSQNTLYF	out-of-frame	1
TRBV3	F	TRBJ2-4	F	.ASSLDPLGQNTLYF	out-of-frame	1
TRBV3	F	TRBJ2-3	F	YDSSSDWSAETLYF	in-frame	1
TRBV3	F	TRBJ2-3	F	YASSIEDRAETLYF	in-frame	1
TRBV3	F	TRBJ2-3	F	YASSFWGGAETLYF	in-frame	1
TRBV3	F	TRBJ2-3	F	YASGPQGCGAETLYF	in-frame	1
TRBV3	F	TRBJ2-3	F	WGIS.DWGTLPLYF	out-of-frame	1
TRBV3	F	TRBJ2-3	F	WASSFWGGAETLEL	in-frame	1
TRBV3	F	TRBJ2-3	F	SASSLEDRAETLYF	in-frame	1
TRBV3	F	TRBJ2-3	F	SASRSAETLYF	in-frame	1
TRBV3	F	TRBJ2-3	F	RASSWDWGTLPL.F	out-of-frame	1
TRBV3	F	TRBJ2-3	F	GASSVEDRTGTLYF	in-frame	1
TRBV3	F	TRBJ2-3	F	CVSSLEDRAETLYF	in-frame	1
TRBV3	F	TRBJ2-3	F	CVSRSAETLYF	in-frame	1
TRBV3	F	TRBJ2-3	F	CVSGVSSAETLYF	in-frame	1
TRBV3	F	TRBJ2-3	F	CTTSFLCGADALYF	in-frame	1
TRBV3	F	TRBJ2-3	F	CTSSWDWGTLPLYF	in-frame	1
TRBV3	F	TRBJ2-3	F	CTSSPQGSSAETLYF	in-frame	1
TRBV3	F	TRBJ2-3	F	CTSSLGAQAETLYF	in-frame	1
TRBV3	F	TRBJ2-3	F	CTSSFWGGAETLYF	in-frame	1
TRBV3	F	TRBJ2-3	F	CTSRSAETLYF	in-frame	1
TRBV3	F	TRBJ2-3	F	CSSS..GTSAETLYF	out-of-frame	1
TRBV3	F	TRBJ2-3	F	CSSRGAETLYF	in-frame	1
TRBV3	F	TRBJ2-3	F	CRNAV*F	out-of-frame	1
TRBV3	F	TRBJ2-3	F	CGSSWDWGTLTLYF	in-frame	1
TRBV3	F	TRBJ2-3	F	CGSSLGVQAETLYF	in-frame	1
TRBV3	F	TRBJ2-3	F	CGSSLGAQAETLYF	in-frame	1
TRBV3	F	TRBJ2-3	F	CGSSLEDRAETLYF	in-frame	1
TRBV3	F	TRBJ2-3	F	CGSRRAETLYF	in-frame	1
TRBV3	F	TRBJ2-3	F	CGSCRGGRAETLYF	in-frame	1
TRBV3	F	TRBJ2-3	F	CGDWGEIAETLYF	in-frame	1
TRBV3	F	TRBJ2-3	F	CGDRGVQKRC**F	out-of-frame	1
TRBV3	F	TRBJ2-3	F	CESSLGGKAETLYF	in-frame	1
TRBV3	F	TRBJ2-3	F	CESRPDSAETLYF	in-frame	1
TRBV3	F	TRBJ2-3	F	CESRFRGGEETLYL	in-frame	1
TRBV3	F	TRBJ2-3	F	CERRLEEREEKMYF	in-frame	1
TRBV3	F	TRBJ2-3	F	CDSRSAETLYF	in-frame	1
TRBV3	F	TRBJ2-3	F	CDSRNAETLYF	in-frame	1
TRBV3	F	TRBJ2-3	F	CDSGLGAQTGTLYY	in-frame	1
TRBV3	F	TRBJ2-3	F	CDRSPGTGGAETLYF	in-frame	1
TRBV3	F	TRBJ2-3	F	CAV*F	out-of-frame	1
TRBV3	F	TRBJ2-3	F	CASSWEWGTLPLYF	in-frame	1
TRBV3	F	TRBJ2-3	F	CASSWDWGTLAVYF	in-frame	1
TRBV3	F	TRBJ2-3	F	CASSWDWGSLPL.F	out-of-frame	1
TRBV3	F	TRBJ2-3	F	CASSWDWGPLPLYF	in-frame	1
TRBV3	F	TRBJ2-3	F	CASSWDWETLPLYF	in-frame	1
TRBV3	F	TRBJ2-3	F	CASSWDWEPCRC**F	out-of-frame	1
TRBV3	F	TRBJ2-3	F	CASSWDLGTLPLYF	in-frame	1
TRBV3	F	TRBJ2-3	F	CASSVGAQAETLYF	in-frame	1
TRBV3	F	TRBJ2-3	F	CASSSGGVQKRC**F	out-of-frame	1
TRBV3	F	TRBJ2-3	F	CASSSGAQAETLYF	in-frame	1
TRBV3	F	TRBJ2-3	F	CASSSDWSTETLYF	in-frame	1
TRBV3	F	TRBJ2-3	F	CASSSDRGQKRC**F	out-of-frame	1
[truncated: 3,333 more rows]

## Sheet: kid PD1+CD153- tra
TRAV	Functionality	TRAJ	Functionality	CDR3 sequence	Frame	Reads
TRAV1	F	TRAJ4	ORF	CAVREMGGSFNKLTF	in-frame	3661
TRAV7N-4	F	TRAJ40	F	CAVRDTGNYKYVF	in-frame	1053
TRAV7D-2	F	TRAJ23	F	CAASMNYNQGKLIF	in-frame	971
TRAV14N-3	F	TRAJ23	F	CAASLNYNQGKLIF	in-frame	897
TRAV13D-1	F	TRAJ31	F	CALEPSNNRIFF	in-frame	689
TRAV7D-4	F	TRAJ27	F	CAASVGTNTGKLTF	in-frame	630
TRAV7D-2	F	TRAJ22	F	CAGSSGSWQLIF	in-frame	596
TRAV13D-1	F	TRAJ34	F	CAFSNTNKVVF	in-frame	548
TRAV12N-2	F	TRAJ12	F	CARKVNWRL*KVVF	out-of-frame	528
TRAV7N-5	F	TRAJ52	F	CAVDSGANTGKLTF	in-frame	452
TRAV14N-3	F	TRAJ30	F	CAATGTNAYKVIF	in-frame	447
TRAV14-2	F	TRAJ49	F	CAASRTGYQNFYF	in-frame	447
TRAV12N-2	F	TRAJ22	F	CALRASSGSWQLIF	in-frame	409
TRAV14-2	F	TRAJ43	F	CAASAGNNNAPRF	in-frame	384
TRAV7-3	F	TRAJ11	F	CAHDSGYNKLTF	in-frame	382
TRAV14D-1	F	TRAJ28	F	CAASPLPGTGSNRLTF	in-frame	380
TRAV12D-2	F	TRAJ28	F	CALSDLPGTGSNRLTF	in-frame	359
TRAV12D-2	F	TRAJ44	ORF	CALSDRTGSGGKLTL	in-frame	348
TRAV14N-3	F	TRAJ22	F	CAASPASSGSWQLIF	in-frame	347
TRAV12D-1	F	TRAJ2	F	CALSANTGGLSGKLTF	in-frame	338
TRAV3N-3	F	TRAJ15	F	CAVSLYQGGRALIF	in-frame	334
TRAV14N-3	F	TRAJ12	F	CAASSGTGGYKVVF	in-frame	319
TRAV3N-3	F	TRAJ30	F	CAVSGHKCLQSH*F	out-of-frame	314
TRAV7N-6	F	TRAJ28	F	CAVSVGTGSNRLTF	in-frame	313
TRAV6N-7	F	TRAJ28	F	SGSNRLTF	in-frame	313
TRAV7-5	F	TRAJ53	F	CAVSLSGGSNYKLTF	in-frame	300
TRAV7N-5	F	TRAJ52	F	CAVSLNTGANTGKLTF	in-frame	299
TRAV7-3	F	TRAJ30	F	CAVSIGTNAYKVIF	in-frame	296
TRAV7D-4	F	TRAJ16	F	CAARTSSGQKLVF	in-frame	287
TRAV7-5	F	TRAJ23	F	CAVSMRYNQGKLIF	in-frame	283
TRAV17	F	TRAJ48	F	CALETNYGNEKITF	in-frame	281
TRAV4D-3	F	TRAJ34	F	CAAEGSNTNKVVF	in-frame	268
TRAV13D-1	F	TRAJ37	F	CALITGNTGKLIF	in-frame	267
TRAV16D/DV11	F	TRAJ43	F	CAMRVNNNNAPRF	in-frame	260
TRAV13D-1	F	TRAJ43	F	CALERGNNAPRF	in-frame	258
TRAV13D-1	F	TRAJ22	F	CALRSSGSWQLIF	in-frame	251
TRAV8D-2	F	TRAJ30	F	CATDDTNAYKVIF	in-frame	248
TRAV4D-4	F	TRAJ45	F	CAATNTEGADRLTF	in-frame	248
TRAV6-1	F	TRAJ9	F	CVLGDNNMGYKLTF	in-frame	246
TRAV10N	F	TRAJ31	F	CAASWSNNRIFF	in-frame	246
TRAV7D-4	F	TRAJ6	F	CAASSGGNYKPTF	in-frame	245
TRAV4N-4	F	TRAJ12	F	CAAGTGGYKVVF	in-frame	244
TRAV12D-2	F	TRAJ45	F	CALSDHGADRLTF	in-frame	243
TRAV13N-2	F	TRAJ27	F	CAIESNTGKLTF	in-frame	238
TRAV13D-1	F	TRAJ39	F	CALEPNNNAGAKLTF	in-frame	235
TRAV12N-2	F	TRAJ15	F	CALSDLPGRQSSD*F	out-of-frame	233
TRAV7-5	F	TRAJ35	F	CAVSMRLCKCAD*F	out-of-frame	229
TRAV4-2	F	TRAJ12	F	CAVEAWTGGYKVVF	in-frame	228
TRAV12-3	F	TRAJ17	F	CAPTNSAGNKLTF	in-frame	219
TRAV4-2	F	TRAJ21	F	CAVGPNYNVLYF	in-frame	218
TRAV4N-4	F	TRAJ9	F	CAAEGNMGYKLTF	in-frame	215
TRAV4D-3	F	TRAJ40	F	CAAGYNTGNYKYVF	in-frame	215
TRAV9D-4	F	TRAJ37	F	CAVSITGNTGKLIF	in-frame	210
TRAV7-3	F	TRAJ31	F	CAVSIGNSNNRIFF	in-frame	206
TRAV6N-5	F	TRAJ23	F	CALGGRIITRGSL**F	out-of-frame	206
TRAV9N-2	F	TRAJ16	F	CVPGTSSGQKLVF	in-frame	205
TRAV9N-4	F	TRAJ39	F	CALTSPNNAGAKLTF	in-frame	199
TRAV14N-2	F	TRAJ4	ORF	CAAVGSFNKLTF	in-frame	197
TRAV14-2	F	TRAJ9	F	CAAKTATWATNL**F	out-of-frame	197
TRAV7D-2	F	TRAJ15	F	CAAITYQGGRALIF	in-frame	194
TRAV5-1	F	TRAJ12	F	CSASSAGGYKVVF	in-frame	194
TRAV6D-6	F	TRAJ44	ORF	CALRTGSGGKLTL	in-frame	193
TRAV4D-3	F	TRAJ47	ORF	CAADYANKMIF	in-frame	193
TRAV6N-7	F	TRAJ49	F	CALRNTGYQNFYF	in-frame	192
TRAV7N-6	F	TRAJ32	F	CAVSRGYGSSGNKLIF	in-frame	190
TRAV12N-2	F	TRAJ16	F	CASQLQVARSW**F	out-of-frame	187
TRAV9-1	F	TRAJ17	F	CAVSATNSAGNKLTF	in-frame	186
TRAV4N-4	F	TRAJ9	F	CAAEDMGYKLTF	in-frame	186
TRAV12-3	F	TRAJ32	F	CALRNYGSSGNKLIF	in-frame	185
TRAV12-3	F	TRAJ30	F	CALAPHTNAYKVIF	in-frame	185
TRAV4N-4	F	TRAJ9	F	CAAGVMGYKLTF	in-frame	184
TRAV6N-7	F	TRAJ16	F	CALGATTSSGQKLVF	in-frame	182
TRAV13-4/DV7	F	TRAJ58	F	CAMERGGSKLSF	in-frame	182
TRAV12N-2	F	TRAJ31	F	CAL*NRIFF	out-of-frame	182
TRAV5-1	F	TRAJ17	F	CSASKNSAGNKLTF	in-frame	181
TRAV3N-3	F	TRAJ15	F	CAVSGSREAEL**IF	out-of-frame	181
TRAV9D-1	F	TRAJ31	F	CAVRNSNNRIFF	in-frame	178
TRAV10	F	TRAJ27	F	CAATNTNTGKLTF	in-frame	178
TRAV9N-3	F	TRAJ6	F	CAVSPTSGGNYKPTF	in-frame	173
TRAV4D-4	F	TRAJ30	F	CAAETNAYKVIF	in-frame	173
TRAV17	F	TRAJ56	F	CALEPATGGNNKLTF	in-frame	172
TRAV7D-2	F	TRAJ23	F	CAAPMNYNQGKLIF	in-frame	170
TRAV9N-4	F	TRAJ15	F	CALSMRGGRALIF	in-frame	169
TRAV13D-2	F	TRAJ47	ORF	CAHVMDYANKMIF	in-frame	169
TRAV12D-2	F	TRAJ23	F	CALSEGYNQGKLIF	in-frame	167
TRAV9N-4	F	TRAJ37	F	CALSMTGNTGKLIF	in-frame	166
TRAV14N-2	F	TRAJ35	F	CAARETGFASALTF	in-frame	164
TRAV3N-3	F	TRAJ7	ORF	CAVTDYSNNRLTL	in-frame	161
TRAV4D-4	F	TRAJ21	F	CAGSNYNVLYF	in-frame	160
TRAV7D-3	F	TRAJ26	F	CAVSMYNYAQGLTF	in-frame	158
TRAV7-3	F	TRAJ21	F	CAVSMRSNYNVLYF	in-frame	158
TRAV13N-1	F	TRAJ57	F	CATQGGSAKLIF	in-frame	158
TRAV7D-4	F	TRAJ12	F	CAARETGGYKVVF	in-frame	157
TRAV13D-1	F	TRAJ53	F	CALRSGGSNYKLTF	in-frame	157
TRAV12N-1	F	TRAJ34	F	SDLPIPTKS**F	out-of-frame	157
TRAV13N-1	F	TRAJ31	F	CAMERNSNNRIFF	in-frame	156
TRAV13-4/DV7	F	TRAJ53	F	CAMGSGGSNYKLTF	in-frame	153
TRAV12D-2	F	TRAJ39	F	CALSD**RNAGAKLTF	out-of-frame	153
TRAV4N-4	F	TRAJ15	F	CAADQGGRALIF	in-frame	151
TRAV12N-3	F	TRAJ23	F	CALSPYNQGKLIF	in-frame	147
TRAV7-5	F	TRAJ27	F	CAP*NTNTGKLTF	out-of-frame	144
TRAV7-3	F	TRAJ30	F	CAVSPGTNAYKVIF	in-frame	144
TRAV12-3	F	TRAJ40	F	CPTGNYKYVF	in-frame	143
TRAV7N-6	F	TRAJ18	F	CAVSRGSALGRLHF	in-frame	142
TRAV9D-4	F	TRAJ17	F	CAVSAGGAGNKLTF	in-frame	140
TRAV7N-6	F	TRAJ7	ORF	CAVKDYSNNRLTL	in-frame	140
TRAV12N-2	F	TRAJ22	F	CALSESSGSWQLIF	in-frame	139
TRAV12-3	F	TRAJ15	F	CALAGGRALIF	in-frame	139
TRAV3N-3	F	TRAJ4	ORF	CAVSGTGSFNKLTF	in-frame	138
TRAV3N-3	F	TRAJ6	F	CAVNPQEETTNL**F	out-of-frame	136
TRAV12D-2	F	TRAJ27	F	CVLTPIQAN**TF	out-of-frame	136
TRAV7-3	F	TRAJ9	F	CAVSISGMGYKLTF	in-frame	133
TRAV9N-4	F	TRAJ37	F	CVLSAAGNTGKLIF	in-frame	132
TRAV12N-2	F	TRAJ24	F	CALSTTASLGKLQF	in-frame	132
TRAV8N-2	F	TRAJ26	F	CATYNYAQGLTF	in-frame	131
TRAV6D-6	F	TRAJ28	F	CALGDRRHWE*NRLTF	out-of-frame	131
TRAV12N-3	F	TRAJ31	F	CANPK*SNNRIFF	out-of-frame	131
TRAV12D-3	F	TRAJ26	F	CALSP*DQGLTF	out-of-frame	130
TRAV7N-6	F	TRAJ23	F	CAVSLMNYNQGKLIF	in-frame	129
TRAV6N-7	F	TRAJ6	F	CALGASSGGNYKPTF	in-frame	129
TRAV6N-5	F	TRAJ44	ORF	CALFTGSGGKLTL	in-frame	129
TRAV6-5	F	TRAJ53	F	CALRNSGGSNYKLTF	in-frame	128
TRAV13D-4	F	TRAJ32	F	CAMEEREQWQQAH*F	out-of-frame	128
TRAV6-2	F	TRAJ21	F	CVLGELQRAL*F	out-of-frame	127
TRAV16D/DV11	F	TRAJ53	F	CAMRGHSGGSNYKLTF	in-frame	127
TRAV12-3	F	TRAJ34	F	CALSSSNTNKVVF	in-frame	127
TRAV4D-3	F	TRAJ52	F	CAAEVGNTGANTGKLTF	in-frame	126
TRAV5D-4	F	TRAJ31	F	CAAVRNSNNRIFF	in-frame	125
TRAV9N-4	F	TRAJ32	F	CALTLIMGAVATSS**F	out-of-frame	124
TRAV14N-1	F	TRAJ31	F	CAATGNSNNRIFF	in-frame	124
TRAV13N-1	F	TRAJ28	F	CAITGTGSNRLTF	in-frame	122
TRAV4N-4	F	TRAJ22	F	CAAEPSGSWQLIF	in-frame	121
TRAV12D-1	F	TRAJ31	F	CALSGVAITES**F	out-of-frame	121
TRAV14N-1	F	TRAJ9	F	CAASWMGYKLTF	in-frame	120
TRAV7-3	F	TRAJ23	F	CAVSPNYNQGKLIF	in-frame	119
TRAV13D-4	F	TRAJ48	F	CAPRPTMEMRK**TF	out-of-frame	119
TRAV17	F	TRAJ50	F	CALEGAIIASSSFSKLVF	in-frame	116
TRAV13N-1	F	TRAJ57	F	CAILNQGGSAKLIF	in-frame	115
TRAV12N-1	F	TRAJ33	F	CALISDSNYQLIW	in-frame	113
TRAV9N-4	F	TRAJ37	F	CVLSARRTGNTGKLIF	in-frame	112
TRAV7D-4	F	TRAJ23	F	CAASRLNYNQGKLIF	in-frame	112
TRAV13D-1	F	TRAJ13	F	CALEGVWDLPE*F	out-of-frame	112
TRAV6N-5	F	TRAJ15	F	CALGGQGGRALIF	in-frame	111
TRAV14D-1	F	TRAJ34	F	CAASTNTNKVVF	in-frame	111
TRAV5D-4	F	TRAJ52	F	CAANTGANTGKLTF	in-frame	110
TRAV8N-2	F	TRAJ21	F	CARRNYNVLYF	in-frame	109
TRAV7N-6	F	TRAJ33	F	CAVDSNYQLIW	in-frame	109
TRAV7N-6	F	TRAJ21	F	CAVRLMSNYNVLYF	in-frame	109
TRAV21/DV12	F	TRAJ58	F	CILRGTGSKLSF	in-frame	109
TRAV9D-4	F	TRAJ43	F	CAVRTNNNNAPRF	in-frame	108
TRAV9D-1	F	TRAJ30	F	CAVRVTNAYKVIF	in-frame	108
TRAV14D-3/DV8	F	TRAJ30	F	CAASKPPNAYKVIF	in-frame	108
TRAV12D-2	F	TRAJ22	F	CALSQIFWQLATH*F	out-of-frame	108
TRAV12D-1	F	TRAJ30	F	CALSERGAQMLTKS**F	out-of-frame	108
TRAV9N-3	F	TRAJ6	F	CAVSGGNYKPTF	in-frame	107
TRAV1	F	TRAJ17	F	CAVRPRLTVQGTS**TF	out-of-frame	107
TRAV8D-2	F	TRAJ18	F	CATGVQP**GRLHF	out-of-frame	105
TRAV15N-2	F	TRAJ9	F	CALSELPWATNL**F	out-of-frame	105
TRAV14D-3/DV8	F	TRAJ47	ORF	CAASENYANKMIF	in-frame	105
TRAV4N-3	F	TRAJ21	F	CAAEAGYNVLYF	in-frame	104
TRAV12D-2	F	TRAJ37	F	CASSTGNTGKLIF	in-frame	104
TRAV12N-2	F	TRAJ39	F	CALRHNAGAKLTF	in-frame	103
TRAV9-1	F	TRAJ16	F	CAVSGASSGQKLVF	in-frame	102
TRAV12N-2	F	TRAJ52	F	CALTGANTGKLTF	in-frame	102
TRAV9D-1	F	TRAJ52	F	CAVSGANTGKLTF	in-frame	101
TRAV9D-1	F	TRAJ30	F	CAVKHAYKVIF	in-frame	100
TRAV7D-4	F	TRAJ30	F	CAATDTNAYKVIF	in-frame	99
TRAV12D-2	F	TRAJ39	F	CALRDDNNAGAKLTF	in-frame	99
TRAV4D-3	F	TRAJ9	F	CAAEAGDMGYKLTF	in-frame	98
TRAV14D-3/DV8	F	TRAJ37	F	CAASGTGNTGKLIF	in-frame	98
TRAV7N-5	F	TRAJ21	F	CAVKV*NYNVLYF	out-of-frame	97
TRAV7-5	F	TRAJ26	F	CAVSMVTMPRD**TF	out-of-frame	97
TRAV4D-3	F	TRAJ22	F	CAAEASSSGSWQLIF	in-frame	97
TRAV14N-1	F	TRAJ43	F	CAASAGNNNAPRF	in-frame	97
TRAV12N-3	F	TRAJ31	F	CALSEGNNRIFF	in-frame	97
TRAV9D-4	F	TRAJ31	F	CAVSAVGNNRIFF	in-frame	96
TRAV8-1	F	TRAJ52	F	CATEHTGANTGKLTF	in-frame	96
TRAV7D-2	F	TRAJ13	F	CAAANSGTYQRF	in-frame	96
TRAV16D/DV11	F	TRAJ57	F	CAMRESLNQGGSAKLIF	in-frame	96
TRAV3N-3	F	TRAJ23	F	CAVSGYNQGKLIF	in-frame	95
TRAV19	F	TRAJ58	F	CAAGAQGTGSKLSF	in-frame	95
TRAV12D-2	F	TRAJ15	F	CALSPPREAEL**IF	out-of-frame	95
TRAV13N-1	F	TRAJ31	F	CAE*SNNRIFF	out-of-frame	94
TRAV7D-4	F	TRAJ12	F	CAASKGTGGYKVVF	in-frame	93
TRAV6N-7	F	TRAJ23	F	CALGPPMNYNQGKLIF	in-frame	93
TRAV3N-3	F	TRAJ17	F	CAVLNSAGNKLTF	in-frame	93
TRAV13N-3	F	TRAJ23	F	CALANYNQGKLIF	in-frame	93
TRAV13N-1	F	TRAJ39	F	CAINNAGAKLTF	in-frame	92
TRAV9N-4	F	TRAJ9	F	CALSASNMGYKLTF	in-frame	91
TRAV14D-3/DV8	F	TRAJ31	F	CAASAPSNNRIFF	in-frame	91
TRAV13N-1	F	TRAJ24	F	CAMGGTASLGKLQF	in-frame	91
TRAV15N-2	F	TRAJ33	F	CALSELRRGATIS**IW	out-of-frame	90
TRAV7D-2	F	TRAJ2	F	CAGMNTGGLSGKLTF	in-frame	89
TRAV4N-3	F	TRAJ12	F	CAAEFRDWRL*KVVF	out-of-frame	89
TRAV4-2	F	TRAJ9	F	CAVEGGNMGYKLTF	in-frame	89
TRAV3N-3	F	TRAJ28	F	CAVSAPRHWE*NRLTF	out-of-frame	88
TRAV14D-3/DV8	F	TRAJ22	F	CAASSGSWQLIF	in-frame	88
TRAV13D-1	F	TRAJ50	F	CALPRGASSSFSKLVF	in-frame	88
TRAV12N-3	F	TRAJ4	ORF	CALPLSGSFNKLTF	in-frame	88
TRAV8D-2	F	TRAJ34	F	CATDASNTNKVVF	in-frame	87
TRAV8D-1	F	TRAJ48	F	CATNYGNEKITF	in-frame	87
TRAV16D/DV11	F	TRAJ42	F	CAMRDHSGGSNAKLTF	in-frame	87
TRAV14N-1	F	TRAJ26	F	CAASMNYAQGLTF	in-frame	87
TRAV9N-4	F	TRAJ15	F	CALGYQGGRALIF	in-frame	86
TRAV7-5	F	TRAJ56	F	CAVSAATGGNNKLTF	in-frame	86
TRAV4N-3	F	TRAJ9	F	CAAGDMGYKLTF	in-frame	86
TRAV7N-6	F	TRAJ32	F	CAVSYGSSGNKLIF	in-frame	85
TRAV7D-4	F	TRAJ37	F	CAASLTGNTGKLIF	in-frame	85
TRAV6-1	F	TRAJ22	F	CVLGEGAGSWQLIF	in-frame	85
TRAV13N-4	F	TRAJ23	F	CAMKNYNQGKLIF	in-frame	85
TRAV7D-4	F	TRAJ24	F	CAASGTTASLGKLQF	in-frame	84
TRAV6N-5	F	TRAJ12	F	CALGGTGGYKVVF	in-frame	84
TRAV14N-3	F	TRAJ13	F	CAASKNSGTYQRF	in-frame	84
TRAV14N-1	F	TRAJ27	F	CAASANTGKLTF	in-frame	84
TRAV8D-2	F	TRAJ4	ORF	CATLLSGSFNKLTF	in-frame	83
TRAV13N-1	F	TRAJ6	F	CAPRGNYKPTF	in-frame	83
TRAV4D-4	F	TRAJ58	F	CAAEAGQQGTGSKLSF	in-frame	82
TRAV4D-4	F	TRAJ42	F	CAAEKEAMQS**TF	out-of-frame	82
TRAV14N-3	F	TRAJ31	F	CAASAGNSNNRIFF	in-frame	82
TRAV7N-5	F	TRAJ26	F	CAVSIRHAQGLTF	in-frame	81
TRAV7-5	F	TRAJ53	F	CAVSMSGGSNYKLTF	in-frame	81
TRAV9N-3	F	TRAJ17	F	CAVSLTVQGTS**TF	out-of-frame	80
TRAV7-2	F	TRAJ27	F	CAASRPNTGKLTF	in-frame	80
TRAV4N-3	F	TRAJ22	F	CAAGASSGSWQLIF	in-frame	80
TRAV4D-3	F	TRAJ21	F	CAAERSNYNVLYF	in-frame	80
TRAV21/DV12	F	TRAJ58	F	CILRVNAARHWV*KLSF	out-of-frame	80
TRAV14N-1	F	TRAJ58	F	CAASPQGTGSKLSF	in-frame	80
TRAV9N-4	F	TRAJ6	F	CVLSLTSGGNYKPTF	in-frame	79
TRAV9N-4	F	TRAJ26	F	CALSINNYAQGLTF	in-frame	79
TRAV9N-2	F	TRAJ12	F	CVLSAQAGGYKVVF	in-frame	79
TRAV6N-7	F	TRAJ12	F	CALGDQGYKVVF	in-frame	79
TRAV3-1	F	TRAJ31	F	CAVSRNSNNRIFF	in-frame	79
TRAV14D-1	F	TRAJ23	F	CAASGYNQGKLIF	in-frame	79
TRAV13D-1	F	TRAJ31	F	CAPYSNNRIFF	in-frame	79
TRAV12N-3	F	TRAJ11	F	CALSEDSGYNKLTF	in-frame	79
TRAV8-1	F	TRAJ5	F	CATDDGTQVVGQLTF	in-frame	78
TRAV4D-4	F	TRAJ33	F	CAAEAGNYQLIW	in-frame	78
TRAV4D-3	F	TRAJ34	F	CAADSNTNKVVF	in-frame	78
TRAV7-5	F	TRAJ34	F	CAVSPSSNTNKVVF	in-frame	77
TRAV6D-4	F	TRAJ13	F	CALVDRNSGTYQRF	in-frame	77
TRAV10N	F	TRAJ31	F	CAASRSNNRIFF	in-frame	77
TRAV9N-4	F	TRAJ2	F	CALTPNTGGLSGKLTF	in-frame	76
TRAV8N-2	F	TRAJ18	F	CAPEVQP**GRLHF	out-of-frame	76
TRAV7-6	F	TRAJ50	F	CAVSKASSFSKLVF	in-frame	76
TRAV7-3	F	TRAJ23	F	CAVSTIITRGSL**F	out-of-frame	76
TRAV6-1	F	TRAJ30	F	CVLYDTNAYKVIF	in-frame	76
TRAV4N-4	F	TRAJ34	F	CAAESNTNKVVF	in-frame	76
TRAV14D-1	F	TRAJ45	F	CAASRAEGADRLTF	in-frame	76
TRAV13-4/DV7	F	TRAJ49	F	CAMERNTGYQNFYF	in-frame	76
TRAV6D-6	F	TRAJ34	F	CALGDPANTNKVVF	in-frame	75
TRAV6D-6	F	TRAJ23	F	CALGNYNQGKLIF	in-frame	75
TRAV12N-1	F	TRAJ53	F	CALRDSGGSNYKLTF	in-frame	75
TRAV10N	F	TRAJ31	F	CAAPYNSNNRIFF	in-frame	75
TRAV8N-2	F	TRAJ6	F	CVTSGGNYKPTF	in-frame	74
TRAV6N-7	F	TRAJ17	F	CALGPNSAGNKLTF	in-frame	74
TRAV3N-3	F	TRAJ30	F	CAVSAPTNAYKVIF	in-frame	74
TRAV13D-1	F	TRAJ31	F	CALAE*SNNRIFF	out-of-frame	74
TRAV9N-4	F	TRAJ40	F	CVLSANTGNYKYVF	in-frame	73
TRAV5D-4	F	TRAJ34	F	CAASEPNTNKVVF	in-frame	73
TRAV4N-3	F	TRAJ32	F	CAAEARIMGAVATSS**F	out-of-frame	73
TRAV6N-6	F	TRAJ17	F	CALSENSAGNKLTF	in-frame	72
TRAV9N-4	F	TRAJ38	F	CALNVGDNSKLIW	in-frame	71
TRAV7N-6	F	TRAJ16	F	CAVSTSSGQKLVF	in-frame	71
TRAV7N-5	F	TRAJ48	F	CAVSANYGNEKITF	in-frame	71
TRAV7-5	F	TRAJ27	F	CAVSMGTNTGKLTF	in-frame	71
TRAV7-3	F	TRAJ31	F	CAVSMKGNNRIFF	in-frame	71
TRAV6N-5	F	TRAJ31	F	CALADSNNRIFF	in-frame	71
TRAV19	F	TRAJ22	F	CAAGASSGSWQLIF	in-frame	71
TRAV10N	F	TRAJ34	F	CAARESNTNKVVF	in-frame	71
TRAV9-1	F	TRAJ15	F	CAVSAYQGGRALIF	in-frame	70
TRAV7-3	F	TRAJ32	F	CAGSYGSSGNKLIF	in-frame	70
TRAV6N-7	F	TRAJ9	F	CALGGNGLQTY*F	out-of-frame	70
TRAV4N-4	F	TRAJ31	F	CAAGQ*NRIFF	out-of-frame	70
TRAV4D-4	F	TRAJ45	F	CAAEANRRCR*RLTF	out-of-frame	70
TRAV12N-3	F	TRAJ21	F	CALSERNYNVLYF	in-frame	70
TRAV12N-2	F	TRAJ42	F	CALSNGGSNAKLTF	in-frame	70
TRAV7D-4	F	TRAJ4	ORF	CAARAIW*SFNKLTF	out-of-frame	69
TRAV7D-2	F	TRAJ27	F	CAAVNTNTGKLTF	in-frame	69
TRAV4N-4	F	TRAJ12	F	CAAETGGYKVVF	in-frame	69
TRAV13N-1	F	TRAJ42	F	CAMERGSNAKLTF	in-frame	69
TRAV12N-2	F	TRAJ40	F	CALSVYRKLQIR*F	out-of-frame	69
TRAV10	F	TRAJ44	ORF	CAASMTGSGGKLTL	in-frame	69
TRAV6N-5	F	TRAJ32	F	CALTLNYGSSGNKLIF	in-frame	68
TRAV4D-4	F	TRAJ42	F	CAVEEAMQS**TF	out-of-frame	68
TRAV12N-3	F	TRAJ43	F	CALSLNNNNAPRF	in-frame	68
TRAV12D-2	F	TRAJ37	F	CAGGTGNTGKLIF	in-frame	68
TRAV9D-1	F	TRAJ9	F	CAVDMGYKLTF	in-frame	67
TRAV6D-6	F	TRAJ18	F	CALGERGSALGRLHF	in-frame	67
TRAV3N-3	F	TRAJ22	F	CAVSASSGSWQLIF	in-frame	67
TRAV14D-3/DV8	F	TRAJ31	F	CAASNSNNRIFF	in-frame	67
TRAV12D-2	F	TRAJ30	F	CALSHDTNAYKVIF	in-frame	67
TRAV12-3	F	TRAJ43	F	CALSNNNNAPRF	in-frame	67
TRAV1	F	TRAJ15	F	CAVRVYQGGRALIF	in-frame	67
TRAV7N-6	F	TRAJ23	F	CAVSSYNQGKLIF	in-frame	66
TRAV6D-6	F	TRAJ39	F	CALGNNAGAKLTF	in-frame	66
TRAV3N-3	F	TRAJ31	F	CAVSRHSNNRIFF	in-frame	66
TRAV13N-2	F	TRAJ31	F	CAIYDSNNRIFF	in-frame	66
TRAV9N-2	F	TRAJ40	F	CVLSYNTGNYKYVF	in-frame	65
TRAV7D-2	F	TRAJ12	F	CAETGGYKVVF	in-frame	65
TRAV6N-7	F	TRAJ30	F	CALGDRSTNAYKVIF	in-frame	65
TRAV5N-4	F	TRAJ27	F	CAASSPNTGKLTF	in-frame	65
TRAV3N-3	F	TRAJ5	F	CAVRRGTQVVGQLTF	in-frame	65
TRAV13N-2	F	TRAJ34	F	CAIDRPNTNKVVF	in-frame	65
TRAV7D-4	F	TRAJ27	F	CAAALNTNTGKLTF	in-frame	64
TRAV7D-2	F	TRAJ30	F	CAAYTNAYKVIF	in-frame	64
TRAV4D-2	P	TRAJ13	F	CAADANSGTYQRF	in-frame	64
TRAV14N-3	F	TRAJ31	F	CAASHSNNRIFF	in-frame	64
TRAV12D-2	F	TRAJ40	F	CALRHTGNYKYVF	in-frame	63
TRAV7N-6	F	TRAJ11	F	CAHDSGYNKLTF	in-frame	62
TRAV7-6	F	TRAJ57	F	CAALNQGGSAKLIF	in-frame	62
TRAV16D/DV11	F	TRAJ53	F	CAMREGTGSGGSNYKLTF	in-frame	62
TRAV14-2	F	TRAJ53	F	CAASSEGGGSNYKLTF	in-frame	62
TRAV8D-2	F	TRAJ18	F	CATEGRGSALGRLHF	in-frame	61
TRAV3N-3	F	TRAJ12	F	CAVSLGLEAIKW**F	out-of-frame	61
TRAV14N-3	F	TRAJ30	F	CAASRANAYKVIF	in-frame	61
TRAV12N-2	F	TRAJ37	F	CALRITGNTGKLIF	in-frame	61
TRAV12-3	F	TRAJ31	F	CALLNSNNRIFF	in-frame	61
TRAV11	F	TRAJ18	F	CVVGAQRFSLREAA*F	out-of-frame	61
TRAV6N-7	F	TRAJ33	F	CALGAGGNYQLIW	in-frame	60
TRAV15N-2	F	TRAJ6	F	CALSEPQPQEETTNL**F	out-of-frame	60
TRAV13D-1	F	TRAJ37	F	CALDWTGNTGKLIF	in-frame	60
TRAV12N-3	F	TRAJ9	F	CALSEHMGYKLTF	in-frame	60
TRAV12N-3	F	TRAJ18	F	CARLDRGSALGRLHF	in-frame	60
TRAV9N-4	F	TRAJ33	F	CALSRGDSNYQLIW	in-frame	59
TRAV9-1	F	TRAJ23	F	CAVSNYNQGKLIF	in-frame	59
TRAV7N-6	F	TRAJ6	F	CAAGGNYKPTF	in-frame	59
TRAV4N-4	F	TRAJ37	F	CAAEAPRQYRKTH*F	out-of-frame	59
TRAV4N-4	F	TRAJ12	F	CAARTGGYKVVF	in-frame	59
TRAV13N-1	F	TRAJ11	F	CAMERHSGYNKLTF	in-frame	59
TRAV12N-3	F	TRAJ7	ORF	CALRPDYSNNRLTL	in-frame	59
TRAV9N-4	F	TRAJ31	F	CAPLGAITES**F	out-of-frame	58
TRAV6D-6	F	TRAJ42	F	CALGNSGGSNAKLTF	in-frame	58
TRAV3N-3	F	TRAJ33	F	CAVDSNYQLIW	in-frame	58
TRAV14N-3	F	TRAJ40	F	CAASNTGNYKYVF	in-frame	58
TRAV14N-1	F	TRAJ6	F	CAASEASGGNYKPTF	in-frame	58
TRAV13D-1	F	TRAJ27	F	CAPRHQYRQIN*F	out-of-frame	58
TRAV9N-3	F	TRAJ37	F	CAVSMPGNTGKLIF	in-frame	57
TRAV6N-7	F	TRAJ26	F	CALGEDYAQGLTF	in-frame	57
TRAV5D-4	F	TRAJ34	F	CAGANTNKVVF	in-frame	57
TRAV14N-2	F	TRAJ33	F	CAASPRDYQLIW	in-frame	57
TRAV12D-2	F	TRAJ23	F	CAFNYNQGKLIF	in-frame	57
TRAV10N	F	TRAJ48	F	CAASTGGNEKITF	in-frame	57
TRAV10N	F	TRAJ2	F	CAASVNTGGLSGKLTF	in-frame	57
TRAV9N-4	F	TRAJ27	F	CALSMNTNTGKLTF	in-frame	56
TRAV9D-4	F	TRAJ50	F	CAGGGRASSSFSKLVF	in-frame	56
TRAV7N-6	F	TRAJ21	F	CAGMSNYNVLYF	in-frame	56
TRAV7D-4	F	TRAJ31	F	CAASENSNNRIFF	in-frame	56
TRAV4N-4	F	TRAJ27	F	CAAGNTNTGKLTF	in-frame	56
TRAV16D/DV11	F	TRAJ30	F	CAMREGTNAYKVIF	in-frame	56
TRAV14N-1	F	TRAJ9	F	CAARASNMGYKLTF	in-frame	56
TRAV9N-4	F	TRAJ42	F	CALNGGSNAKLTF	in-frame	55
TRAV4D-3	F	TRAJ31	F	CAARRNSNNRIFF	in-frame	55
TRAV4D-3	F	TRAJ26	F	CAAVRNNYAQGLTF	in-frame	55
TRAV14D-3/DV8	F	TRAJ6	F	CAAGAGGNYKPTF	in-frame	55
TRAV13D-1	F	TRAJ47	ORF	CALERYANKMIF	in-frame	55
TRAV12N-3	F	TRAJ9	F	CALFNMGYKLTF	in-frame	55
TRAV10N	F	TRAJ44	ORF	CARGQWWKTH*L	out-of-frame	55
TRAV7N-5	F	TRAJ43	F	CAVSANNNNAPRF	in-frame	54
TRAV6N-6	F	TRAJ16	F	CALPDATSSGQKLVF	in-frame	54
TRAV6N-5	F	TRAJ38	F	CALGRNVGDNSKLIW	in-frame	54
TRAV14-2	F	TRAJ42	F	CAASGGGGSNAKLTF	in-frame	54
TRAV12N-2	F	TRAJ13	F	CALSEANSGTYQRF	in-frame	54
TRAV9D-4	F	TRAJ31	F	CAVSARSNNRIFF	in-frame	53
TRAV8-1	F	TRAJ38	F	CATSNVGDNSKLIW	in-frame	53
TRAV7N-5	F	TRAJ49	F	CAVTTGYQNFYF	in-frame	53
TRAV7N-4	F	TRAJ13	F	CAVSEHKNSGTYQRF	in-frame	53
TRAV7D-2	F	TRAJ40	F	CAARNTGNYKYVF	in-frame	53
TRAV6-4	F	TRAJ16	F	CALVEASSGQKLVF	in-frame	53
TRAV14N-2	F	TRAJ39	F	CAASTGAKLTF	in-frame	53
TRAV9N-4	F	TRAJ13	F	CALRCKFWDLPE*F	out-of-frame	52
TRAV7D-2	F	TRAJ43	F	CAARRNNNNAPRF	in-frame	52
TRAV6-1	F	TRAJ31	F	CVLGDDSNNRIFF	in-frame	52
TRAV2	F	TRAJ39	F	CIVTVLQ*NNAGAKLTF	out-of-frame	52
TRAV13D-1	F	TRAJ27	F	CALAGP*NTNTGKLTF	out-of-frame	52
TRAV12N-3	F	TRAJ13	F	CALMGQILGLTR**F	out-of-frame	52
TRAV7-6	F	TRAJ34	F	CAVSSSSNTNKVVF	in-frame	51
TRAV6D-6	F	TRAJ48	F	CALGANYGNEKITF	in-frame	51
TRAV5N-4	F	TRAJ26	F	CAASWEPRD**TF	out-of-frame	51
TRAV4N-4	F	TRAJ6	F	CAVPTSGGNYKPTF	in-frame	51
TRAV4D-4	F	TRAJ22	F	CAADSGSWQLIF	in-frame	51
TRAV14N-2	F	TRAJ6	F	CAANPGGNYKPTF	in-frame	51
TRAV13-4/DV7	F	TRAJ57	F	CAKLIKEGLRSS**F	out-of-frame	51
TRAV7N-6	F	TRAJ34	F	CAVSRTTNKVVF	in-frame	50
TRAV7N-4	F	TRAJ11	F	CAVSDSGYNKLTF	in-frame	50
TRAV6N-7	F	TRAJ35	F	CALGEGFASALTF	in-frame	50
TRAV6N-5	F	TRAJ31	F	CALGDRSSNNRIFF	in-frame	50
TRAV4N-3	F	TRAJ22	F	CAAARIFWQLATH*F	out-of-frame	50
TRAV12N-3	F	TRAJ27	F	CALNTNTGKLTF	in-frame	50
TRAV8D-1	F	TRAJ15	F	CATLYQGGRALIF	in-frame	49
TRAV7N-4	F	TRAJ6	F	CAVSEPGGNYKPTF	in-frame	49
TRAV7D-4	F	TRAJ49	F	CAALNTGYQNFYF	in-frame	49
TRAV7D-4	F	TRAJ22	F	CAASQSSGSWQLIF	in-frame	49
TRAV7-3	F	TRAJ27	F	CAVKGTNTGKLTF	in-frame	49
TRAV5N-4	F	TRAJ4	ORF	CAASAPGSFNKLTF	in-frame	49
TRAV4N-4	F	TRAJ22	F	CAAASSGSWQLIF	in-frame	49
TRAV14N-1	F	TRAJ12	F	CAARTGGYKVVF	in-frame	49
TRAV14D-3/DV8	F	TRAJ52	F	CAASDTGANTGKLTF	in-frame	49
TRAV13N-2	F	TRAJ43	F	CARDNNNAPRF	in-frame	49
TRAV13D-1	F	TRAJ31	F	CALDSNNRIFF	in-frame	49
TRAV13-4/DV7	F	TRAJ56	F	CAMEGGYWRQ*NKLTF	out-of-frame	49
TRAV10N	F	TRAJ34	F	CAARASNTNKVVF	in-frame	49
TRAV9-1	F	TRAJ52	F	CAVSTGANTGKLTF	in-frame	48
TRAV8-1	F	TRAJ31	F	CATGRSNNRIFF	in-frame	48
TRAV7N-5	F	TRAJ57	F	CAVSMQGGSAKLIF	in-frame	48
TRAV4D-4	F	TRAJ40	F	CAAEAATGNYKYVF	in-frame	48
TRAV9-1	F	TRAJ12	F	CAVSAGTGGYKVVF	in-frame	47
TRAV7N-6	F	TRAJ12	F	CAVHGTGGYKVVF	in-frame	47
TRAV15N-1	F	TRAJ2	F	CALWELNTGGLSGKLTF	in-frame	47
TRAV14N-2	F	TRAJ26	F	CAARNNYAQGLTF	in-frame	47
TRAV14D-3/DV8	F	TRAJ37	F	CAAVTGNTGKLIF	in-frame	47
TRAV14D-1	F	TRAJ40	F	CAASASTGNYKYVF	in-frame	47
TRAV11	F	TRAJ18	F	CVVGDRGSALGRLHF	in-frame	47
TRAV9N-4	F	TRAJ7	ORF	CALSEYSNNRLTL	in-frame	46
TRAV8D-1	F	TRAJ40	F	CVLNTGNYKYVF	in-frame	46
TRAV6D-4	F	TRAJ22	F	CALVEPGSWQLIF	in-frame	46
TRAV6D-3	F	TRAJ26	F	CAMKDYAQGLTF	in-frame	46
TRAV3N-3	F	TRAJ22	F	CAVSPSGSWQLIF	in-frame	46
TRAV14N-1	F	TRAJ52	F	CAALPTGANTGKLTF	in-frame	46
TRAV12N-3	F	TRAJ37	F	CALSVITGNTGKLIF	in-frame	46
TRAV9N-4	F	TRAJ22	F	CALSPASSGSWQLIF	in-frame	45
TRAV8-1	F	TRAJ35	F	CATWRTGFASALTF	in-frame	45
TRAV7-2	F	TRAJ30	F	CAASIWDTNAYKVIF	in-frame	45
TRAV6D-3	F	TRAJ28	F	CAPQALGVTGS**F	out-of-frame	45
TRAV14-2	F	TRAJ40	F	CAASRSGNYKYVF	in-frame	45
TRAV14-2	F	TRAJ27	F	CAASRGNTGKLTF	in-frame	45
TRAV7D-2	F	TRAJ30	F	CAAPRTNAYKVIF	in-frame	44
TRAV6N-7	F	TRAJ22	F	CALESSGSWQLIF	in-frame	44
TRAV3N-3	F	TRAJ9	F	CAVSAATWATNL**F	out-of-frame	44
TRAV3N-3	F	TRAJ34	F	CAVTPSNTNKVVF	in-frame	44
TRAV12N-2	F	TRAJ12	F	CALSESGGYKVVF	in-frame	44
TRAV9N-3	F	TRAJ27	F	CAVPPYNTNTGKLTF	in-frame	43
TRAV9N-2	F	TRAJ21	F	CVLSNYNVLYF	in-frame	43
TRAV4N-4	F	TRAJ18	F	CAAGRGSALGRLHF	in-frame	43
TRAV15-1/DV6-1	F	TRAJ11	F	CALWELERDTTNS**F	out-of-frame	43
TRAV13N-2	F	TRAJ22	F	CAPGLLAAGNS**F	out-of-frame	43
TRAV1	F	TRAJ27	F	CAVRDNTNTGKLTF	in-frame	43
TRAV9N-2	F	TRAJ37	F	CVLSAAGNTGKLIF	in-frame	42
TRAV7N-5	F	TRAJ57	F	CAVRGNQGGSAKLIF	in-frame	42
TRAV6N-7	F	TRAJ15	F	CALGDRQGGRALIF	in-frame	42
TRAV6D-6	F	TRAJ30	F	CALADTNAYKVIF	in-frame	42
TRAV4N-4	F	TRAJ12	F	CAAEASGGYKVVF	in-frame	42
TRAV4D-4	F	TRAJ56	F	CAAEAAGGNNKLTF	in-frame	42
TRAV21/DV12	F	TRAJ57	F	CILRVHGGSAKLIF	in-frame	42
TRAV14N-2	F	TRAJ26	F	CAASTGNYAQGLTF	in-frame	42
TRAV14D-3/DV8	F	TRAJ12	F	CAASAPGGYKVVF	in-frame	42
TRAV12N-2	F	TRAJ24	F	CALSETASLGKLQF	in-frame	42
TRAV9D-1	F	TRAJ11	F	CAVRDSGYNKLTF	in-frame	41
TRAV8N-2	F	TRAJ40	F	WGDRKLQIR*F	out-of-frame	41
TRAV7N-5	F	TRAJ31	F	CAVSKGNNRIFF	in-frame	41
TRAV7N-5	F	TRAJ23	F	CAVSGNYNQGKLIF	in-frame	41
TRAV7N-4	F	TRAJ33	F	CAVRGKSNYQLIW	in-frame	41
TRAV7D-4	F	TRAJ44	ORF	CAASEQRWQWWKTH*L	out-of-frame	41
TRAV7D-4	F	TRAJ31	F	CAARTNSNNRIFF	in-frame	41
TRAV6D-6	F	TRAJ27	F	CALGEGTNTGKLTF	in-frame	41
TRAV4D-3	F	TRAJ26	F	CAADPK*NYAQGLTF	out-of-frame	41
TRAV11N	P	TRAJ2	F	CVVGAREYWRTKW*KLTF	out-of-frame	41
TRAV6N-7	F	TRAJ49	F	CALGETGYQNFYF	in-frame	40
TRAV6-7/DV9	F	TRAJ31	F	CALSDRGSNNRIFF	in-frame	40
TRAV3N-3	F	TRAJ37	F	CAVSALAGNTGKLIF	in-frame	40
TRAV14N-1	F	TRAJ13	F	CAASANSGTYQRF	in-frame	40
TRAV12N-2	F	TRAJ9	F	CALRGNMGYKLTF	in-frame	40
TRAV12N-2	F	TRAJ17	F	CALSDRGQCREQAN*F	out-of-frame	40
TRAV12D-2	F	TRAJ30	F	CALSSTNAYKVIF	in-frame	40
TRAV9N-4	F	TRAJ17	F	CVLNSAGNKLTF	in-frame	39
TRAV9-1	F	TRAJ31	F	CAVSAASNNRIFF	in-frame	39
TRAV8N-2	F	TRAJ27	F	CATDNTNTGKLTF	in-frame	39
TRAV7N-6	F	TRAJ27	F	CAVSVGTGSNRLTFGKGTKFSLIPKAPVKVIAIARSTV*NTNTGKLTF	out-of-frame	39
TRAV7N-4	F	TRAJ17	F	CAVSEHANSAGNKLTF	in-frame	39
TRAV7-5	F	TRAJ21	F	CAVEGLITTCF**F	out-of-frame	39
TRAV6-7/DV9	F	TRAJ56	F	CALSTGGNNKLTF	in-frame	39
TRAV6-7/DV9	F	TRAJ49	F	CALTLQNTGYQNFYF	in-frame	39
TRAV5D-4	F	TRAJ39	F	CAASGNNAGAKLTF	in-frame	39
TRAV4N-3	F	TRAJ11	F	CAADDSGYNKLTF	in-frame	39
TRAV3N-3	F	TRAJ21	F	CAVSMSNYNVLYF	in-frame	39
TRAV16D/DV11	F	TRAJ17	F	CAMREGSAGNKLTF	in-frame	39
TRAV14D-3/DV8	F	TRAJ7	ORF	CAASGLQQQQTY*L	out-of-frame	39
TRAV14D-1	F	TRAJ23	F	CAAMNYNQGKLIF	in-frame	39
TRAV11	F	TRAJ34	F	CVVGAPIPTKS**F	out-of-frame	39
TRAV10	F	TRAJ34	F	CAARASNTNKVVF	in-frame	39
TRAV10	F	TRAJ12	F	CAASIPGGYKVVF	in-frame	39
TRAV9N-4	F	TRAJ15	F	CALSYQGGRALIF	in-frame	38
TRAV7-3	F	TRAJ39	F	CAVSPGDAGAKLTF	in-frame	38
TRAV6N-7	F	TRAJ9	F	CALGPMGYKLTF	in-frame	38
TRAV6N-7	F	TRAJ7	ORF	CAHHYSNNRLTL	in-frame	38
TRAV6N-6	F	TRAJ26	F	CALSKDNYAQGLTF	in-frame	38
TRAV6D-6	F	TRAJ16	F	CALGERTSSGQKLVF	in-frame	38
TRAV14-2	F	TRAJ49	F	CAASQNTGYQNFYF	in-frame	38
TRAV13D-1	F	TRAJ37	F	CAWTGNTGKLIF	in-frame	38
TRAV13-4/DV7	F	TRAJ43	F	CAMERITTMPH**F	out-of-frame	38
TRAV12D-2	F	TRAJ37	F	CALSDWAGNTGKLIF	in-frame	38
TRAV8-1	F	TRAJ15	F	CATDWQGGRALIF	in-frame	37
TRAV7-6	F	TRAJ23	F	CAVSMVYNQGKLIF	in-frame	37
TRAV7-5	F	TRAJ37	F	CAVSNTGKLIF	in-frame	37
TRAV6D-6	F	TRAJ6	F	CALGDLSGGNYKPTF	in-frame	37
TRAV4N-3	F	TRAJ12	F	CAAEGTGGYKVVF	in-frame	37
TRAV19	F	TRAJ40	F	CAAGGVNTGNYKYVF	in-frame	37
TRAV14N-3	F	TRAJ12	F	CAASRAGGYKVVF	in-frame	37
TRAV13N-2	F	TRAJ31	F	CAIGKGSNNRIFF	in-frame	37
TRAV9N-2	F	TRAJ43	F	CVLRAQ*NNNAPRF	out-of-frame	36
TRAV17	F	TRAJ40	F	CALDTGNYKYVF	in-frame	36
TRAV16D/DV11	F	TRAJ15	F	CAMREGQGGRALIF	in-frame	36
TRAV11	F	TRAJ31	F	CVVGAWNRIFF	in-frame	36
TRAV10N	F	TRAJ30	F	CAASMFDTNAYKVIF	in-frame	36
TRAV8D-2	F	TRAJ13	F	CATEANSGTYQRF	in-frame	35
TRAV8D-1	F	TRAJ27	F	CATDAGNTGKLTF	in-frame	35
TRAV5D-4	F	TRAJ52	F	CAATLELTLESS**F	out-of-frame	35
TRAV4D-4	F	TRAJ37	F	CAAEASAGNTGKLIF	in-frame	35
TRAV16D/DV11	F	TRAJ53	F	CAMREGNSGGSNYKLTF	in-frame	35
TRAV14N-1	F	TRAJ35	F	CAASYRQALQVR**TF	out-of-frame	35
TRAV14-2	F	TRAJ27	F	CAASAPNTGKLTF	in-frame	35
TRAV9N-4	F	TRAJ40	F	CALRRTGNYKYVF	in-frame	34
TRAV9N-3	F	TRAJ40	F	CAVSMVTGNYKYVF	in-frame	34
TRAV7D-2	F	TRAJ13	F	CAAGNSGTYQRF	in-frame	34
TRAV7-1	F	TRAJ39	F	CAVSANNNAGAKLTF	in-frame	34
TRAV4D-4	F	TRAJ40	F	CAVYTGNYKYVF	in-frame	34
TRAV4D-4	F	TRAJ33	F	CAAEDSNYQLIW	in-frame	34
TRAV14N-1	F	TRAJ26	F	CAASAGDYAQGLTF	in-frame	34
TRAV13N-4	F	TRAJ17	F	CAAKTNSAGNKLTF	in-frame	34
TRAV13D-2	F	TRAJ53	F	CAIDRGGSNYKLTF	in-frame	34
TRAV12N-3	F	TRAJ24	F	CALSRATASLGKLQF	in-frame	34
TRAV7-5	F	TRAJ15	F	CAVSRQGGRALIF	in-frame	33
TRAV6D-6	F	TRAJ2	F	CALGDRILED**SGKLTF	out-of-frame	33
TRAV6-7/DV9	F	TRAJ34	F	CALSDSSNTNKVVF	in-frame	33
TRAV4N-4	F	TRAJ34	F	CAAGPSNTNKVVF	in-frame	33
TRAV4D-4	F	TRAJ48	F	CAAHPALWK*EKITF	out-of-frame	33
TRAV4D-4	F	TRAJ44	ORF	CAAEAQTGSGGKLTL	in-frame	33
TRAV21/DV12	F	TRAJ57	F	CILRRQGGSAKLIF	in-frame	33
TRAV13N-4	F	TRAJ31	F	CALEPSNNRIFF	in-frame	33
TRAV13-4/DV7	F	TRAJ50	F	CAMASSSFSKLVF	in-frame	33
TRAV12N-3	F	TRAJ24	F	CALSGAASLGKLQF	in-frame	33
TRAV12D-2	F	TRAJ49	F	CALSQHGLPELL*F	out-of-frame	33
TRAV10N	F	TRAJ26	F	CAG*NYAQGLTF	out-of-frame	33
TRAV9N-4	F	TRAJ15	F	CVLRTYQGGRALIF	in-frame	32
TRAV9D-4	F	TRAJ31	F	CAVSNSNNRIFF	in-frame	32
TRAV9D-4	F	TRAJ31	F	CAVRRNSNNRIFF	in-frame	32
TRAV8-1	F	TRAJ27	F	CATDANTGKLTF	in-frame	32
TRAV7D-4	F	TRAJ27	F	CAAMNTNTGKLTF	in-frame	32
TRAV7-3	F	TRAJ39	F	CAVSRNNAGAKLTF	in-frame	32
TRAV7-3	F	TRAJ32	F	CAVYYGSSGNKLIF	in-frame	32
TRAV6-7/DV9	F	TRAJ24	F	CALSPSPASLGKLQF	in-frame	32
TRAV16D/DV11	F	TRAJ32	F	CAMREAYGSSGNKLIF	in-frame	32
TRAV13-4/DV7	F	TRAJ38	F	CAPNSKLIW	in-frame	32
TRAV12N-2	F	TRAJ2	F	CALSDTGGLSGKLTF	in-frame	32
TRAV12-3	F	TRAJ40	F	CALSTGNYKYVF	in-frame	32
TRAV9N-4	F	TRAJ53	F	CVLRSGGSNYKLTF	in-frame	31
TRAV7N-5	F	TRAJ6	F	CAVSMVSGGNYKPTF	in-frame	31
TRAV7N-5	F	TRAJ42	F	CAGLSGGSNAKLTF	in-frame	31
TRAV7D-4	F	TRAJ27	F	CAASEPYNTNTGKLTF	in-frame	31
TRAV7D-4	F	TRAJ18	F	CAASEQRGSALGRLHF	in-frame	31
TRAV7D-2	F	TRAJ42	F	CAAAHSGGSNAKLTF	in-frame	31
TRAV7-5	F	TRAJ34	F	CAVRSSNTNKVVF	in-frame	31
TRAV6D-6	F	TRAJ49	F	CALGSNTGYQNFYF	in-frame	31
TRAV5D-4	F	TRAJ26	F	CAASRDYAQGLTF	in-frame	31
TRAV4N-3	F	TRAJ31	F	CAAEVGSNNRIFF	in-frame	31
TRAV16N	F	TRAJ17	F	CAMRENSAGNKLTF	in-frame	31
TRAV16D/DV11	F	TRAJ52	F	CAMREGRNTGANTGKLTF	in-frame	31
TRAV14N-1	F	TRAJ48	F	CAAKRYGNEKITF	in-frame	31
TRAV13N-1	F	TRAJ22	F	CAMASGSWQLIF	in-frame	31
TRAV12N-2	F	TRAJ6	F	CALSLTSGGNYKPTF	in-frame	31
TRAV12N-2	F	TRAJ30	F	CALTPDTNAYKVIF	in-frame	31
TRAV10	F	TRAJ37	F	CAASLTGNTGKLIF	in-frame	31
TRAV7D-2	F	TRAJ22	F	CAAASSGSWQLIF	in-frame	30
TRAV7-5	F	TRAJ34	F	CAVSAGSSNTNKVVF	in-frame	30
TRAV6N-6	F	TRAJ23	F	CALTNYNQGKLIF	in-frame	30
TRAV3N-3	F	TRAJ13	F	CAVIKFWDLPE*F	out-of-frame	30
TRAV16D/DV11	F	TRAJ34	F	CAMREGSSNTNKVVF	in-frame	30
TRAV14N-3	F	TRAJ18	F	CAA*DRGSALGRLHF	out-of-frame	30
TRAV14D-3/DV8	F	TRAJ43	F	CAASANNNAPRF	in-frame	30
TRAV12N-2	F	TRAJ30	F	CALRDTNAYKVIF	in-frame	30
TRAV12N-2	F	TRAJ26	F	CALSDRHYAQGLTF	in-frame	30
TRAV7D-4	F	TRAJ26	F	CAASEPNYAQGLTF	in-frame	29
TRAV7-5	F	TRAJ31	F	CAVRGNSNNRIFF	in-frame	29
TRAV7-3	F	TRAJ48	F	CAVSIDKTMEMRK**TF	out-of-frame	29
TRAV6N-5	F	TRAJ44	ORF	CALGDPNGSGGKLTL	in-frame	29
TRAV5N-4	F	TRAJ17	F	CAASNSAGNKLTF	in-frame	29
TRAV4N-4	F	TRAJ11	F	CAAEPLNSGYNKLTF	in-frame	29
TRAV4D-4	F	TRAJ56	F	CAAFMATGGNNKLTF	in-frame	29
TRAV16D/DV11	F	TRAJ23	F	CAMRESNYNQGKLIF	in-frame	29
TRAV14N-1	F	TRAJ58	F	CAASQQGTGSKLSF	in-frame	29
TRAV14D-3/DV8	F	TRAJ7	ORF	CAASGDSNNRLTL	in-frame	29
TRAV14D-1	F	TRAJ27	F	CAASANANTGKLTF	in-frame	29
TRAV13D-1	F	TRAJ34	F	CALEQTKVVF	in-frame	29
TRAV12D-2	F	TRAJ40	F	CALSDPHNTGNYKYVF	in-frame	29
TRAV9-1	F	TRAJ21	F	CAVSARSNYNVLYF	in-frame	28
TRAV8-1	F	TRAJ22	F	CAPFAPSGSWQLIF	in-frame	28
TRAV7N-5	F	TRAJ23	F	CAVSSEL*NQGKLIF	out-of-frame	28
TRAV7D-2	F	TRAJ12	F	CAAAAGTGGYKVVF	in-frame	28
TRAV7-5	F	TRAJ23	F	CAVSMAV*NQGKLIF	out-of-frame	28
TRAV7-2	F	TRAJ23	F	CAANYNQGKLIF	in-frame	28
TRAV16N	F	TRAJ27	F	CAMRVYTNTGKLTF	in-frame	28
TRAV15N-2	F	TRAJ4	ORF	CALSACYLVASIS**TF	out-of-frame	28
TRAV14N-1	F	TRAJ52	F	CAASGNTGANTGKLTF	in-frame	28
TRAV13D-3	F	TRAJ28	F	CAMARHWE*NRLTF	out-of-frame	28
TRAV13D-1	F	TRAJ42	F	CALERSGGSNAKLTF	in-frame	28
TRAV12D-2	F	TRAJ49	F	CALRSGGYQNFYF	in-frame	28
TRAV12D-2	F	TRAJ13	F	CALSVNSGTYQRF	in-frame	28
TRAV12-3	F	TRAJ26	F	CALVNNYAQGLTF	in-frame	28
TRAV9-1	F	TRAJ40	F	CAVSALNTGNYKYVF	in-frame	27
TRAV7D-4	F	TRAJ24	F	CAASSTTASLGKLQF	in-frame	27
TRAV7D-2	F	TRAJ32	F	CAGNYGSSGNKLIF	in-frame	27
TRAV7D-2	F	TRAJ32	F	CAANYGSSGNKLIF	in-frame	27
TRAV7-3	F	TRAJ12	F	CAAGTGGYKVVF	in-frame	27
TRAV6N-7	F	TRAJ9	F	CALGDLFGNMGYKLTF	in-frame	27
TRAV6D-7	F	TRAJ37	F	CALSDGPGNTGKLIF	in-frame	27
TRAV6D-6	F	TRAJ18	F	CALGDWGSALGRLHF	in-frame	27
TRAV5N-4	F	TRAJ4	ORF	CAARIW*SFNKLTF	out-of-frame	27
TRAV4D-4	F	TRAJ43	F	CAAPAITTMPH**F	out-of-frame	27
TRAV16N	F	TRAJ16	F	CAMREGPSSGQKLVF	in-frame	27
TRAV14N-2	F	TRAJ17	F	CAASALTVQGTS**TF	out-of-frame	27
TRAV14N-1	F	TRAJ7	ORF	CAASPDYSNNRLTL	in-frame	27
TRAV13N-2	F	TRAJ2	F	CAPMNTGGLSGKLTF	in-frame	27
TRAV12N-1	F	TRAJ53	F	CALSGGSNYKLTF	in-frame	27
TRAV9D-1	F	TRAJ31	F	CAVRGGSNNRIFF	in-frame	26
TRAV7N-6	F	TRAJ16	F	CAVTLQVARSW**F	out-of-frame	26
TRAV7-3	F	TRAJ31	F	CAVSWQ*NRIFF	out-of-frame	26
TRAV5N-4	F	TRAJ15	F	CAAIYQGGRALIF	in-frame	26
TRAV14N-3	F	TRAJ34	F	CAASRPNTNKVVF	in-frame	26
TRAV14N-1	F	TRAJ22	F	CAARSSGSWQLIF	in-frame	26
TRAV13D-1	F	TRAJ9	F	CALIQHGLQTY*F	out-of-frame	26
TRAV12N-2	F	TRAJ34	F	CALSSNTNKVVF	in-frame	26
TRAV9N-4	F	TRAJ9	F	CVLSAGNMGYKLTF	in-frame	25
TRAV9-1	F	TRAJ31	F	CAVSPRNSNNRIFF	in-frame	25
TRAV7N-6	F	TRAJ4	ORF	CAVSIPGSFNKLTF	in-frame	25
TRAV7D-4	F	TRAJ42	F	CAG**GGSNAKLTF	out-of-frame	25
TRAV7D-4	F	TRAJ34	F	CAASDTVTNKVVF	in-frame	25
TRAV7D-2	F	TRAJ49	F	CAARTGYQNFYF	in-frame	25
TRAV7-3	F	TRAJ33	F	CAVYGGSNYQLIW	in-frame	25
TRAV4N-4	F	TRAJ12	F	CAAGRTGGYKVVF	in-frame	25
TRAV4D-4	F	TRAJ50	F	CAAGGLASSSFSKLVF	in-frame	25
TRAV4D-4	F	TRAJ42	F	CAAGILEEAMQS**TF	out-of-frame	25
TRAV4D-3	F	TRAJ27	F	CAAERTNTGKLTF	in-frame	25
TRAV21/DV12	F	TRAJ42	F	CILRVNSGGSNAKLTF	in-frame	25
TRAV19	F	TRAJ43	F	CAAGANNNAPRF	in-frame	25
TRAV12D-2	F	TRAJ35	F	CALSDGALQVR**TF	out-of-frame	25
TRAV10N	F	TRAJ50	F	CAASNGASSSFSKLVF	in-frame	25
TRAV9D-4	F	TRAJ44	ORF	CAVSFTGSGGKLTL	in-frame	24
TRAV6D-6	F	TRAJ2	F	CALGDRDTGGLSGKLTF	in-frame	24
TRAV3N-3	F	TRAJ26	F	CPGIN*F	out-of-frame	24
TRAV3-4	F	TRAJ53	F	CAVNSGGSNYKLTF	in-frame	24
TRAV19	F	TRAJ57	F	CAAEDQGGSAKLIF	in-frame	24
TRAV13-4/DV7	F	TRAJ52	F	CAMVPNTGANTGKLTF	in-frame	24
TRAV11	F	TRAJ32	F	CVVGALWEQWQQAH*F	out-of-frame	24
TRAV9N-4	F	TRAJ12	F	CVLSAPAGGYKVVF	in-frame	23
TRAV7D-4	F	TRAJ50	F	CAASEHGASSSFSKLVF	in-frame	23
TRAV7-3	F	TRAJ42	F	CAVSPNSGGSNAKLTF	in-frame	23
TRAV7-3	F	TRAJ18	F	CAFDRGSALGRLHF	in-frame	23
TRAV6D-6	F	TRAJ30	F	CALGEGTNAYKVIF	in-frame	23
TRAV4N-4	F	TRAJ30	F	CAAGGTNAYKVIF	in-frame	23
TRAV4N-4	F	TRAJ26	F	CAAEAPNNYAQGLTF	in-frame	23
TRAV4N-3	F	TRAJ23	F	CAASNYNQGKLIF	in-frame	23
TRAV4D-3	F	TRAJ42	F	CAAEARFWRKQCKAN*F	out-of-frame	23
TRAV3N-3	F	TRAJ4	ORF	CAVRGSFNKLTF	in-frame	23
TRAV21/DV12	F	TRAJ45	F	CILRVVTQKVQIDS**F	out-of-frame	23
TRAV17	F	TRAJ37	F	CALGTGNTGKLIF	in-frame	23
TRAV14N-1	F	TRAJ28	F	CAASGGPGTGSNRLTF	in-frame	23
TRAV13N-2	F	TRAJ6	F	CAICPGGNYKPTF	in-frame	23
TRAV13N-2	F	TRAJ34	F	CAIRPNTNKVVF	in-frame	23
TRAV13D-1	F	TRAJ43	F	CALSNNNNAPRF	in-frame	23
TRAV12D-2	F	TRAJ9	F	CALRHMGYKLTF	in-frame	23
TRAV9-1	F	TRAJ43	F	CAVSANNNNAPRF	in-frame	22
TRAV7N-5	F	TRAJ45	F	CAVRPNTEGADRLTF	in-frame	22
TRAV7N-5	F	TRAJ18	F	CAVIDRGSALGRLHF	in-frame	22
TRAV7D-4	F	TRAJ35	F	CAASLTGFASALTF	in-frame	22
TRAV7-3	F	TRAJ30	F	CAVRTNAYKVIF	in-frame	22
TRAV6D-7	F	TRAJ45	F	CALSDSRRCR*RLTF	out-of-frame	22
TRAV6D-6	F	TRAJ50	F	CALLIASSSFSKLVF	in-frame	22
TRAV4N-4	F	TRAJ17	F	CAALNSAGNKLTF	in-frame	22
TRAV4D-3	F	TRAJ26	F	CAAEADNYAQGLTF	in-frame	22
TRAV16D/DV11	F	TRAJ40	F	CAMREGPAGNYKYVF	in-frame	22
TRAV16D/DV11	F	TRAJ12	F	CAMRETGGYKVVF	in-frame	22
TRAV9N-4	F	TRAJ49	F	CVLRSNTGYQNFYF	in-frame	21
TRAV9-1	F	TRAJ31	F	CAVSARSNNRIFF	in-frame	21
TRAV7N-6	F	TRAJ24	F	CAVSREATASLGKLQF	in-frame	21
TRAV7-1	F	TRAJ42	F	CAVKRSGGSNAKLTF	in-frame	21
TRAV6D-4	F	TRAJ6	F	CALVPGGNYKPTF	in-frame	21
TRAV5N-4	F	TRAJ23	F	CAARNYNQGKLIF	in-frame	21
TRAV4N-4	F	TRAJ28	F	CAADRPPGTGSNRLTF	in-frame	21
TRAV4D-3	F	TRAJ58	F	CAAEGTGSKLSF	in-frame	21
TRAV17	F	TRAJ32	F	CALEPYGSSGNRLIF	in-frame	21
TRAV14N-1	F	TRAJ6	F	CAASGPGGNYKPTF	in-frame	21
TRAV13N-2	F	TRAJ30	F	CAIDTNAYKVIF	in-frame	21
TRAV12N-3	F	TRAJ9	F	CALSDRGNMGYKLTF	in-frame	21
TRAV10N	F	TRAJ31	F	CAASKNSNNRIFF	in-frame	21
TRAV1	F	TRAJ13	F	CAVRDNSGTYQRF	in-frame	21
TRAV9N-4	F	TRAJ37	F	CVLSITGNTGKLIF	in-frame	20
TRAV8N-2	F	TRAJ26	F	CAFYNYAQGLTF	in-frame	20
TRAV7D-2	F	TRAJ4	ORF	CAASSGSFNKLTF	in-frame	20
TRAV7-3	F	TRAJ26	F	CAVKTMPRD**TF	out-of-frame	20
TRAV6N-6	F	TRAJ5	F	CALRTQVVGQLTF	in-frame	20
TRAV6D-6	F	TRAJ39	F	CALGDRDE*NNAGAKLTF	out-of-frame	20
TRAV6D-6	F	TRAJ22	F	CALGESSGSWQLIF	in-frame	20
TRAV6D-6	F	TRAJ17	F	CALGDRTNSAGNKLTF	in-frame	20
TRAV4N-4	F	TRAJ23	F	CAAEANYNQGKLIF	in-frame	20
TRAV4D-4	F	TRAJ58	F	CAAEVLQQGTGSKLSF	in-frame	20
TRAV4D-4	F	TRAJ37	F	CAADSGNTGKLIF	in-frame	20
TRAV17	F	TRAJ40	F	CALEGLGNYKYVF	in-frame	20
TRAV14N-2	F	TRAJ12	F	CAASDNWRL*KVVF	out-of-frame	20
TRAV14-2	F	TRAJ37	F	CAASVGAGNTGKLIF	in-frame	20
TRAV13-4/DV7	F	TRAJ57	F	CAMEDQGGSAKLIF	in-frame	20
TRAV13-4/DV7	F	TRAJ56	F	CAMERATGGNNKLTF	in-frame	20
TRAV12N-2	F	TRAJ33	F	CALSDHSNYQLIW	in-frame	20
TRAV12D-1	F	TRAJ30	F	CALSGRHKCLQSH*F	out-of-frame	20
TRAV12-3	F	TRAJ31	F	CALSDRSNNRIFF	in-frame	20
TRAV7-2	F	TRAJ7	ORF	CAASTGYSNNRLTL	in-frame	19
TRAV7-2	F	TRAJ15	F	CAASTQGGRALIF	in-frame	19
TRAV5D-4	F	TRAJ56	F	CAASAGGNNKLTF	in-frame	19
TRAV4N-4	F	TRAJ18	F	CAAGGGSALGRLHF	in-frame	19
TRAV4D-3	F	TRAJ32	F	CAADFYGSSGNKLIF	in-frame	19
TRAV3N-3	F	TRAJ17	F	CAVSAPRRLTVQGTS**TF	out-of-frame	19
TRAV2	F	TRAJ6	F	CIVTDIPGGNYKPTF	in-frame	19
TRAV16D/DV11	F	TRAJ57	F	CAMREGLNQGGSAKLIF	in-frame	19
TRAV13N-1	F	TRAJ21	F	CASHMSNYNVLYF	in-frame	19
TRAV12N-2	F	TRAJ40	F	CALS*NTGNYKYVF	out-of-frame	19
TRAV9N-2	F	TRAJ37	F	CVLSAGNTGKLIF	in-frame	18
TRAV9-1	F	TRAJ42	F	CAVSTGGSNAKLTF	in-frame	18
TRAV8D-2	F	TRAJ18	F	CATRGSALGRLHF	in-frame	18
TRAV7N-5	F	TRAJ44	ORF	CAVSITGTGSGGKLTL	in-frame	18
TRAV7N-4	F	TRAJ2	F	CAVSEMNTGGLSGKLTF	in-frame	18
TRAV6D-6	F	TRAJ32	F	CALGDDGSSGNKLIF	in-frame	18
TRAV5N-4	F	TRAJ18	F	CAAIRGSALGRLHF	in-frame	18
TRAV3-3	F	TRAJ43	F	CAVRGCPT*F	out-of-frame	18
TRAV14N-3	F	TRAJ31	F	CAASAQSNNRIFF	in-frame	18
TRAV14-2	F	TRAJ6	F	CAASPGGNYKPTF	in-frame	18
TRAV13-4/DV7	F	TRAJ56	F	CAMERTGGNNKLTF	in-frame	18
TRAV12N-2	F	TRAJ32	F	CALSAL*RGSSGNKLIF	out-of-frame	18
TRAV12D-1	F	TRAJ31	F	CALSDR*SNNRIFF	out-of-frame	18
TRAV9N-3	F	TRAJ12	F	CAVSGTGGYKVVF	in-frame	17
TRAV9D-1	F	TRAJ39	F	CAVRR**NNNAGAKLTF	out-of-frame	17
TRAV7N-5	F	TRAJ9	F	CAVSGGNMGYKLTF	in-frame	17
TRAV7D-3	F	TRAJ43	F	CAVRANNAPRF	in-frame	17
TRAV6-4	F	TRAJ39	F	CALAPNNNAGAKLTF	in-frame	17
TRAV4N-4	F	TRAJ40	F	CAAETGNYKYVF	in-frame	17
TRAV4N-4	F	TRAJ31	F	CAALLNSNNRIFF	in-frame	17
TRAV4N-4	F	TRAJ21	F	CAAEI*NYNVLYF	out-of-frame	17
TRAV4N-4	F	TRAJ12	F	CAVGTGGYKVVF	in-frame	17
TRAV4N-4	F	TRAJ12	F	CAAWTGGYKVVF	in-frame	17
TRAV4N-3	F	TRAJ53	F	CAAESGGSNYKLTF	in-frame	17
TRAV4D-4	F	TRAJ30	F	CAAEGGTNAYKVIF	in-frame	17
TRAV3N-3	F	TRAJ12	F	CAVRLEAIKW**F	out-of-frame	17
TRAV16D/DV11	F	TRAJ34	F	CAMREGVPIPTKS**F	out-of-frame	17
TRAV14N-3	F	TRAJ31	F	CAASRGRIFF	in-frame	17
TRAV12N-2	F	TRAJ48	F	CAFWK*EKITF	out-of-frame	17
TRAV12N-2	F	TRAJ22	F	CALRSSSGSWQLIF	in-frame	17
TRAV12-3	F	TRAJ32	F	CALSELWEQWQQAH*F	out-of-frame	17
TRAV9N-4	F	TRAJ24	F	CALSMTASLGKLQF	in-frame	16
TRAV6N-7	F	TRAJ11	F	CALGDPGYNKLTF	in-frame	16
TRAV6D-6	F	TRAJ31	F	CALGDRNSNNRIFF	in-frame	16
TRAV6D-4	F	TRAJ6	F	CALASGGNYKPTF	in-frame	16
TRAV3N-3	F	TRAJ32	F	CAVTGYGSSGNKLIF	in-frame	16
TRAV21/DV12	F	TRAJ44	ORF	CILRVGGSGGKLTL	in-frame	16
TRAV14N-3	F	TRAJ22	F	CAAVFWQLATH*F	out-of-frame	16
TRAV12N-3	F	TRAJ42	F	CALSPNSGGSNAKLTF	in-frame	16
TRAV12N-2	F	TRAJ21	F	CALRRYNVLYF	in-frame	16
TRAV12-3	F	TRAJ43	F	CALSDRGNNAPRF	in-frame	16
TRAV10	F	TRAJ18	F	CAASGGSALGRLHF	in-frame	16
TRAV9D-4	F	TRAJ31	F	CAVSRNSNNRIFF	in-frame	15
TRAV9-1	F	TRAJ31	F	CAVSRNSNNRIFF	in-frame	15
TRAV7N-5	F	TRAJ32	F	CAVSMGAVATSS**F	out-of-frame	15
TRAV6-7/DV9	F	TRAJ48	F	CALRYGNEKITF	in-frame	15
TRAV4D-3	F	TRAJ42	F	CAAYSGGSNAKLTF	in-frame	15
TRAV4-2	F	TRAJ6	F	CAVGTSGGNYKPTF	in-frame	15
TRAV19	F	TRAJ52	F	CAAQNTGANTGKLTF	in-frame	15
TRAV13D-4	F	TRAJ31	F	CAMENSNNRIFF	in-frame	15
TRAV10N	F	TRAJ28	F	CARGTGSNRLTF	in-frame	15
TRAV9D-4	F	TRAJ47	ORF	CAVSASHANKMIF	in-frame	14
TRAV7-2	F	TRAJ32	F	CAANYGSSGNKLIF	in-frame	14
TRAV7-2	F	TRAJ15	F	CAASYQGGRALIF	in-frame	14
TRAV6N-6	F	TRAJ52	F	CALNTGANTGKLTF	in-frame	14
TRAV6N-6	F	TRAJ33	F	CALSDR*SNYQLIW	out-of-frame	14
TRAV4D-4	F	TRAJ30	F	CAADDTNAYKVIF	in-frame	14
TRAV3N-3	F	TRAJ43	F	CAVSDNNNAPRF	in-frame	14
TRAV3N-3	F	TRAJ4	ORF	CAVIW*SFNKLTF	out-of-frame	14
TRAV14D-3/DV8	F	TRAJ44	ORF	CAASLTGSGGKLTL	in-frame	14
TRAV12N-3	F	TRAJ30	F	CALSDRKCLQSH*F	out-of-frame	14
TRAV9N-4	F	TRAJ37	F	CVLSAGNTGKLIF	in-frame	13
TRAV9N-3	F	TRAJ4	ORF	CAVWLSGSFNKLTF	in-frame	13
TRAV9N-2	F	TRAJ31	F	CVLRSNSNNRIFF	in-frame	13
TRAV9D-4	F	TRAJ52	F	CAVSNTGANTGKLTF	in-frame	13
TRAV8D-2	F	TRAJ30	F	CATDPNAYKVIF	in-frame	13
TRAV7D-4	F	TRAJ16	F	RAARTSSGQKLVF	in-frame	13
TRAV7-3	F	TRAJ23	F	CAMSPNYNQGKLIF	in-frame	13
TRAV21/DV12	F	TRAJ49	F	CILRVVGTGYQNFYF	in-frame	13
TRAV16N	F	TRAJ43	F	CAMRGNNNNAPRF	in-frame	13
TRAV14N-2	F	TRAJ6	F	CAASEASGGNYKPTF	in-frame	13
TRAV12N-2	F	TRAJ22	F	CALSLHLLAAGNS**F	out-of-frame	13
TRAV12N-1	F	TRAJ32	F	CALIRIMGAVATSS**F	out-of-frame	13
TRAV10	F	TRAJ43	F	CAASKNNNNAPRF	in-frame	13
TRAV10	F	TRAJ37	F	CAASG**TGNTGKLIF	out-of-frame	13
TRAV1	F	TRAJ32	F	CAVRSIMGAVATSS**F	out-of-frame	13
TRAV9N-4	F	TRAJ42	F	CVLSARRKQCKAN*F	out-of-frame	12
TRAV9N-2	F	TRAJ23	F	CVLSPNYNQGKLIF	in-frame	12
TRAV8N-2	F	TRAJ18	F	CATDDRGSALGRLHF	in-frame	12
TRAV8D-2	F	TRAJ26	F	CATYNYAQGLTF	in-frame	12
TRAV7D-2	F	TRAJ23	F	CAPMNYNQGKLIF	in-frame	12
TRAV6N-7	F	TRAJ7	ORF	CALGDFPYSNNRLTL	in-frame	12
TRAV6N-7	F	TRAJ15	F	CALGDRPGRQSSD*F	out-of-frame	12
TRAV6D-7	F	TRAJ53	F	CALSEQWRQQLQTD*F	out-of-frame	12
TRAV6D-6	F	TRAJ17	F	CALGDQANSAGNKLTF	in-frame	12
TRAV4N-4	F	TRAJ34	F	CAAEGSNTNKVVF	in-frame	12
TRAV4N-4	F	TRAJ12	F	CAAESGGYKVVF	in-frame	12
TRAV21/DV12	F	TRAJ44	ORF	CILRVRGTGSGGKLTL	in-frame	12
TRAV12N-3	F	TRAJ7	ORF	CALSRPYSNNRLTL	in-frame	12
TRAV12D-2	F	TRAJ44	ORF	CASVTGSGGKLTL	in-frame	12
TRAV9N-4	F	TRAJ44	ORF	CVLSAPGSGGKLTL	in-frame	11
TRAV9N-4	F	TRAJ31	F	CALSRNSNNRIFF	in-frame	11
TRAV9N-4	F	TRAJ30	F	CVLSEDTNAYKVIF	in-frame	11
TRAV9N-3	F	TRAJ33	F	CAVRGIATIS**IW	out-of-frame	11
TRAV9N-3	F	TRAJ21	F	CAVSGANYNVLYF	in-frame	11
TRAV9N-2	F	TRAJ40	F	CVLSRTGNYKYVF	in-frame	11
TRAV9D-4	F	TRAJ39	F	CAVSAAGAKLTF	in-frame	11
TRAV9D-1	F	TRAJ12	F	CAVRRTGGYKVVF	in-frame	11
TRAV8D-2	F	TRAJ9	F	CATEGNMGYKLTF	in-frame	11
TRAV7D-2	F	TRAJ27	F	CAADNTNTGKLTF	in-frame	11
TRAV6N-7	F	TRAJ13	F	CALGNSGTYQRF	in-frame	11
TRAV6N-5	F	TRAJ31	F	CALGDRGAITES**F	out-of-frame	11
TRAV6N-5	F	TRAJ23	F	CALEGMNYNQGKLIF	in-frame	11
TRAV6-7/DV9	F	TRAJ50	F	CALTVASSSFSKLVF	in-frame	11
TRAV5N-4	F	TRAJ34	F	CAADTNKVVF	in-frame	11
TRAV4D-3	F	TRAJ33	F	CAAEASNYQLIW	in-frame	11
TRAV13N-1	F	TRAJ50	F	CAMERASSSFSKLVF	in-frame	11
TRAV13D-1	F	TRAJ18	F	CALDRGSALGRLHF	in-frame	11
TRAV9N-2	F	TRAJ9	F	CVLSAGNMGYKLTF	in-frame	10
TRAV9N-2	F	TRAJ40	F	CVLSANTGNYKYVF	in-frame	10
TRAV9D-4	F	TRAJ48	F	CAVSPNYGNEKITF	in-frame	10
TRAV9-1	F	TRAJ7	ORF	CAVSRDYSNNRLTL	in-frame	10
TRAV7D-2	F	TRAJ21	F	CAASMSNYNVLYF	in-frame	10
TRAV7-6	F	TRAJ24	F	CAETTASLGKLQF	in-frame	10
TRAV7-5	F	TRAJ37	F	CYPGNTGKLIF	in-frame	10
TRAV7-2	F	TRAJ37	F	CAATGAGNTGKLIF	in-frame	10
TRAV6N-6	F	TRAJ13	F	CALSEVQILGLTR**F	out-of-frame	10
TRAV6N-6	F	TRAJ12	F	CALSEWDWRL*KVVF	out-of-frame	10
TRAV6-5	F	TRAJ42	F	CALRRGGSNAKLTF	in-frame	10
TRAV14N-2	F	TRAJ22	F	CAAASSGSWQLIF	in-frame	10
TRAV12D-3	F	TRAJ58	F	CALSQGTGSKLSF	in-frame	10
TRAV12D-2	F	TRAJ45	F	CALSGHGADRLTF	in-frame	10
TRAV12-3	F	TRAJ39	F	CARKVPSS**F	out-of-frame	10
TRAV10	F	TRAJ17	F	CAASRNSAGNKLTF	in-frame	10
TRAV9N-4	F	TRAJ15	F	CALRYQGGRALIF	in-frame	9
TRAV9N-3	F	TRAJ6	F	CAVSHLRRKLQTY*F	out-of-frame	9
TRAV9N-2	F	TRAJ6	F	CVLSLTSGGNYKPTF	in-frame	9
TRAV8D-2	F	TRAJ37	F	CATE.AGNTGKLIF	out-of-frame	9
TRAV7-6	F	TRAJ49	F	CAVSMRTGYQNFYF	in-frame	9
TRAV7-6	F	TRAJ39	F	CAVSE*NNAGAKLTF	out-of-frame	9
TRAV6-7/DV9	F	TRAJ44	ORF	CALGTGSGGKLTL	in-frame	9
TRAV4D-4	F	TRAJ22	F	CAAGASSGSWQLIF	in-frame	9
TRAV4-2	F	TRAJ18	F	CAGMDRGSALGRLHF	in-frame	9
TRAV14D-3/DV8	F	TRAJ49	F	CAASGPNTGYQNFYF	in-frame	9
TRAV10N	F	TRAJ12	F	CAASVAGGYKVVF	in-frame	9
TRAV10	P	TRAJ52	F	CAANTGANTGKLTF	in-frame	9
TRAV1	F	TRAJ9	F	CAVRDPMGYKLTF	in-frame	9
TRAV9N-4	F	TRAJ26	F	CALVRDNYAQGLTF	in-frame	8
TRAV9D-4	F	TRAJ50	F	CAVSAASSFSKLVF	in-frame	8
TRAV9D-4	F	TRAJ50	F	CAGGGEHPPPSASW**F	out-of-frame	8
TRAV8-1	F	TRAJ39	F	CATGDNAGAKLTF	in-frame	8
TRAV7-6	F	TRAJ49	F	CAVSIGTGYQNFYF	in-frame	8
TRAV7-3	F	TRAJ42	F	CAVRRGSNAKLTF	in-frame	8
TRAV6D-6	F	TRAJ38	F	CALVMVTTVS**IW	out-of-frame	8
TRAV5D-4	F	TRAJ42	F	CAASLNSGGSNAKLTF	in-frame	8
TRAV4N-4	F	TRAJ22	F	CAAESSGSWQLIF	in-frame	8
TRAV4D-3	F	TRAJ22	F	CAARSSGSWQLIF	in-frame	8
TRAV14N-1	F	TRAJ58	F	CAARQQGTGSKLSF	in-frame	8
TRAV12N-3	F	TRAJ39	F	CALRTNNAGAKLTF	in-frame	8
TRAV10	F	TRAJ50	F	CAAIPSSSSFSKLVF	in-frame	8
TRAV1	F	TRAJ4	ORF	CVVREMGGSFNKLTF	in-frame	8
TRAV9N-4	F	TRAJ21	F	CVLSNYNVLYF	in-frame	7
TRAV9-1	F	TRAJ34	F	CAVSSSNTNKVVF	in-frame	7
TRAV8-1	F	TRAJ42	F	CATVPGGSNAKLTF	in-frame	7
TRAV8-1	F	TRAJ39	F	CATDMNNNAGAKLTF	in-frame	7
TRAV7-5	F	TRAJ42	F	CAVSVTGGSNAKLTF	in-frame	7
TRAV6N-7	F	TRAJ21	F	CALVGFMSNYNVLYF	in-frame	7
TRAV5D-4	F	TRAJ31	F	CAASAGNNRIFF	in-frame	7
TRAV4N-4	F	TRAJ34	F	CAADSNTNKVVF	in-frame	7
TRAV3-1	F	TRAJ53	F	CAVNSGGSNYKLTF	in-frame	7
TRAV16D/DV11	F	TRAJ43	F	CAMRGNNNNAPRF	in-frame	7
TRAV14N-1	F	TRAJ49	F	CAASPLNTGYQNFYF	in-frame	7
TRAV14D-3/DV8	F	TRAJ34	F	CAAPPNKVVF	in-frame	7
TRAV13N-1	F	TRAJ22	F	CAMGSSGSWQLIF	in-frame	7
TRAV12N-2	F	TRAJ13	F	CALDSGTYQRF	in-frame	7
TRAV12-3	F	TRAJ23	F	CALMNYNQGKLIF	in-frame	7
TRAV9N-4	F	TRAJ42	F	CALSMKGGSNAKLTF	in-frame	6
TRAV9N-4	F	TRAJ31	F	CVLRSNSNNRIFF	in-frame	6
TRAV9N-4	F	TRAJ13	F	CVLSVNSGTYQRF	in-frame	6
TRAV9N-2	F	TRAJ56	F	CVLSAATGGNNKLTF	in-frame	6
TRAV9N-2	F	TRAJ37	F	CVLSITGNTGKLIF	in-frame	6
TRAV8D-1	F	TRAJ23	F	CATDVNYNQGKLIF	in-frame	6
TRAV7N-6	F	TRAJ6	F	CAAGGNHKPTF	in-frame	6
TRAV7N-4	F	TRAJ39	F	CAGNNNAGAKLTF	in-frame	6
TRAV7D-4	F	TRAJ32	F	CAARGNYGSSGNKLIF	in-frame	6
TRAV7D-4	F	TRAJ18	F	CAASEWGGSALGRLHF	in-frame	6
TRAV6N-7	F	TRAJ47	ORF	CALGMDYANKMIF	in-frame	6
TRAV6N-5	F	TRAJ24	F	CALYNCQFGETA*F	out-of-frame	6
TRAV6D-6	F	TRAJ21	F	CALGGANYNVLYF	in-frame	6
TRAV6D-3	F	TRAJ37	F	CAMRITGNTGKLIF	in-frame	6
TRAV5D-4	F	TRAJ57	F	CAASIGDQGGSAKLIF	in-frame	6
TRAV5D-4	F	TRAJ56	F	CAASRAGGNNKLTF	in-frame	6
TRAV4N-4	F	TRAJ26	F	CAAFNYAQGLTF	in-frame	6
TRAV4N-3	F	TRAJ21	F	CAAEAMSNYNVLYF	in-frame	6
TRAV4D-3	F	TRAJ33	F	CAAEADSNYQLIW	in-frame	6
TRAV3N-3	F	TRAJ27	F	CAVSASTNTGKLTF	in-frame	6
TRAV19	F	TRAJ56	F	CAAGQATGGNNKLTF	in-frame	6
TRAV14N-3	F	TRAJ15	F	CAASGNQGGRALIF	in-frame	6
TRAV14N-2	F	TRAJ22	F	CAAGSSGSWQLIF	in-frame	6
TRAV14N-1	F	TRAJ26	F	CAASRNNYAQGLTF	in-frame	6
TRAV14-2	F	TRAJ37	F	CAASPGNTGKLIF	in-frame	6
TRAV13N-2	F	TRAJ31	F	CAIRNSNNRIFF	in-frame	6
TRAV12N-3	F	TRAJ32	F	CALRNYGSSGNKLIF	in-frame	6
TRAV12N-3	F	TRAJ15	F	CALSDREGGRALIF	in-frame	6
TRAV10	F	TRAJ47	ORF	CAASFGLCKQDD*F	out-of-frame	6
TRAV9N-4	F	TRAJ56	F	CVLSAATGGNNKLTF	in-frame	5
TRAV9N-4	F	TRAJ56	F	CVLPGNNKLTF	in-frame	5
TRAV9N-2	F	TRAJ56	F	CVLPGNNKLTF	in-frame	5
TRAV9D-4	F	TRAJ39	F	CAVSLNNNAGAKLTF	in-frame	5
TRAV9D-4	F	TRAJ37	F	CAVSVTGNTGKLIF	in-frame	5
TRAV9D-4	F	TRAJ32	F	CAVRRYGSSGNKLIF	in-frame	5
TRAV8D-2	F	TRAJ42	F	CATGGSNAKLTF	in-frame	5
TRAV7N-6	F	TRAJ18	F	CAVVGSALGRLHF	in-frame	5
TRAV7N-4	F	TRAJ40	F	CVVRDTGNYKYVF	in-frame	5
TRAV7D-4	F	TRAJ6	F	CTASSGGNYKPTF	in-frame	5
TRAV7D-4	F	TRAJ12	F	CAASPPGGYKVVF	in-frame	5
TRAV7-3	F	TRAJ30	F	CAVGTNAYKVIF	in-frame	5
TRAV5N-4	F	TRAJ27	F	CAANTNTGKLTF	in-frame	5
TRAV5N-4	F	TRAJ18	F	CAVNRGSALGRLHF	in-frame	5
TRAV5D-4	F	TRAJ56	F	CAASPSGGNNKLTF	in-frame	5
TRAV5D-4	F	TRAJ49	F	CAATGYQNFYF	in-frame	5
TRAV5-1	F	TRAJ37	F	CSASIIAGNTGKLIF	in-frame	5
TRAV4N-4	F	TRAJ31	F	CAAEEGNNRIFF	in-frame	5
TRAV4N-4	F	TRAJ22	F	CAAEASSGSWQLIF	in-frame	5
TRAV19	F	TRAJ32	F	CAAGYGSSGNKLIF	in-frame	5
TRAV12-3	F	TRAJ37	F	CALRNRQYRKTH*F	out-of-frame	5
TRAV1	F	TRAJ4	ORF	CAVRGMGGSFNKLTF	in-frame	5
TRAV1	F	TRAJ4	ORF	CAVREMGSSFNKLTF	in-frame	5
TRAV1	F	TRAJ4	ORF	CAVREMGGSFNTLTF	in-frame	5
TRAV1	F	TRAJ4	ORF	CAVREMGGSFNKLTL	in-frame	5
TRAV1	F	TRAJ4	ORF	CAVREMGGSCNKLTF	in-frame	5
TRAV9N-4	F	TRAJ40	F	CVRGNYKYVF	in-frame	4
TRAV9N-4	F	TRAJ30	F	CVLSANTNAYKVIF	in-frame	4
TRAV9N-2	F	TRAJ17	F	CVLNSAGNKLTF	in-frame	4
TRAV9D-4	F	TRAJ57	F	CAVGNQGGSAKLIF	in-frame	4
TRAV9-1	F	TRAJ43	F	CAVSALNNNAPRF	in-frame	4
TRAV8D-1	F	TRAJ32	F	CASNYGSSGNKLIF	in-frame	4
TRAV7N-4	F	TRAJ40	F	CAVSDTGNYKYVF	in-frame	4
TRAV7N-4	F	TRAJ31	F	CAVSEPNSNNRIFF	in-frame	4
TRAV7N-4	F	TRAJ28	F	CAVSERPGTGSNRLTF	in-frame	4
TRAV7D-4	F	TRAJ13	F	CAASNSGTYQRF	in-frame	4
TRAV7D-2	F	TRAJ27	F	CAASVGTNTGKLTF	in-frame	4
TRAV7D-2	F	TRAJ27	F	CAASRPNTGKLTF	in-frame	4
TRAV7D-2	F	TRAJ11	F	CAHDSGYNKLTF	in-frame	4
TRAV6N-7	F	TRAJ12	F	CALGDRTGGYKVVF	in-frame	4
TRAV6-1	F	TRAJ23	F	CVLGNYNQGKLIF	in-frame	4
TRAV5N-4	F	TRAJ18	F	CAANRGSALGRLHF	in-frame	4
TRAV4N-4	F	TRAJ34	F	CAALISSNTNKVVF	in-frame	4
TRAV4D-3	F	TRAJ50	F	CAAEE**ASSSFSKLVF	out-of-frame	4
TRAV14N-3	F	TRAJ23	F	CAASLNYNQGKPIF	in-frame	4
TRAV14N-3	F	TRAJ23	F	CAASLNYNKGKLIF	in-frame	4
TRAV14N-1	F	TRAJ6	F	CAVSEASGGNYKPTF	in-frame	4
TRAV13D-1	F	TRAJ31	F	RALEPSNNRIFF	in-frame	4
TRAV12N-2	F	TRAJ30	F	CALAPHTNAYKVIF	in-frame	4
TRAV1	F	TRAJ4	ORF	CAVREMGGSVNKLTF	in-frame	4
TRAV1	F	TRAJ4	ORF	CAVREMGGSINKLTF	in-frame	4
TRAV1	F	TRAJ4	ORF	CAVREMGGSFTKLTF	in-frame	4
TRAV1	F	TRAJ4	ORF	CAVREMGGNFNKLTF	in-frame	4
TRAV1	F	TRAJ4	ORF	CAGREMGGSFNKLTF	in-frame	4
TRAV9N-4	F	TRAJ40	F	CVLSGHTGNYKYVF	in-frame	3
TRAV9N-4	F	TRAJ37	F	CVFLTGNTGKLIF	in-frame	3
TRAV9N-4	F	TRAJ31	F	CALSPNSNNRIFF	in-frame	3
TRAV9N-4	F	TRAJ26	F	CVLSAGGTMPRD**TF	out-of-frame	3
TRAV9N-2	F	TRAJ49	F	CVLRSNTGYQNFYF	in-frame	3
TRAV9N-2	F	TRAJ44	ORF	CVLSAPGSGGKLTL	in-frame	3
TRAV9N-2	F	TRAJ37	F	CVLSARRTGNTGKLIF	in-frame	3
TRAV9N-2	F	TRAJ16	F	CVPGTSSSQKLVF	in-frame	3
TRAV9D-4	F	TRAJ49	F	CAVSTNTGYQNFYF	in-frame	3
TRAV9D-4	F	TRAJ31	F	CAVSAQSNNRIFF	in-frame	3
TRAV9D-2	F	TRAJ40	F	CVLSANTGNYKYVF	in-frame	3
TRAV9D-1	F	TRAJ13	F	CAVSGNSGTYQRF	in-frame	3
TRAV7N-6	F	TRAJ17	F	CAVSMIAGNKLTF	in-frame	3
TRAV7N-5	F	TRAJ52	F	CAVSLSTGANTGKLTF	in-frame	3
TRAV7N-4	F	TRAJ27	F	CAASVGTNTGKLTF	in-frame	3
TRAV7D-4	F	TRAJ40	F	CAVRDTGNYKYVF	in-frame	3
TRAV7D-4	F	TRAJ23	F	CAALNYNQGKLIF	in-frame	3
TRAV7D-2	F	TRAJ23	F	CAASMNYSQGKLIF	in-frame	3
TRAV7D-2	F	TRAJ23	F	CAASMNYNQGELIF	in-frame	3
TRAV7D-2	F	TRAJ23	F	CAAAMNYNQGKLIF	in-frame	3
TRAV7D-2	F	TRAJ15	F	CAASYQGGRALIF	in-frame	3
TRAV7-3	F	TRAJ32	F	CAGSYGSSDNKLIF	in-frame	3
TRAV7-2	F	TRAJ23	F	CAASGGNQGKLIF	in-frame	3
TRAV6D-3	F	TRAJ22	F	CAMNPASSGSWQLIF	in-frame	3
TRAV6D-3	F	TRAJ15	F	CAMRDKGGRALIF	in-frame	3
TRAV6-4	F	TRAJ39	F	CALAPNNNADAKLTF	in-frame	3
TRAV5-1	F	TRAJ17	F	CSASRSAGNKLTF	in-frame	3
TRAV4N-4	F	TRAJ9	F	CAAEGNMSYKLTF	in-frame	3
TRAV4N-4	F	TRAJ12	F	CAAGLEAIKW**F	out-of-frame	3
TRAV4D-3	F	TRAJ34	F	CAAEGYNTNKVVF	in-frame	3
TRAV3D-3	F	TRAJ16	F	CAVSAASSGQKLVF	in-frame	3
TRAV17	F	TRAJ56	F	CVLEPATGGNNKLTF	in-frame	3
TRAV17	F	TRAJ48	F	CVLETNYGNEKITF	in-frame	3
TRAV14N-3	F	TRAJ23	F	CVASLNYNQGKLIF	in-frame	3
TRAV14N-3	F	TRAJ22	F	CAASPWQLATH*F	out-of-frame	3
TRAV14N-2	F	TRAJ37	F	CAASATGNTGKLIF	in-frame	3
TRAV14D-3/DV8	F	TRAJ37	F	CVASGTGNTGKLIF	in-frame	3
TRAV14-3	F	TRAJ6	F	CAARAPSGGNYKPTF	in-frame	3
TRAV13N-2	F	TRAJ31	F	CAIDLGIAITES**F	out-of-frame	3
TRAV13D-1	F	TRAJ23	F	CALDYNQGKLIF	in-frame	3
TRAV13-4/DV7	F	TRAJ53	F	CAMGSGGNNYKLTF	in-frame	3
TRAV12N-2	F	TRAJ22	F	CASRASSGSWQLIF	in-frame	3
TRAV12N-2	F	TRAJ22	F	CALRASSGSWQPIF	in-frame	3
TRAV12D-1	F	TRAJ22	F	CALSEFSGSWQLIF	in-frame	3
TRAV12-3	F	TRAJ30	F	CALAPPHKCLQSH*F	out-of-frame	3
TRAV12-3	F	TRAJ15	F	CALSEGQGGRALIF	in-frame	3
TRAV1	F	TRAJ4	ORF	GAVREMGGSFNKLTF	in-frame	3
TRAV1	F	TRAJ4	ORF	CAVREMGGSFNKLIF	in-frame	3
TRAV1	F	TRAJ4	ORF	CAVREMGGSFNKL**L	out-of-frame	3
TRAV1	F	TRAJ4	ORF	CAVREMGGSFNKFTF	in-frame	3
TRAV1	F	TRAJ4	ORF	CAVREMGGSFDKLTF	in-frame	3
TRAV1	F	TRAJ4	ORF	CAVREMGGRFNKLTF	in-frame	3
TRAV1	F	TRAJ4	ORF	CAVREMGGGFNKLTF	in-frame	3
TRAV1	F	TRAJ4	ORF	CAVGEMGGSFNKLTF	in-frame	3
TRAV1	F	TRAJ17	F	CAVRPRLTVQGTS**TV	out-of-frame	3
TRAV9N-4	F	TRAJ9	F	CALSSMGYKLTF	in-frame	2
TRAV9N-4	F	TRAJ47	ORF	CALSMDYANKMIF	in-frame	2
TRAV9N-4	F	TRAJ39	F	CALTPPNNAGAKLTF	in-frame	2
TRAV9N-4	F	TRAJ33	F	CVLSARQLSVD*W	out-of-frame	2
TRAV9N-4	F	TRAJ15	F	CALGMRGGRALIF	in-frame	2
TRAV9N-4	F	TRAJ13	F	CALGCKFWDLPE*F	out-of-frame	2
TRAV9N-3	F	TRAJ6	F	CAVSGGKYKPTF	in-frame	2
TRAV9N-3	F	TRAJ6	F	CAGSPTSGGNYKPTF	in-frame	2
TRAV9N-2	F	TRAJ53	F	CVLRSGGSNYKLTF	in-frame	2
TRAV9N-2	F	TRAJ37	F	WVLSAAGNTGKLIF	in-frame	2
TRAV9N-2	F	TRAJ37	F	CVLSAAGNTEKLIF	in-frame	2
TRAV9N-2	F	TRAJ30	F	CVLSPNAYKVIF	in-frame	2
TRAV9N-2	F	TRAJ30	F	CVLSANTNAYKVIF	in-frame	2
TRAV9N-2	F	TRAJ26	F	CVLSAGGTMPRD**TF	out-of-frame	2
TRAV9N-2	F	TRAJ16	F	CVPGTSSGQKLV*W	out-of-frame	2
TRAV9N-2	F	TRAJ12	F	CVLSAPAGGYKVVF	in-frame	2
TRAV9D-4	F	TRAJ50	F	CAGGGESILLLQQAG*F	out-of-frame	2
TRAV9D-4	F	TRAJ38	F	CAVSHIMLVTTVS**IW	out-of-frame	2
TRAV9D-4	F	TRAJ34	F	CAVSSNTNKVVF	in-frame	2
TRAV9D-4	F	TRAJ17	F	CAVSAGVQGTS**TF	out-of-frame	2
TRAV9D-2	F	TRAJ37	F	CVLSAAGNTGKLIF	in-frame	2
TRAV9D-1	F	TRAJ6	F	CVLSLTSGGNYKPTF	in-frame	2
TRAV9D-1	F	TRAJ31	F	CAVRNSNTRIFF	in-frame	2
TRAV9D-1	F	TRAJ31	F	CAVRGGEQ*NRIFF	out-of-frame	2
TRAV9-1	F	TRAJ31	F	CAVSAGGNNRIFF	in-frame	2
TRAV9-1	F	TRAJ17	F	CAVSATNSAGNKLTV	in-frame	2
TRAV8-1	F	TRAJ52	F	CATEHTGANTGKLMF	in-frame	2
TRAV7N-6	F	TRAJ7	ORF	CVVKDYSNNRLTL	in-frame	2
TRAV7N-6	F	TRAJ28	F	CAVSVDTGSNRLTF	in-frame	2
TRAV7N-6	F	TRAJ28	F	CAVGVGTGSNRLTF	in-frame	2
TRAV7N-6	F	TRAJ18	F	CAVGRGSALGRLHF	in-frame	2
TRAV7N-5	F	TRAJ52	F	CVVSLNTGANTGKLTF	in-frame	2
TRAV7N-5	F	TRAJ52	F	CAVSLNTGANTGKLMF	in-frame	2
TRAV7N-5	F	TRAJ52	F	CAVESGANTGKLTF	in-frame	2
TRAV7N-5	F	TRAJ52	F	CAVDSGANTGKHTF	in-frame	2
TRAV7N-4	F	TRAJ40	F	CTVRDTGNYKYVF	in-frame	2
TRAV7N-4	F	TRAJ40	F	CAVRDTGSYKYVF	in-frame	2
TRAV7N-4	F	TRAJ40	F	CAVKDTGNYKYVF	in-frame	2
TRAV7N-4	F	TRAJ40	F	CAARDTGNYKYVF	in-frame	2
TRAV7N-4	F	TRAJ23	F	CAASMNYNQGKLIF	in-frame	2
TRAV7D-4	F	TRAJ49	F	CAVTTGYQNFYF	in-frame	2
TRAV7D-4	F	TRAJ27	F	CAASVGTNIGKLTF	in-frame	2
TRAV7D-4	F	TRAJ23	F	CAASMNYNQGKLIF	in-frame	2
TRAV7D-4	F	TRAJ22	F	CAAPASSGSWQLIF	in-frame	2
TRAV7D-4	F	TRAJ16	F	CEARTSSGQKLVF	in-frame	2
TRAV7D-4	F	TRAJ16	F	CAARTSSGQKLV*W	out-of-frame	2
TRAV7D-2	F	TRAJ53	F	CAVSLSGGSNYKLTF	in-frame	2
TRAV7D-2	F	TRAJ42	F	CAGLSGGSNAKLTF	in-frame	2
TRAV7D-2	F	TRAJ40	F	CAVRDTGNYKYVF	in-frame	2
TRAV7D-2	F	TRAJ30	F	CAVSPGTNAYKVIF	in-frame	2
TRAV7D-2	F	TRAJ26	F	CAASKNNYAQGLTF	in-frame	2
TRAV7D-2	F	TRAJ23	F	CVASMNYNQGKLIF	in-frame	2
TRAV7D-2	F	TRAJ23	F	CVAPMNYNQGKLIF	in-frame	2
TRAV7D-2	F	TRAJ23	F	CAVSTIITRGSL**F	out-of-frame	2
TRAV7D-2	F	TRAJ23	F	CATSMNYNQGKLIF	in-frame	2
TRAV7D-2	F	TRAJ23	F	CAASMNYNRGKLIF	in-frame	2
TRAV7D-2	F	TRAJ23	F	CAASMN.NQGKLIF	out-of-frame	2
TRAV7D-2	F	TRAJ23	F	CAASLNYNQGKLIF	in-frame	2
TRAV7D-2	F	TRAJ22	F	CAGSSGSWQLSF	in-frame	2
TRAV7D-2	F	TRAJ22	F	CAGSSGSWQLIL	in-frame	2
TRAV7-5	F	TRAJ23	F	CAVGMRYNQGKLIF	in-frame	2
TRAV7-5	F	TRAJ13	F	CAVKNSGTYQRF	in-frame	2
TRAV7-3	F	TRAJ32	F	CAGSYGSSSNKLIF	in-frame	2
TRAV7-3	F	TRAJ31	F	CAVSIENSNNRIFF	in-frame	2
TRAV7-3	F	TRAJ30	F	CVVSIGTNAYKVIF	in-frame	2
TRAV7-3	F	TRAJ15	F	CAASYQGGRALIF	in-frame	2
TRAV7-3	F	TRAJ11	F	CAHDSRYNKLTF	in-frame	2
TRAV7-2	F	TRAJ7	ORF	CAASMIYSNNRLTL	in-frame	2
TRAV7-2	F	TRAJ26	F	CAASKNNYAQGLTF	in-frame	2
TRAV6N-7	F	TRAJ34	F	CALGGLPIPTKS**F	out-of-frame	2
TRAV6N-7	F	TRAJ30	F	CALGDRSTSAYKVIF	in-frame	2
TRAV6N-7	F	TRAJ28	F	SGSNRVTF	in-frame	2
TRAV6N-7	F	TRAJ28	F	LWE*NRLTF	out-of-frame	2
TRAV6N-5	F	TRAJ44	ORF	CALFTGSGRKLTL	in-frame	2
TRAV6N-5	F	TRAJ12	F	CALGGLEAIKW**F	out-of-frame	2
TRAV6D-6	F	TRAJ44	ORF	CALRTGSDGKLTL	in-frame	2
TRAV6D-6	F	TRAJ27	F	CALGEHQYRQIN*F	out-of-frame	2
TRAV6D-4	F	TRAJ24	F	CALVLLQLPVWGNC**F	out-of-frame	2
TRAV6-7/DV9	F	TRAJ53	F	CAPHSGGSNYKLTF	in-frame	2
TRAV6-7/DV9	F	TRAJ42	F	CALYSGGSNAKLTF	in-frame	2
TRAV5-1	F	TRAJ17	F	CSESKNSAGNKLTF	in-frame	2
TRAV4N-4	F	TRAJ12	F	WAAGRTGGYKVVF	in-frame	2
TRAV4N-3	F	TRAJ9	F	CAAGDMSYKLTF	in-frame	2
TRAV4N-3	F	TRAJ12	F	CAAEEETGGYKVVF	in-frame	2
TRAV4D-4	F	TRAJ9	F	CAAEDMGYKLTF	in-frame	2
TRAV4D-4	F	TRAJ45	F	CAATNTEDADRLTF	in-frame	2
TRAV4D-4	F	TRAJ12	F	CAAGTGGYKVVF	in-frame	2
TRAV4D-3	F	TRAJ34	F	CATEGSNTNKVVF	in-frame	2
TRAV4D-3	F	TRAJ31	F	CAA.RNSNNRIFF	out-of-frame	2
TRAV4-2	F	TRAJ12	F	CAVGAWTGGYKVVF	in-frame	2
TRAV3N-3	F	TRAJ4	ORF	CAVSPSGSFNKLTF	in-frame	2
TRAV3N-3	F	TRAJ23	F	CAD**NYNQGKLIF	out-of-frame	2
TRAV3N-3	F	TRAJ15	F	CTVSGSREAEL**IF	out-of-frame	2
TRAV3N-3	F	TRAJ15	F	CAVSGSRETEL**IF	out-of-frame	2
TRAV3N-3	F	TRAJ15	F	CAVNLYQGGRALIF	in-frame	2
TRAV3D-3	F	TRAJ50	F	CAVASSSSFSKLVF	in-frame	2
TRAV3D-3	F	TRAJ43	F	CAVYNNAPRF	in-frame	2
TRAV3D-3	F	TRAJ42	F	CAVTPNSGGSNAKLTF	in-frame	2
TRAV3D-3	F	TRAJ37	F	CAVSVAGNTGKLIF	in-frame	2
TRAV3D-3	F	TRAJ37	F	CAVSGGTGNTGKLIF	in-frame	2
TRAV3D-3	F	TRAJ34	F	CAVSASNTNKVVF	in-frame	2
TRAV3D-3	F	TRAJ17	F	CAVSARD*NSAGNKLTF	out-of-frame	2
TRAV17	F	TRAJ56	F	FALEPATGGNNKLTF	in-frame	2
TRAV16D/DV11	F	TRAJ43	F	CDMRVNNNNAPRF	in-frame	2
TRAV16D/DV11	F	TRAJ18	F	CAMREGDRGSALGRLHF	in-frame	2
TRAV15N-2	F	TRAJ33	F	CALSELRRGATIS**IR	out-of-frame	2
TRAV14N-3	F	TRAJ30	F	CVATGTNAYKVIF	in-frame	2
TRAV14N-3	F	TRAJ23	F	CAESLNYNQGKLIF	in-frame	2
TRAV14N-3	F	TRAJ22	F	CAASPASSGS.QLIF	out-of-frame	2
TRAV14N-3	F	TRAJ13	F	WAASKNSGTYQRF	in-frame	2
TRAV14N-3	F	TRAJ12	F	CAARSGTGGYKVVF	in-frame	2
TRAV14N-2	F	TRAJ43	F	CAASAGNNNAPRF	in-frame	2
TRAV14N-1	F	TRAJ6	F	CAASEASGGNYKPTY	in-frame	2
TRAV14N-1	F	TRAJ52	F	CVALPTGANTGKLTF	in-frame	2
TRAV14N-1	F	TRAJ27	F	CAASANTDKLTF	in-frame	2
TRAV14D-3/DV8	F	TRAJ43	F	CAASAGNNNAPRF	in-frame	2
TRAV14D-3/DV8	F	TRAJ37	F	CAAITGNTGKLIF	in-frame	2
TRAV14D-3/DV8	F	TRAJ34	F	CAAPPQQSR*F	out-of-frame	2
TRAV14D-3/DV8	F	TRAJ31	F	CAESNSNNRIFF	in-frame	2
TRAV14D-3/DV8	F	TRAJ22	F	CATSSGSWQLIF	in-frame	2
TRAV14D-1	ORF	TRAJ23	F	CAASGYNQGKLIF	in-frame	2
TRAV14D-1	F	TRAJ28	F	CAASPLPSTGSNRLTF	in-frame	2
TRAV14-2	F	TRAJ49	F	CGASRTGYQNFYF	in-frame	2
TRAV14-2	F	TRAJ49	F	CAASHTGYQNFYF	in-frame	2
TRAV13D-2	F	TRAJ47	ORF	CAHVMDYTNKMIF	in-frame	2
TRAV13D-1	F	TRAJ43	F	CALERSNNAPRF	in-frame	2
TRAV13D-1	F	TRAJ34	F	WAFSNTNKVVF	in-frame	2
TRAV13D-1	F	TRAJ34	F	GAFSNTNKVVF	in-frame	2
TRAV13D-1	F	TRAJ34	F	CAFSNTNRVVF	in-frame	2
TRAV13D-1	F	TRAJ34	F	CAFSNTNKDVF	in-frame	2
TRAV13D-1	F	TRAJ31	F	CDLEPSNNRIFF	in-frame	2
TRAV13D-1	F	TRAJ31	F	CALETSNNRIFF	in-frame	2
TRAV13D-1	F	TRAJ31	F	CALEPSNNGIFF	in-frame	2
TRAV13D-1	F	TRAJ24	F	CAMGGTASLGKLQF	in-frame	2
TRAV13D-1	F	TRAJ22	F	CDLRSSGSWQLIF	in-frame	2
TRAV13D-1	F	TRAJ22	F	CALRSSGS.QLIF	out-of-frame	2
TRAV13-4/DV7	F	TRAJ58	F	WAMERGGSKLSF	in-frame	2
TRAV13-4/DV7	F	TRAJ50	F	CAMASPSFSKLVF	in-frame	2
TRAV12N-3	F	TRAJ9	F	CALSEHMSYKLTF	in-frame	2
TRAV12N-3	F	TRAJ9	F	CALFNMGHKLTF	in-frame	2
TRAV12N-3	F	TRAJ28	F	CALSDLPGTGSNRLTF	in-frame	2
TRAV12N-3	F	TRAJ17	F	CAPTNSAGNKLTF	in-frame	2
TRAV12N-3	F	TRAJ16	F	CAPQLQVARSW**F	out-of-frame	2
TRAV12N-3	F	TRAJ15	F	CALAGGRALIF	in-frame	2
TRAV12N-3	F	TRAJ11	F	CALSEDSRYNKLTF	in-frame	2
TRAV12N-2	F	TRAJ43	F	CALSDRGNNAPRF	in-frame	2
TRAV12N-2	F	TRAJ31	F	CDL*NRIFF	out-of-frame	2
TRAV12N-2	F	TRAJ31	F	CAS*NRIFF	out-of-frame	2
TRAV12N-2	F	TRAJ22	F	CVLRASSGSWQLIF	in-frame	2
TRAV12N-2	F	TRAJ16	F	CDSQLQVARSW**F	out-of-frame	2
TRAV12N-2	F	TRAJ16	F	CASQLQVVRSW**F	out-of-frame	2
TRAV12N-2	F	TRAJ15	F	CALSDLPGRQGSD*F	out-of-frame	2
TRAV12N-2	F	TRAJ13	F	CALSETNSGTYQRF	in-frame	2
TRAV12D-2	F	TRAJ31	F	CAL*NRIFF	out-of-frame	2
TRAV12D-2	F	TRAJ23	F	CALSEGYSQGKLIF	in-frame	2
TRAV12D-2	F	TRAJ15	F	CALSDLPGRQSSD*F	out-of-frame	2
TRAV12-3	F	TRAJ17	F	CALTNSAGNKLTF	in-frame	2
TRAV10	F	TRAJ31	F	CAASMLGSITES**F	out-of-frame	2
TRAV10	F	TRAJ27	F	CAASMRTNTGKLTF	in-frame	2
TRAV1	F	TRAJ4	ORF	RAVREMGGSFNKLTF	in-frame	2
TRAV1	F	TRAJ4	ORF	CGVREMGGSFNKLTF	in-frame	2
TRAV1	F	TRAJ4	ORF	CAVREVGGSFNKLTF	in-frame	2
TRAV1	F	TRAJ4	ORF	CAVRERGGSFNKLTF	in-frame	2
TRAV1	F	TRAJ4	ORF	CAVREMRGSFNKLTF	in-frame	2
TRAV1	F	TRAJ4	ORF	CAVREMGGSYNKLTF	in-frame	2
TRAV1	F	TRAJ4	ORF	CAVREMGGSSNKLTF	in-frame	2
TRAV1	F	TRAJ4	ORF	CAVREMGGSLNKLTF	in-frame	2
TRAV1	F	TRAJ4	ORF	CAVREMGGSFNRLTF	in-frame	2
TRAV1	F	TRAJ4	ORF	CAVREMGGSFNQLTF	in-frame	2
TRAV1	F	TRAJ4	ORF	.AVREMGGSFNKLTF	out-of-frame	2
TRAV9N-4	F	TRAJ9	F	CVLSTGNMGYKLTF	in-frame	1
TRAV9N-4	F	TRAJ9	F	CVLSEGNMGYKLTF	in-frame	1
TRAV9N-4	F	TRAJ9	F	CAMSSMSYKLTF	in-frame	1
TRAV9N-4	F	TRAJ9	F	CALSSMSYKLTF	in-frame	1
TRAV9N-4	F	TRAJ9	F	CALGASNMCYKLTF	in-frame	1
TRAV9N-4	F	TRAJ7	ORF	WALSEYSNNRLTL	in-frame	1
TRAV9N-4	F	TRAJ6	F	CVLSVTSGGNYKPTF	in-frame	1
TRAV9N-4	F	TRAJ6	F	CVLSLTTGGNYKPTF	in-frame	1
TRAV9N-4	F	TRAJ6	F	CVLCLTSGGNYKPTF	in-frame	1
TRAV9N-4	F	TRAJ49	F	CVLRTNTGYQNFYF	in-frame	1
TRAV9N-4	F	TRAJ49	F	CVLREKTGKKKIYF	in-frame	1
TRAV9N-4	F	TRAJ48	F	CAVSPNYGNEKITF	in-frame	1
TRAV9N-4	F	TRAJ47	ORF	CIRDS.YDSEFPDYANKMIF	out-of-frame	1
TRAV9N-4	F	TRAJ44	ORF	CVLSAPGSSGKLTL	in-frame	1
TRAV9N-4	F	TRAJ44	ORF	CVLSAPGSGGTLTL	in-frame	1
TRAV9N-4	F	TRAJ44	ORF	CVLGATGSGGKLTL	in-frame	1
TRAV9N-4	F	TRAJ43	F	CVVSKTGNNGDLSF	in-frame	1
TRAV9N-4	F	TRAJ43	F	CAVRTNNNNAPRF	in-frame	1
TRAV9N-4	F	TRAJ42	F	CALSMNGGSNAKLTF	in-frame	1
TRAV9N-4	F	TRAJ40	F	CVLSRTGNYKYVF	in-frame	1
TRAV9N-4	F	TRAJ40	F	CVLSASTGNYKYVF	in-frame	1
TRAV9N-4	F	TRAJ40	F	CVLSANTGNYKYGF	in-frame	1
TRAV9N-4	F	TRAJ40	F	CVLSANTGNYKCVF	in-frame	1
TRAV9N-4	F	TRAJ40	F	CVLSANTGDFKYVF	in-frame	1
TRAV9N-4	F	TRAJ40	F	CVLNANTGNYKYVF	in-frame	1
TRAV9N-4	F	TRAJ40	F	CVLGANTGNYKYVF	in-frame	1
TRAV9N-4	F	TRAJ40	F	CARGNSNHVF	in-frame	1
TRAV9N-4	F	TRAJ40	F	CALRRTGNYKYGF	in-frame	1
TRAV9N-4	F	TRAJ39	F	SALTSPNNAGAKLTF	in-frame	1
TRAV9N-4	F	TRAJ39	F	SALTSPKNGGNKLTF	in-frame	1
TRAV9N-4	F	TRAJ39	F	CVLTSPNNAGAKLTF	in-frame	1
TRAV9N-4	F	TRAJ39	F	CAVSAAGAKLTF	in-frame	1
TRAV9N-4	F	TRAJ39	F	CAPTSPNNAGAKLTF	in-frame	1
TRAV9N-4	F	TRAJ39	F	CALTSPNNTGAKLTF	in-frame	1
TRAV9N-4	F	TRAJ39	F	CALTPPHYAGAQLTF	in-frame	1
TRAV9N-4	F	TRAJ39	F	CALTAPNNEGAKITF	in-frame	1
TRAV9N-4	F	TRAJ39	F	CALTAPNNAGAKLTF	in-frame	1
TRAV9N-4	F	TRAJ39	F	CALTAPHNEGAKLTF	in-frame	1
TRAV9N-4	F	TRAJ39	F	CALASPNNAGAKLTF	in-frame	1
TRAV9N-4	F	TRAJ39	F	CALASPDNADAKLTF	in-frame	1
TRAV9N-4	F	TRAJ38	F	CSLNVGDSSKLIF	in-frame	1
TRAV9N-4	F	TRAJ38	F	CLLWGAQCWCKR*KLIW	out-of-frame	1
TRAV9N-4	F	TRAJ38	F	CALNVGNNSKLIW	in-frame	1
TRAV9N-4	F	TRAJ38	F	CALKVGDNSKLIW	in-frame	1
TRAV9N-4	F	TRAJ37	F	CVLSAGNTRKLIF	in-frame	1
TRAV9N-4	F	TRAJ37	F	CVLSAGNNGKLIF	in-frame	1
TRAV9N-4	F	TRAJ37	F	CVLSAAGNTGRLIF	in-frame	1
TRAV9N-4	F	TRAJ37	F	CVLRAAGNTGKLIF	in-frame	1
TRAV9N-4	F	TRAJ37	F	CVLGGAGNTGKLIF	in-frame	1
TRAV9N-4	F	TRAJ37	F	CVLGARRTGNTGKLIF	in-frame	1
TRAV9N-4	F	TRAJ37	F	CVLGAGNTGKLIF	in-frame	1
TRAV9N-4	F	TRAJ37	F	CVLGAAGNTGKLIF	in-frame	1
TRAV9N-4	F	TRAJ37	F	CSLGMTGNTGKLIF	in-frame	1
TRAV9N-4	F	TRAJ37	F	CGLSAAGNTGKLIF	in-frame	1
TRAV9N-4	F	TRAJ37	F	CAVSVTGNTGKLIF	in-frame	1
TRAV9N-4	F	TRAJ37	F	CALSMTGNSGKLIF	in-frame	1
TRAV9N-4	F	TRAJ37	F	CALRMTGNTGKLIF	in-frame	1
TRAV9N-4	F	TRAJ37	F	CALNMTGNTGKLIF	in-frame	1
TRAV9N-4	F	TRAJ37	F	CALGMTGNTGKLIF	in-frame	1
TRAV9N-4	F	TRAJ33	F	CALSRGNSNYQLIW	in-frame	1
TRAV9N-4	F	TRAJ32	F	CVLTLIMGAVATSS**F	out-of-frame	1
TRAV9N-4	F	TRAJ32	F	CAMTLIMGAVATSS**F	out-of-frame	1
TRAV9N-4	F	TRAJ32	F	CALTLSMGAVATSS**F	out-of-frame	1
TRAV9N-4	F	TRAJ32	F	CALTLIMGVVATSS**F	out-of-frame	1
TRAV9N-4	F	TRAJ32	F	CALTLIMGEVATSS**F	out-of-frame	1
TRAV9N-4	F	TRAJ32	F	CALTLIMGAVVTSS**F	out-of-frame	1
TRAV9N-4	F	TRAJ32	F	CALTLIMGAVETSS**F	out-of-frame	1
TRAV9N-4	F	TRAJ32	F	CALTLIMGAVATSA**F	out-of-frame	1
TRAV9N-4	F	TRAJ32	F	CALTLIMGAVASSS**F	out-of-frame	1
TRAV9N-4	F	TRAJ32	F	CALTLIIGAVATSS**F	out-of-frame	1
TRAV9N-4	F	TRAJ32	F	CALSLIMGAVATSS**F	out-of-frame	1
TRAV9N-4	F	TRAJ31	F	CVPLGAITES**F	out-of-frame	1
TRAV9N-4	F	TRAJ31	F	CVLRSNSNNRICF	in-frame	1
TRAV9N-4	F	TRAJ31	F	CAVSARSNNRIFF	in-frame	1
TRAV9N-4	F	TRAJ31	F	CAVSAQSNNRIFF	in-frame	1
TRAV9N-4	F	TRAJ31	F	CAPLGAKTES**F	out-of-frame	1
TRAV9N-4	F	TRAJ31	F	CAPLGAITES**V	out-of-frame	1
TRAV9N-4	F	TRAJ31	F	CAPLGAITES**C	out-of-frame	1
TRAV9N-4	F	TRAJ31	F	CALSRNSNNKIFF	in-frame	1
TRAV9N-4	F	TRAJ27	F	CALSMTTNTGKFTF	in-frame	1
TRAV9N-4	F	TRAJ27	F	CALSMNTNTGKLTL	in-frame	1
TRAV9N-4	F	TRAJ27	F	CALSMNTNAGKLTF	in-frame	1
TRAV9N-4	F	TRAJ26	F	RALSINNYAQGLTF	in-frame	1
TRAV9N-4	F	TRAJ26	F	CALSINNYAKGLTF	in-frame	1
TRAV9N-4	F	TRAJ26	F	CALSINNDAQGLTF	in-frame	1
TRAV9N-4	F	TRAJ26	F	CALRINNYEKGLTF	in-frame	1
TRAV9N-4	F	TRAJ24	F	GALSMTASMGKLQF	in-frame	1
TRAV9N-4	F	TRAJ22	F	CVNMSSEKRIFWKKATH*F	out-of-frame	1
TRAV9N-4	F	TRAJ22	F	CAPSPASSGSWQLIF	in-frame	1
TRAV9N-4	F	TRAJ22	F	CALSPASSGS.QLIF	out-of-frame	1
TRAV9N-4	F	TRAJ22	F	CALSNASSGSWQLIF	in-frame	1
TRAV9N-4	F	TRAJ22	F	CALSAASSGSWQLSF	in-frame	1
TRAV9N-4	F	TRAJ22	F	CALCPASSGSWQLIF	in-frame	1
TRAV9N-4	F	TRAJ2	F	GALTPNTGGLSGKLTF	in-frame	1
TRAV9N-4	F	TRAJ2	F	CALTPNTGRLSGKLTF	in-frame	1
TRAV9N-4	F	TRAJ2	F	CALTPNTGGLSGELTF	in-frame	1
TRAV9N-4	F	TRAJ2	F	CALAPNTGGLSGKLTF	in-frame	1
TRAV9N-4	F	TRAJ17	F	CAVSLTVQGTS**TF	out-of-frame	1
TRAV9N-4	F	TRAJ16	F	CVPGTSSGQKLVF	in-frame	1
TRAV9N-4	F	TRAJ15	F	GALGYQGGRALIF	in-frame	1
TRAV9N-4	F	TRAJ15	F	CFEDLPGRQSSD*F	out-of-frame	1
TRAV9N-4	F	TRAJ15	F	CALSYQRDRALKF	in-frame	1
TRAV9N-4	F	TRAJ15	F	CALSYQGGRALIY	in-frame	1
TRAV9N-4	F	TRAJ15	F	CALSMRGGRALTF	in-frame	1
TRAV9N-4	F	TRAJ15	F	CALSMRGGRALII	in-frame	1
TRAV9N-4	F	TRAJ15	F	CALRYQRGRALIF	in-frame	1
TRAV9N-4	F	TRAJ15	F	CALRMRGGRALIF	in-frame	1
TRAV9N-4	F	TRAJ15	F	CALGYQGGRALTF	in-frame	1
TRAV9N-4	F	TRAJ15	F	CALGYQGGRALIS	in-frame	1
TRAV9N-4	F	TRAJ15	F	CALGYKGGRALIF	in-frame	1
TRAV9N-4	F	TRAJ15	F	CALGMRGGSALIF	in-frame	1
TRAV9N-4	F	TRAJ15	F	CALGHQGGRALIF	in-frame	1
TRAV9N-4	F	TRAJ12	F	CVLSASAGGYKVVF	in-frame	1
TRAV9N-3	F	TRAJ9	F	CALGGNGLQTY*F	out-of-frame	1
TRAV9N-3	F	TRAJ6	F	WAVSGGN.KPTF	out-of-frame	1
TRAV9N-3	F	TRAJ6	F	WAVRPTSGGNYKPTF	in-frame	1
TRAV9N-3	F	TRAJ6	F	SAVSTNSGGKYKPTF	in-frame	1
TRAV9N-3	F	TRAJ6	F	CVVSPTSGGNYKPTF	in-frame	1
TRAV9N-3	F	TRAJ6	F	CVKKSFERKLRRKEKTY*F	out-of-frame	1
TRAV9N-3	F	TRAJ6	F	CAVSPTSGGNYQPTF	in-frame	1
TRAV9N-3	F	TRAJ6	F	CAVSPTSGGNYKPSF	in-frame	1
TRAV9N-3	F	TRAJ6	F	CAVSPTSGGNYKPRF	in-frame	1
TRAV9N-3	F	TRAJ6	F	CAVSPTSGGNYKPAF	in-frame	1
TRAV9N-3	F	TRAJ6	F	CAVSLTSGGNYKPTF	in-frame	1
TRAV9N-3	F	TRAJ6	F	CAVSKTSGGNNKPTF	in-frame	1
TRAV9N-3	F	TRAJ6	F	CAVSGGNYNPTF	in-frame	1
TRAV9N-3	F	TRAJ6	F	CAVSATSGGNYKPTF	in-frame	1
TRAV9N-3	F	TRAJ6	F	CAVRPTSGGNYKPTF	in-frame	1
TRAV9N-3	F	TRAJ6	F	CAVIPTSGGNYKPTF	in-frame	1
TRAV9N-3	F	TRAJ44	ORF	CV.REHGRGGKNTL	out-of-frame	1
TRAV9N-3	F	TRAJ43	F	CAVRKNNNAPRF	in-frame	1
TRAV9N-3	F	TRAJ40	F	CVLSGNTGNYKYVF	in-frame	1
TRAV9N-3	F	TRAJ40	F	CVLSANTGNYKYVF	in-frame	1
TRAV9N-3	F	TRAJ40	F	CV.RESTGKNKYVF	out-of-frame	1
TRAV9N-3	F	TRAJ38	F	CAVSHIMLVTTVS**IW	out-of-frame	1
TRAV9N-3	F	TRAJ37	F	CVLSITGNTGKLIF	in-frame	1
TRAV9N-3	F	TRAJ37	F	CVLSAAGNTGKLIF	in-frame	1
TRAV9N-3	F	TRAJ37	F	CVLIITDNTG.LIF	out-of-frame	1
TRAV9N-3	F	TRAJ31	F	CAVSNSNNRIFF	in-frame	1
TRAV9N-3	F	TRAJ30	F	CVLSEDTNAYKVIF	in-frame	1
TRAV9N-3	F	TRAJ30	F	CV.REDTNDKKVIF	out-of-frame	1
TRAV9N-3	F	TRAJ30	F	CCLAGNRNAYKVVF	in-frame	1
TRAV9N-3	F	TRAJ27	F	CAMPPYNTNTGKLTF	in-frame	1
TRAV9N-3	F	TRAJ17	F	WAVSLTVQGTS**TF	out-of-frame	1
TRAV9N-3	F	TRAJ17	F	CIRDS*NTTPNSRAGNKLTF	out-of-frame	1
TRAV9N-3	F	TRAJ17	F	CGLGLTVEGTS**TF	out-of-frame	1
TRAV9N-3	F	TRAJ17	F	CAVSLTVQRTS**TF	out-of-frame	1
TRAV9N-3	F	TRAJ17	F	CAVSLTVQGTS**AF	out-of-frame	1
TRAV9N-3	F	TRAJ17	F	CAVSLTVQGTG**TF	out-of-frame	1
TRAV9N-3	F	TRAJ17	F	CAVGLTVQGTS**TF	out-of-frame	1
TRAV9N-3	F	TRAJ13	F	CVWSVNTGH.QRF	out-of-frame	1
TRAV9N-3	F	TRAJ13	F	CVLSVNTGTYQRF	in-frame	1
TRAV9N-3	F	TRAJ13	F	CVLSVNSGTYQRF	in-frame	1
TRAV9N-3	F	TRAJ13	F	CAVSMGDSGTYQRF	in-frame	1
TRAV9N-3	F	TRAJ12	F	CAGSGTGGYKVVF	in-frame	1
TRAV9N-2	F	TRAJ9	F	CVLSPSKMG.KLNL	out-of-frame	1
TRAV9N-2	F	TRAJ9	F	CVLSAGNMSYKLTF	in-frame	1
TRAV9N-2	F	TRAJ6	F	WVLSITSGGNNKPTF	in-frame	1
TRAV9N-2	F	TRAJ50	F	CAGGGRASSSFSKLVF	in-frame	1
TRAV9N-2	F	TRAJ49	F	CALRNTGYQNFYF	in-frame	1
TRAV9N-2	F	TRAJ48	F	CAVSPNYGNEKITF	in-frame	1
TRAV9N-2	F	TRAJ47	ORF	CAVSASHANKMIF	in-frame	1
TRAV9N-2	F	TRAJ44	ORF	CVVGAPGSGGKLTL	in-frame	1
TRAV9N-2	F	TRAJ44	ORF	CVLSAPGSSGKLTL	in-frame	1
TRAV9N-2	F	TRAJ43	F	CVLRAQ*NNNATRF	out-of-frame	1
TRAV9N-2	F	TRAJ43	F	CVLRAQ*NKNAPRF	out-of-frame	1
TRAV9N-2	F	TRAJ43	F	CVGRPQ*NTTAPRF	out-of-frame	1
TRAV9N-2	F	TRAJ40	F	CVRGNYKYVF	in-frame	1
TRAV9N-2	F	TRAJ40	F	CVLSYNKGNYKYVF	in-frame	1
TRAV9N-2	F	TRAJ40	F	CVLSGHTGNYKYVF	in-frame	1
TRAV9N-2	F	TRAJ40	F	CVLSASTGNYKYVF	in-frame	1
TRAV9N-2	F	TRAJ40	F	CVLSANTGNCKYVF	in-frame	1
TRAV9N-2	F	TRAJ40	F	CVLRYNTGKYKYVF	in-frame	1
TRAV9N-2	F	TRAJ40	F	CDLSYNTRNYKYVF	in-frame	1
TRAV9N-2	F	TRAJ37	F	WVVSITGDTGRLVV	in-frame	1
TRAV9N-2	F	TRAJ37	F	CVLSITGNNRELIF	in-frame	1
TRAV9N-2	F	TRAJ37	F	CVLSARRTDNTGKLIF	in-frame	1
TRAV9N-2	F	TRAJ37	F	CVLSAAGNTRKHIF	in-frame	1
TRAV9N-2	F	TRAJ37	F	CVLSAAGNTGKLSF	in-frame	1
TRAV9N-2	F	TRAJ37	F	CVFLTGNTGKLIF	in-frame	1
TRAV9N-2	F	TRAJ31	F	CVLSPRSNNRIFF	in-frame	1
TRAV9N-2	F	TRAJ31	F	CVLRANSNNRIFF	in-frame	1
TRAV9N-2	F	TRAJ31	F	CAVRNSNNRIFF	in-frame	1
TRAV9N-2	F	TRAJ30	F	CVLSEDTNAYKVIF	in-frame	1
TRAV9N-2	F	TRAJ30	F	CVLSEDANAYKVIF	in-frame	1
TRAV9N-2	F	TRAJ30	F	CVLSANTNAYKVNF	in-frame	1
TRAV9N-2	F	TRAJ30	F	CVLREDTNAYKVIF	in-frame	1
TRAV9N-2	F	TRAJ30	F	CVLGTNTNAYKVIF	in-frame	1
TRAV9N-2	F	TRAJ23	F	CALGPPMNYNQGKLIF	in-frame	1
TRAV9N-2	F	TRAJ17	F	CAVSATNSAGNKLTF	in-frame	1
TRAV9N-2	F	TRAJ16	F	WVPGTSSGQKLVF	in-frame	1
TRAV9N-2	F	TRAJ16	F	WERGTSSGKKVVF	in-frame	1
TRAV9N-2	F	TRAJ16	F	CVPGTSSGQKLV*C	out-of-frame	1
TRAV9N-2	F	TRAJ16	F	CVPGTSSGQKLDF	in-frame	1
TRAV9N-2	F	TRAJ16	F	CVPGTSSGKKLVF	in-frame	1
TRAV9N-2	F	TRAJ16	F	CIPSTSSGQKLVF	in-frame	1
TRAV9N-2	F	TRAJ15	F	CVLRTYQGGRALIF	in-frame	1
TRAV9N-2	F	TRAJ12	F	CVRGGQAGGYKVVL	in-frame	1
TRAV9N-2	F	TRAJ12	F	CVQREQAGGNKVVF	in-frame	1
TRAV9N-2	F	TRAJ12	F	CVLSEQAGGYKVVF	in-frame	1
TRAV9N-2	F	TRAJ12	F	CVLSAQTGGYKVVF	in-frame	1
TRAV9N-2	F	TRAJ12	F	CVLSAQAVGYKVVF	in-frame	1
TRAV9N-2	F	TRAJ12	F	CVLSAQAGSYKVVF	in-frame	1
TRAV9N-2	F	TRAJ12	F	CVLSAQAGGYKVVS	in-frame	1
TRAV9N-2	F	TRAJ11	F	CIRDS**IRLRIPNKLTF	out-of-frame	1
TRAV9D-4	F	TRAJ6	F	CVLSLTSGGNYKPTF	in-frame	1
TRAV9D-4	F	TRAJ56	F	CVLSAATGGNNKLTF	in-frame	1
TRAV9D-4	F	TRAJ52	F	CEKNWS*NTGKITF	out-of-frame	1
TRAV9D-4	F	TRAJ52	F	CE*NNGANNGKLTF	out-of-frame	1
TRAV9D-4	F	TRAJ52	F	CAVSNSGANTGKLTF	in-frame	1
TRAV9D-4	F	TRAJ52	F	CAVNNTGANPGKLTF	in-frame	1
TRAV9D-4	F	TRAJ50	F	CAGGGGEHPPPSASW**F	out-of-frame	1
TRAV9D-4	F	TRAJ50	F	CAGGGGASSSFSKLVF	in-frame	1
TRAV9D-4	F	TRAJ50	F	CAGGGGASGTFSKMVF	in-frame	1
TRAV9D-4	F	TRAJ49	F	CAVSTSTGCQNFYF	in-frame	1
TRAV9D-4	F	TRAJ48	F	CGVSPNYGNEKITF	in-frame	1
TRAV9D-4	F	TRAJ48	F	CAVSTNYGNEKITF	in-frame	1
TRAV9D-4	F	TRAJ47	ORF	WAVSASHANKMIF	in-frame	1
TRAV9D-4	F	TRAJ47	ORF	WAVGASHANKMIF	in-frame	1
TRAV9D-4	F	TRAJ47	ORF	CAVSASHANKLIF	in-frame	1
TRAV9D-4	F	TRAJ44	ORF	CAVSLTGSGGKLTL	in-frame	1
TRAV9D-4	F	TRAJ44	ORF	CAVSITGSGGKLTL	in-frame	1
TRAV9D-4	F	TRAJ43	F	CVVRTNNNNAPRF	in-frame	1
TRAV9D-4	F	TRAJ43	F	CDVRTNNNNAPRF	in-frame	1
TRAV9D-4	F	TRAJ43	F	CAVRTNNSNAPRF	in-frame	1
TRAV9D-4	F	TRAJ43	F	CAVRTNNNKAPRF	in-frame	1
TRAV9D-4	F	TRAJ43	F	CAGRTNDNNAKRF	in-frame	1
TRAV9D-4	F	TRAJ40	F	CVRGNYKYVF	in-frame	1
TRAV9D-4	F	TRAJ39	F	CAVSAAGAKPTF	in-frame	1
TRAV9D-4	F	TRAJ38	F	CAVSQIMLVTTVS**IW	out-of-frame	1
TRAV9D-4	F	TRAJ38	F	CAVRQIRLETTVS**IW	out-of-frame	1
TRAV9D-4	F	TRAJ38	F	CAVGHIMLVTTVS**IW	out-of-frame	1
TRAV9D-4	F	TRAJ37	F	CAVSITGYTGKLIF	in-frame	1
TRAV9D-4	F	TRAJ37	F	CAVSITGNTEKLIF	in-frame	1
TRAV9D-4	F	TRAJ37	F	CAVSITGNAGKLIF	in-frame	1
TRAV9D-4	F	TRAJ37	F	CAVSITDNTGKLIF	in-frame	1
TRAV9D-4	F	TRAJ37	F	CAVGIKNNTGKLIF	in-frame	1
TRAV9D-4	F	TRAJ37	F	CAMSITGNTGKLIF	in-frame	1
TRAV9D-4	F	TRAJ37	F	CAESITGNTGKLIF	in-frame	1
TRAV9D-4	F	TRAJ37	F	.AVSITGNTGKLIF	out-of-frame	1
TRAV9D-4	F	TRAJ31	F	GAVSAVSNNRIFF	in-frame	1
TRAV9D-4	F	TRAJ31	F	CVVSARSNNRIFF	in-frame	1
TRAV9D-4	F	TRAJ31	F	CAVSTVGNNRIFF	in-frame	1
TRAV9D-4	F	TRAJ31	F	CAVSRNSNNRVFF	in-frame	1
TRAV9D-4	F	TRAJ31	F	CAVSNSNNRIVF	in-frame	1
TRAV9D-4	F	TRAJ31	F	CAVSNSKNRIFF	in-frame	1
TRAV9D-4	F	TRAJ31	F	CAVGAQSNNRIFF	in-frame	1
TRAV9D-4	F	TRAJ31	F	CAGSERSNNRIFF	in-frame	1
TRAV9D-4	F	TRAJ30	F	CVLSEDTNAYKVIF	in-frame	1
TRAV9D-4	F	TRAJ21	F	CAVSARNYNVLYF	in-frame	1
TRAV9D-4	F	TRAJ17	F	CAVSVGGAGNKLTF	in-frame	1
TRAV9D-4	F	TRAJ17	F	CAVSAGGRGNKLTF	in-frame	1
TRAV9D-4	F	TRAJ17	F	CAVSAGGEGNKLTF	in-frame	1
TRAV9D-4	F	TRAJ17	F	CAVSAGGAENKLTF	in-frame	1
TRAV9D-4	F	TRAJ17	F	CAVRAGGAGNKLTF	in-frame	1
TRAV9D-4	F	TRAJ17	F	CAVGAGGAGNKLTF	in-frame	1
TRAV9D-4	F	TRAJ16	F	CVPGTSSGQKLVF	in-frame	1
TRAV9D-4	F	TRAJ15	F	CAVRMWEGSALNF	in-frame	1
TRAV9D-4	F	TRAJ15	F	CALSVRDGRALIF	in-frame	1
TRAV9D-4	F	TRAJ15	F	CAEGYQGSRAMIF	in-frame	1
TRAV9D-3	F	TRAJ27	F	CAASRPNTGKLTF	in-frame	1
TRAV9D-2	F	TRAJ47	ORF	CAVSASHANKMIF	in-frame	1
TRAV9D-2	F	TRAJ44	ORF	CVLSAPGSGGKLTL	in-frame	1
TRAV9D-2	F	TRAJ40	F	CVLSASTGNYKYVF	in-frame	1
TRAV9D-2	F	TRAJ37	F	CVVSAGNTGKLIF	in-frame	1
TRAV9D-2	F	TRAJ37	F	CVLSAGNTGKLIF	in-frame	1
TRAV9D-2	F	TRAJ37	F	CVLSAAGNNGKLIF	in-frame	1
TRAV9D-2	F	TRAJ31	F	CSKQEQ*NRIFF	out-of-frame	1
TRAV9D-2	F	TRAJ16	F	CVPGTSSGQKLVF	in-frame	1
TRAV9D-2	F	TRAJ15	F	CIRDS**IRLRIPNQGGRALIF	out-of-frame	1
TRAV9D-2	F	TRAJ12	F	CVLSAPAGGYKVVF	in-frame	1
TRAV9D-1	F	TRAJ9	F	RAVDMGYKLTF	in-frame	1
TRAV9D-1	F	TRAJ9	F	GAVDMGYKLTF	in-frame	1
TRAV9D-1	F	TRAJ6	F	CAVSGGNYKPTF	in-frame	1
TRAV9D-1	F	TRAJ52	F	RAVSGANTGKLTF	in-frame	1
TRAV9D-1	F	TRAJ52	F	GAGSGANTGKLTF	in-frame	1
TRAV9D-1	F	TRAJ52	F	CAVSGANTGKPTF	in-frame	1
TRAV9D-1	F	TRAJ52	F	CAVSGAKTGKLTF	in-frame	1
TRAV9D-1	F	TRAJ52	F	CAVGGANTGKLTF	in-frame	1
TRAV9D-1	F	TRAJ52	F	CAGSGANTGKLTF	in-frame	1
TRAV9D-1	F	TRAJ48	F	CIRTS**IRLRIPTNYGSEKITF	out-of-frame	1
TRAV9D-1	F	TRAJ42	F	CIRDS*NTTPNSPKLTF	out-of-frame	1
TRAV9D-1	F	TRAJ42	F	CAVRTGGSNAKLTF	in-frame	1
TRAV9D-1	F	TRAJ4	ORF	CAVREMGGSFNKLTF	in-frame	1
TRAV9D-1	F	TRAJ31	F	CAVRNSNNRVFF	in-frame	1
TRAV9D-1	F	TRAJ31	F	CAVRNSNNRNFF	in-frame	1
TRAV9D-1	F	TRAJ31	F	CAVRNRNNRIFF	in-frame	1
TRAV9D-1	F	TRAJ31	F	CAVRGGSNSRIFF	in-frame	1
TRAV9D-1	F	TRAJ31	F	CAVRGGAITES**F	out-of-frame	1
TRAV9D-1	F	TRAJ31	F	CAVREGSNIRIFF	in-frame	1
TRAV9D-1	F	TRAJ31	F	CAGRGGSNNRIFF	in-frame	1
TRAV9D-1	F	TRAJ31	F	.AVRNSNNRIFF	out-of-frame	1
TRAV9D-1	F	TRAJ30	F	CVVKHAYKVIF	in-frame	1
TRAV9D-1	F	TRAJ30	F	CLQSH*F	out-of-frame	1
TRAV9D-1	F	TRAJ30	F	CKSC*NKVIF	out-of-frame	1
TRAV9D-1	F	TRAJ30	F	CAVRVTNAYKDIF	in-frame	1
TRAV9D-1	F	TRAJ30	F	CAVKVTNAYKVIF	in-frame	1
TRAV9D-1	F	TRAJ26	F	CALVRDNYAQGLTF	in-frame	1
TRAV9D-1	F	TRAJ23	F	CVLSPNYNQGKLIF	in-frame	1
TRAV9D-1	F	TRAJ21	F	CAVNARSNYNVLYF	in-frame	1
TRAV9D-1	F	TRAJ17	F	CAGRATNSAGNKLTF	in-frame	1
TRAV9D-1	F	TRAJ16	F	CAVGGASSGQKLVF	in-frame	1
TRAV9D-1	F	TRAJ15	F	CDVRE.KGGRALIF	out-of-frame	1
TRAV9D-1	F	TRAJ15	F	CALGYQGGRALIF	in-frame	1
TRAV9D-1	F	TRAJ13	F	CEESGNSGTYQRF	in-frame	1
TRAV9D-1	F	TRAJ13	F	CAVGGNSGTYQRF	in-frame	1
TRAV9D-1	F	TRAJ12	F	CAVRKTGGYKVVF	in-frame	1
TRAV9D-1	F	TRAJ12	F	CAVGRTGGYIVVF	in-frame	1
TRAV9D-1	F	TRAJ11	F	CAVRDSRYNKLTF	in-frame	1
TRAV9-4	F	TRAJ37	F	CVLSAGNNRKLIF	in-frame	1
TRAV9-2	F	TRAJ40	F	CILSGHTGNYKYIF	in-frame	1
TRAV9-1	F	TRAJ52	F	CVVSTGANTGKLTF	in-frame	1
TRAV9-1	F	TRAJ52	F	CAVSTGATLESS**F	out-of-frame	1
TRAV9-1	F	TRAJ44	ORF	CAVSFTGSGGKLTL	in-frame	1
TRAV9-1	F	TRAJ43	F	CAVSALNNNAPRV	in-frame	1
TRAV9-1	F	TRAJ42	F	CAVSTGRSNEKLTF	in-frame	1
TRAV9-1	F	TRAJ40	F	CAVSALNTGNYKYVV	in-frame	1
TRAV9-1	F	TRAJ40	F	CAVSALNTGN.KYVF	out-of-frame	1
TRAV9-1	F	TRAJ31	F	WAVSAASNNRIFF	in-frame	1
TRAV9-1	F	TRAJ31	F	CAMSPRNSNNRIFF	in-frame	1
TRAV9-1	F	TRAJ23	F	CAVSNYTQGKLIF	in-frame	1
TRAV9-1	F	TRAJ21	F	WAVSARSNYNVLYF	in-frame	1
TRAV9-1	F	TRAJ21	F	CAVSARSNYNALYF	in-frame	1
TRAV9-1	F	TRAJ17	F	CAVSETNSAGNKLTF	in-frame	1
TRAV9-1	F	TRAJ17	F	CAVSATNSAGNQLTF	in-frame	1
TRAV9-1	F	TRAJ17	F	CAVSATNSAGNKLTL	in-frame	1
TRAV9-1	F	TRAJ17	F	CAVSAGGCREQAN*F	out-of-frame	1
TRAV9-1	F	TRAJ17	F	CAVSAANSAGNKLTF	in-frame	1
TRAV9-1	F	TRAJ16	F	SAVSGASSGQKLVF	in-frame	1
TRAV9-1	F	TRAJ16	F	CAVSGASSGQKLVL	in-frame	1
TRAV9-1	F	TRAJ15	F	CTVSAYQGGRALIF	in-frame	1
TRAV9-1	F	TRAJ15	F	CAVSAYKGGRALIF	in-frame	1
TRAV8N-2	F	TRAJ26	F	CVTYNYAQGLTF	in-frame	1
TRAV8N-2	F	TRAJ26	F	CGTYNYTQGLTF	in-frame	1
TRAV8N-2	F	TRAJ26	F	CATYTYAQGLTF	in-frame	1
TRAV8N-2	F	TRAJ26	F	CATYNNAKGLTF	in-frame	1
TRAV8N-2	F	TRAJ26	F	CASYNYAQGLTF	in-frame	1
TRAV8N-2	F	TRAJ21	F	CVCRG*RRNNNVIYF	out-of-frame	1
TRAV8N-2	F	TRAJ21	F	CF**F	out-of-frame	1
TRAV8N-2	F	TRAJ18	F	WAPEVQP**GRLHF	out-of-frame	1
TRAV8N-2	F	TRAJ18	F	CSP**GSSFRRLHF	out-of-frame	1
TRAV8N-2	F	TRAJ18	F	CATDGRGSALGRLHF	in-frame	1
TRAV8N-2	F	TRAJ18	F	CAPEVQT**GRLHF	out-of-frame	1
TRAV8D-2	F	TRAJ42	F	CATGGSNAKLAF	in-frame	1
TRAV8D-2	F	TRAJ34	F	CATDASNNNKVVF	in-frame	1
TRAV8D-2	F	TRAJ34	F	CATDASNNNKIVF	in-frame	1
TRAV8D-2	F	TRAJ30	F	CATYDTNAYKVIF	in-frame	1
TRAV8D-2	F	TRAJ30	F	CATYATNAYKVIF	in-frame	1
TRAV8D-2	F	TRAJ30	F	CATDPNTYKVIF	in-frame	1
TRAV8D-2	F	TRAJ30	F	CATDETNAYKVIF	in-frame	1
TRAV8D-2	F	TRAJ30	F	CATDDTNTYKVIF	in-frame	1
TRAV8D-2	F	TRAJ30	F	CATDDTNAYKVNF	in-frame	1
TRAV8D-2	F	TRAJ26	F	CATYNYAQELTF	in-frame	1
TRAV8D-2	F	TRAJ18	F	YATEGRGSALGRLHF	in-frame	1
TRAV8D-2	F	TRAJ18	F	CVIM*EKRG.EKGRMNF	out-of-frame	1
TRAV8D-2	F	TRAJ18	F	CDKGVQRKGGC**F	out-of-frame	1
TRAV8D-2	F	TRAJ18	F	CATGVQPEGGC**F	out-of-frame	1
TRAV8D-2	F	TRAJ18	F	CATGVQP**GKLHF	out-of-frame	1
TRAV8D-2	F	TRAJ18	F	CATEGRGSALGRLLF	in-frame	1
TRAV8D-2	F	TRAJ13	F	CATVANSGTYQRF	in-frame	1
TRAV8D-1	F	TRAJ48	F	CATNHGNEKITF	in-frame	1
TRAV8-1	F	TRAJ5	F	CATDNGTQVVGQLTF	in-frame	1
TRAV8-1	F	TRAJ5	F	CATDDGTQVVRQLTF	in-frame	1
TRAV8-1	F	TRAJ5	F	CATDDGTQVVGQLAF	in-frame	1
TRAV8-1	F	TRAJ5	F	CATDDGTQVVGKLTF	in-frame	1
TRAV8-1	F	TRAJ5	F	CATDDGKQVVGQLTF	in-frame	1
TRAV8-1	F	TRAJ49	F	CHSGTRVTIT**NF	out-of-frame	1
TRAV8-1	F	TRAJ40	F	CVLNTGNYKYVF	in-frame	1
TRAV8-1	F	TRAJ39	F	CATRDNAGAKLTF	in-frame	1
TRAV8-1	F	TRAJ38	F	CATSNVGDNSKLI.	out-of-frame	1
TRAV8-1	F	TRAJ27	F	CVTPIQAN**TF	out-of-frame	1
TRAV8-1	F	TRAJ15	F	CATHQGGRALIF	in-frame	1
TRAV8-1	F	TRAJ15	F	CATDWQAGRALIF	in-frame	1
TRAV7N-6	F	TRAJ7	ORF	CEVKDYSNNRLTL	in-frame	1
TRAV7N-6	F	TRAJ7	ORF	CAVKDYSNNSLTL	in-frame	1
TRAV7N-6	F	TRAJ6	F	CEAGGNSKLTF	in-frame	1
TRAV7N-6	F	TRAJ40	F	CAVRDTGNYKYVF	in-frame	1
TRAV7N-6	F	TRAJ4	ORF	GAVGIPGSYNKLTF	in-frame	1
TRAV7N-6	F	TRAJ33	F	CS*DSKYQLIW	out-of-frame	1
TRAV7N-6	F	TRAJ33	F	CADDSNYQLIW	in-frame	1
TRAV7N-6	F	TRAJ32	F	WAVSRGYGSSGNKLIF	in-frame	1
TRAV7N-6	F	TRAJ32	F	CVVSRGYGSSGNKLIF	in-frame	1
TRAV7N-6	F	TRAJ32	F	CAVSYGRSGNKLIF	in-frame	1
TRAV7N-6	F	TRAJ32	F	CAVSYESSGNKLIF	in-frame	1
TRAV7N-6	F	TRAJ32	F	CAVS.GSSGNKLIF	out-of-frame	1
TRAV7N-6	F	TRAJ30	F	CAVSIGTNAYKVIF	in-frame	1
TRAV7N-6	F	TRAJ28	F	CAVSVGTGSNRLTS	in-frame	1
TRAV7N-6	F	TRAJ28	F	CAVSVGTGNNRLTF	in-frame	1
TRAV7N-6	F	TRAJ28	F	CAVSVGTESNRLTF	in-frame	1
TRAV7N-6	F	TRAJ28	F	CAVGVGTESNRLTF	in-frame	1
TRAV7N-6	F	TRAJ28	F	CAMSVGTGSNRLTF	in-frame	1
TRAV7N-6	F	TRAJ28	F	CALGVPRS**L	out-of-frame	1
TRAV7N-6	F	TRAJ28	F	CAERVGTGRNRLTF	in-frame	1
TRAV7N-6	F	TRAJ28	F	CAEREGTGRNRITF	in-frame	1
TRAV7N-6	F	TRAJ28	F	CAEREGTGRKRITF	in-frame	1
TRAV7N-6	F	TRAJ27	F	CAVSVGTGSNRLTFVKGTKFSLIPKAPVKVSAIARSTV*NTNTGKLTF	out-of-frame	1
TRAV7N-6	F	TRAJ27	F	CAVSVGTGSNRLTFGKGTKFSLIPKAPVKVLQ.HGALCNTNTGKLTF	out-of-frame	1
TRAV7N-6	F	TRAJ27	F	CAVSVGTGSNRLNFGKGTKFSLIPKAPVKVIAIARSTV*NTNTGKLTF	out-of-frame	1
TRAV7N-6	F	TRAJ27	F	CAVSVGTGRNRLTFGKGTKFSLIPKAPVKVIAIARSTV*NTNTGKLTF	out-of-frame	1
TRAV7N-6	F	TRAJ27	F	CAVSVGMGVTGSLLGKAPNSHSSRRLQSRLLQ.HGALCNTNTGKLTF	out-of-frame	1
TRAV7N-6	F	TRAJ27	F	CAVSMGTGSNRLTFGKGTKFSLIPKAPVKVIAIARSTV*NTNTGKLTF	out-of-frame	1
TRAV7N-6	F	TRAJ27	F	CAVGVGTGSNRLTFGKGTKFSLIPKAPVKVIAIARSTV*NTNTGKLTF	out-of-frame	1
TRAV7N-6	F	TRAJ27	F	CAVGVGTGRNRLTFGKGTKFSLIPKAPVKVIAIARSTV*NTNTGKLTF	out-of-frame	1
TRAV7N-6	F	TRAJ24	F	CAVSRGATASLGKLQF	in-frame	1
TRAV7N-6	F	TRAJ24	F	CAVSREATASLEKLQF	in-frame	1
TRAV7N-6	F	TRAJ23	F	RAVSSYNQGKLIF	in-frame	1
TRAV7N-6	F	TRAJ23	F	CAVSSYSQGKLIF	in-frame	1
TRAV7N-6	F	TRAJ23	F	CAVSLMNYSQGKII*W	out-of-frame	1
TRAV7N-6	F	TRAJ23	F	CAVSLMNYNQGSL**F	out-of-frame	1
TRAV7N-6	F	TRAJ23	F	CAGSSYNQGKLIF	in-frame	1
TRAV7N-6	F	TRAJ23	F	CAAPMNYNQGKLIF	in-frame	1
TRAV7N-6	F	TRAJ21	F	CAVRLMSNYTVLYF	in-frame	1
TRAV7N-6	F	TRAJ21	F	CAVRLMSNYSVLYF	in-frame	1
TRAV7N-6	F	TRAJ21	F	CAVRLMPNYNVLYF	in-frame	1
TRAV7N-6	F	TRAJ21	F	CAGMSNYSVLYF	in-frame	1
TRAV7N-6	F	TRAJ21	F	CAARLMSNYNVLYF	in-frame	1
TRAV7N-6	F	TRAJ18	F	CAVSRGSALGRQHF	in-frame	1
TRAV7N-6	F	TRAJ18	F	CAVSRGSALGRLRF	in-frame	1
TRAV7N-6	F	TRAJ18	F	CAVSGGSALGRLHF	in-frame	1
TRAV7N-6	F	TRAJ18	F	CAESRGSALGRLNF	in-frame	1
TRAV7N-6	F	TRAJ16	F	CAVTLQVARSWFW	in-frame	1
TRAV7N-6	F	TRAJ13	F	CAAANSGTYQRF	in-frame	1
TRAV7N-6	F	TRAJ12	F	CAARETGGYKVVF	in-frame	1
TRAV7N-6	F	TRAJ12	F	CAAAAGTGGYKVVF	in-frame	1
TRAV7N-6	F	TRAJ11	F	CAHYSMYNKLTF	in-frame	1
TRAV7N-5	F	TRAJ57	F	CAVSMQGGSAKHIF	in-frame	1
TRAV7N-5	F	TRAJ57	F	CAVSMQGESAKLIF	in-frame	1
TRAV7N-5	F	TRAJ57	F	CAVRGKQGGSAELIF	in-frame	1
TRAV7N-5	F	TRAJ53	F	CAVSLSGGSNYKLKF	in-frame	1
TRAV7N-5	F	TRAJ52	F	RAVDSGANTGKLTF	in-frame	1
TRAV7N-5	F	TRAJ52	F	CPVDSGANTGKLTF	in-frame	1
TRAV7N-5	F	TRAJ52	F	CLYSLPLPREPEHWSSTWKAH*F	out-of-frame	1
TRAV7N-5	F	TRAJ52	F	CAVSQKTGANKGKLTF	in-frame	1
TRAV7N-5	F	TRAJ52	F	CAVSLNTGDNNGKLTF	in-frame	1
TRAV7N-5	F	TRAJ52	F	CAVSLNTGANTRKLTF	in-frame	1
TRAV7N-5	F	TRAJ52	F	CAVSLNTGANTGELTF	in-frame	1
TRAV7N-5	F	TRAJ52	F	CAVSLNTGANNGKITF	in-frame	1
TRAV7N-5	F	TRAJ52	F	CAVSLNTEANTGKLTF	in-frame	1
TRAV7N-5	F	TRAJ52	F	CAVDSVANTGKLTF	in-frame	1
TRAV7N-5	F	TRAJ52	F	CAVDSNANTKNLTF	in-frame	1
TRAV7N-5	F	TRAJ52	F	CAVDSGGNTGKLTF	in-frame	1
TRAV7N-5	F	TRAJ52	F	CAVDSGANTRKLTF	in-frame	1
TRAV7N-5	F	TRAJ52	F	CAVDSGANTGKFTF	in-frame	1
TRAV7N-5	F	TRAJ52	F	CAVDSGANTEKLTF	in-frame	1
TRAV7N-5	F	TRAJ52	F	CAVDAGANTGKLTF	in-frame	1
TRAV7N-5	F	TRAJ52	F	CAMSLNTGANTGKLTF	in-frame	1
TRAV7N-5	F	TRAJ52	F	CAMDSGANTGKLTF	in-frame	1
TRAV7N-5	F	TRAJ52	F	CALDSGANTGKLTF	in-frame	1
TRAV7N-5	F	TRAJ52	F	CAEETGANTGKLTF	in-frame	1
TRAV7N-5	F	TRAJ52	F	CAEENGAKNGKITF	in-frame	1
TRAV7N-5	F	TRAJ52	F	CAEDTGANTGKLTF	in-frame	1
TRAV7N-5	F	TRAJ49	F	CGGSTG.QNYNF	out-of-frame	1
TRAV7N-5	F	TRAJ48	F	CAVSANYRNEKITF	in-frame	1
TRAV7N-5	F	TRAJ48	F	CAGSADDGNDIITF	in-frame	1
TRAV7N-5	F	TRAJ44	ORF	CAVSIMGTGSGGKLTL	in-frame	1
TRAV7N-5	F	TRAJ43	F	CAVSANKNNATRF	in-frame	1
TRAV7N-5	F	TRAJ43	F	CAVGANNNNALRF	in-frame	1
TRAV7N-5	F	TRAJ42	F	CTGLSGGSNAKLTF	in-frame	1
TRAV7N-5	F	TRAJ42	F	CIRDS*NTTPNSPKLTF	out-of-frame	1
TRAV7N-5	F	TRAJ39	F	CAVSPGDAGAKLTF	in-frame	1
TRAV7N-5	F	TRAJ39	F	CAAREGNNAGAKLTF	in-frame	1
TRAV7N-5	F	TRAJ32	F	CATNYGSSGNKLIF	in-frame	1
TRAV7N-5	F	TRAJ31	F	GAVGKGNDRIFF	in-frame	1
TRAV7N-5	F	TRAJ26	F	CEVSIRHAQGLTF	in-frame	1
TRAV7N-5	F	TRAJ26	F	CEESIRNEKG.TF	out-of-frame	1
TRAV7N-5	F	TRAJ26	F	CEESIRKEKGLTF	in-frame	1
TRAV7N-5	F	TRAJ23	F	GAVRKEL*KQGKLIF	out-of-frame	1
TRAV7N-5	F	TRAJ23	F	CVVSGNYNQGKLIF	in-frame	1
TRAV7N-5	F	TRAJ23	F	CAVSSEL*NKGKLIF	out-of-frame	1
TRAV7N-5	F	TRAJ23	F	CAVSGNYNQWKLIF	in-frame	1
TRAV7N-5	F	TRAJ23	F	CAASMNYNQGKLIF	in-frame	1
TRAV7N-5	F	TRAJ22	F	CAGSSGSWQLIF	in-frame	1
TRAV7N-5	F	TRAJ21	F	SAVKV*NYNVLYF	out-of-frame	1
TRAV7N-5	F	TRAJ21	F	RAVKV*NYNVLYF	out-of-frame	1
TRAV7N-5	F	TRAJ21	F	CAVKV*NYYVLYF	out-of-frame	1
TRAV7N-4	F	TRAJ6	F	CAVSVSGGNYKPTF	in-frame	1
TRAV7N-4	F	TRAJ6	F	CAVSGPRGDYKPTF	in-frame	1
TRAV7N-4	F	TRAJ6	F	.AGSAPGRNYKPTF	out-of-frame	1
TRAV7N-4	F	TRAJ50	F	CAASEHGASSSFSKLVF	in-frame	1
TRAV7N-4	F	TRAJ49	F	CAVTTGYQNFYF	in-frame	1
TRAV7N-4	F	TRAJ49	F	CAALNTGYQNFYF	in-frame	1
TRAV7N-4	F	TRAJ48	F	CIRDTSYASEFPPTMAMGK**TF	out-of-frame	1
TRAV7N-4	F	TRAJ40	F	YAVRDTGNYKYVF	in-frame	1
TRAV7N-4	F	TRAJ40	F	WAVRDTGNYKYVF	in-frame	1
TRAV7N-4	F	TRAJ40	F	RAVRDTGNYKYVF	in-frame	1
TRAV7N-4	F	TRAJ40	F	CGVRDTGDYKYVF	in-frame	1
TRAV7N-4	F	TRAJ40	F	CEVRDTGNYKYVF	in-frame	1
TRAV7N-4	F	TRAJ40	F	CEVRDTGKYKYVF	in-frame	1
TRAV7N-4	F	TRAJ40	F	CEVRDTEKNKYVF	in-frame	1
TRAV7N-4	F	TRAJ40	F	CEERDTGKYKYVF	in-frame	1
TRAV7N-4	F	TRAJ40	F	CAVRETGNYKYVF	in-frame	1
TRAV7N-4	F	TRAJ40	F	CAVRDTGTYKYVF	in-frame	1
TRAV7N-4	F	TRAJ40	F	CAVRDTGSYKFVF	in-frame	1
TRAV7N-4	F	TRAJ40	F	CAVRDTGNYQYVF	in-frame	1
TRAV7N-4	F	TRAJ40	F	CAVRDTGNYKYVN	in-frame	1
TRAV7N-4	F	TRAJ40	F	CAVRDTGNYKYVL	in-frame	1
TRAV7N-4	F	TRAJ40	F	CAVRDTGNYKYVI	in-frame	1
TRAV7N-4	F	TRAJ40	F	CAVRDTGNYKYIF	in-frame	1
TRAV7N-4	F	TRAJ40	F	CAVRDTGNYKCVF	in-frame	1
TRAV7N-4	F	TRAJ40	F	CAVRDTGNHKYVF	in-frame	1
TRAV7N-4	F	TRAJ40	F	CAVRDTGNDKYVF	in-frame	1
TRAV7N-4	F	TRAJ40	F	CAVRDTGDYKYVF	in-frame	1
TRAV7N-4	F	TRAJ40	F	CAVRDT.NYKYVF	out-of-frame	1
TRAV7N-4	F	TRAJ40	F	CAVRDPRNYKYVF	in-frame	1
TRAV7N-4	F	TRAJ40	F	CAVRDPGNYKYFF	in-frame	1
TRAV7N-4	F	TRAJ40	F	CACRDTGSYKFVF	in-frame	1
TRAV7N-4	F	TRAJ40	F	.AVRDTGNYKYVF	out-of-frame	1
TRAV7N-4	F	TRAJ34	F	CAVRSSNTNKVVF	in-frame	1
TRAV7N-4	F	TRAJ34	F	CAASDTVTNKVVF	in-frame	1
TRAV7N-4	F	TRAJ33	F	RAVRGKSNYQLIW	in-frame	1
TRAV7N-4	F	TRAJ33	F	CEVRGKSNYQLIW	in-frame	1
TRAV7N-4	F	TRAJ33	F	CAVRGKSNYQMIW	in-frame	1
TRAV7N-4	F	TRAJ30	F	CAVSIGTNAYKVIF	in-frame	1
TRAV7N-4	F	TRAJ27	F	CAP*NTNTGKLTF	out-of-frame	1
TRAV7N-4	F	TRAJ27	F	CAASRPNTGKLTF	in-frame	1
TRAV7N-4	F	TRAJ2	F	CAISEMNTGGLSGKLTF	in-frame	1
TRAV7N-4	F	TRAJ16	F	CEDRTSSGKKLVF	in-frame	1
TRAV7N-4	F	TRAJ15	F	CAASYQGGRALIF	in-frame	1
TRAV7N-4	F	TRAJ13	F	CAVSEHKNSGTCQRF	in-frame	1
TRAV7N-4	F	TRAJ11	F	CAVSGSGYNKLTF	in-frame	1
TRAV7D-5	F	TRAJ26	F	CAVRMVTKKRD**TF	out-of-frame	1
TRAV7D-4	F	TRAJ9	F	CAVSISGMGYKLTF	in-frame	1
TRAV7D-4	F	TRAJ6	F	CADSSGGNYKPTF	in-frame	1
TRAV7D-4	F	TRAJ6	F	CAASSGGYYKAKF	in-frame	1
TRAV7D-4	F	TRAJ6	F	CAASSGGSYKPTF	in-frame	1
TRAV7D-4	F	TRAJ6	F	CAASSGGNYTPTF	in-frame	1
TRAV7D-4	F	TRAJ6	F	CAASSGENYKPTF	in-frame	1
TRAV7D-4	F	TRAJ6	F	CAAS.RGNYKPTF	out-of-frame	1
TRAV7D-4	F	TRAJ52	F	CAVDSGANTGKLTF	in-frame	1
TRAV7D-4	F	TRAJ49	F	YAALNTGYQNFYF	in-frame	1
TRAV7D-4	F	TRAJ49	F	CAVLNTGYQNFYF	in-frame	1
TRAV7D-4	F	TRAJ49	F	CAALNTGYKNFYF	in-frame	1
TRAV7D-4	F	TRAJ49	F	CAALKTGYQNFYF	in-frame	1
TRAV7D-4	F	TRAJ44	ORF	CAASKQRWQWWNTH*L	out-of-frame	1
TRAV7D-4	F	TRAJ42	F	CSE*DWGSGGSNAKLTF	out-of-frame	1
TRAV7D-4	F	TRAJ40	F	CAARNTGNYKYVF	in-frame	1
TRAV7D-4	F	TRAJ40	F	CAARNTGNYKIR*F	out-of-frame	1
TRAV7D-4	F	TRAJ40	F	CAARDTGNYKYVF	in-frame	1
TRAV7D-4	F	TRAJ37	F	WAASLTGNTGKLIF	in-frame	1
TRAV7D-4	F	TRAJ37	F	CIRDS.YDSEFPGNTGKLIF	out-of-frame	1
TRAV7D-4	F	TRAJ37	F	CAATGNTGKLIF	in-frame	1
TRAV7D-4	F	TRAJ37	F	CAATGAGNTGKLIF	in-frame	1
TRAV7D-4	F	TRAJ37	F	CAASLTGNTGKIIF	in-frame	1
TRAV7D-4	F	TRAJ34	F	CEASATVTNKVVF	in-frame	1
TRAV7D-4	F	TRAJ34	F	CAASDTVTNKS**F	out-of-frame	1
TRAV7D-4	F	TRAJ32	F	CAARGNYGSSSNKLIF	in-frame	1
TRAV7D-4	F	TRAJ31	F	CVARTNSNNRIFF	in-frame	1
TRAV7D-4	F	TRAJ31	F	CADRTNSNNRIFF	in-frame	1
TRAV7D-4	F	TRAJ31	F	CAAALNTNTGKLTF	in-frame	1
TRAV7D-4	F	TRAJ30	F	WEATGKNDYNVIF	in-frame	1
TRAV7D-4	F	TRAJ30	F	FAATDTNAYKVIF	in-frame	1
TRAV7D-4	F	TRAJ30	F	CAVSPGTNAYKVIF	in-frame	1
TRAV7D-4	F	TRAJ30	F	CAATDTNAYNVIF	in-frame	1
TRAV7D-4	F	TRAJ30	F	CAASGDDTNAYKVIF	in-frame	1
TRAV7D-4	F	TRAJ28	F	CAVSVGTGSNRLTF	in-frame	1
TRAV7D-4	F	TRAJ27	F	CATSVGTNTGKLTF	in-frame	1
TRAV7D-4	F	TRAJ27	F	CATALNTNTGRLTC	in-frame	1
TRAV7D-4	F	TRAJ27	F	CASCEAYNTNAGKLTF	in-frame	1
TRAV7D-4	F	TRAJ27	F	CADSVGTNTGKLTF	in-frame	1
TRAV7D-4	F	TRAJ27	F	CADSVGTKKGKLTF	in-frame	1
TRAV7D-4	F	TRAJ27	F	CADRVGTNKGKKTF	in-frame	1
TRAV7D-4	F	TRAJ27	F	CAASVGTYTGKLTF	in-frame	1
TRAV7D-4	F	TRAJ27	F	CAASVGTNTSKLTF	in-frame	1
TRAV7D-4	F	TRAJ27	F	CAASVGTNTGKLNF	in-frame	1
TRAV7D-4	F	TRAJ27	F	CAASVGTNTGKLIF	in-frame	1
TRAV7D-4	F	TRAJ27	F	CAASVGTNTGKLAF	in-frame	1
TRAV7D-4	F	TRAJ27	F	CAASVGTKTGKLTF	in-frame	1
TRAV7D-4	F	TRAJ27	F	CAASVDTNTGKLTF	in-frame	1
TRAV7D-4	F	TRAJ27	F	CAASVATNTGKLTF	in-frame	1
TRAV7D-4	F	TRAJ27	F	CAASLGTNTGKLTF	in-frame	1
TRAV7D-4	F	TRAJ27	F	CAASDPDNANTGKLIF	in-frame	1
TRAV7D-4	F	TRAJ27	F	CAASDGTNTGKLTF	in-frame	1
TRAV7D-4	F	TRAJ27	F	CAARVGTNTGKLTF	in-frame	1
TRAV7D-4	F	TRAJ27	F	CAAREPYNTNTGKLTF	in-frame	1
TRAV7D-4	F	TRAJ27	F	CAAIVGTNTGKLTF	in-frame	1
TRAV7D-4	F	TRAJ27	F	CAAGVGTNTGKLTF	in-frame	1
TRAV7D-4	F	TRAJ27	F	CAAGINTNTGKITF	in-frame	1
TRAV7D-4	F	TRAJ26	F	CAASEPNYAQGSTF	in-frame	1
TRAV7D-4	F	TRAJ26	F	CAASEHRGLCPGIN*F	out-of-frame	1
TRAV7D-4	F	TRAJ24	F	CAASGTTASVEKLQF	in-frame	1
TRAV7D-4	F	TRAJ24	F	CAASGTTASLGKLKF	in-frame	1
TRAV7D-4	F	TRAJ24	F	CAASGRTASLGKLQF	in-frame	1
TRAV7D-4	F	TRAJ24	F	.AASGTTASLGKLQF	out-of-frame	1
TRAV7D-4	F	TRAJ23	F	CAASRLNYNQRKLIF	in-frame	1
TRAV7D-4	F	TRAJ23	F	CAASRLNYNQGKLSF	in-frame	1
TRAV7D-4	F	TRAJ23	F	CAASRLNYDQGKLIF	in-frame	1
TRAV7D-4	F	TRAJ23	F	CAASENYNQGKLIF	in-frame	1
TRAV7D-4	F	TRAJ22	F	CIFWQLATH*F	out-of-frame	1
TRAV7D-4	F	TRAJ22	F	CEDSQSSGSWQLIF	in-frame	1
TRAV7D-4	F	TRAJ22	F	CAGSSGSWQLIF	in-frame	1
TRAV7D-4	F	TRAJ22	F	CAASSSSGSWQLIF	in-frame	1
TRAV7D-4	F	TRAJ22	F	CAASQSSSSWQLIF	in-frame	1
TRAV7D-4	F	TRAJ22	F	CAAPASDGSYQLIF	in-frame	1
TRAV7D-4	F	TRAJ18	F	CAASEWGG.ALGRLHF	out-of-frame	1
TRAV7D-4	F	TRAJ18	F	CAASEQRGSALGRLYF	in-frame	1
TRAV7D-4	F	TRAJ18	F	CAASEQRGSALGRLNF	in-frame	1
TRAV7D-4	F	TRAJ17	F	CAASGPNSAGNKLTF	in-frame	1
TRAV7D-4	F	TRAJ16	F	WAARTSSGQKLVF	in-frame	1
TRAV7D-4	F	TRAJ16	F	RADRTSSGQKLVF	in-frame	1
TRAV7D-4	F	TRAJ16	F	CAVTLQVARSW**F	out-of-frame	1
TRAV7D-4	F	TRAJ16	F	CASRTSSGQKLVF	in-frame	1
TRAV7D-4	F	TRAJ16	F	CAARTSSGKKLVV	in-frame	1
TRAV7D-4	F	TRAJ16	F	CAARTSSDQKLVF	in-frame	1
TRAV7D-4	F	TRAJ16	F	CAARTSRGQKLVF	in-frame	1
TRAV7D-4	F	TRAJ16	F	CAARTSGGQKLVF	in-frame	1
TRAV7D-4	F	TRAJ16	F	CAARTPSGQKLVF	in-frame	1
TRAV7D-4	F	TRAJ16	F	CAARNSSGQKLVF	in-frame	1
TRAV7D-4	F	TRAJ15	F	CAASYQGSRALIF	in-frame	1
TRAV7D-4	F	TRAJ15	F	CAASYQGGRALIF	in-frame	1
TRAV7D-4	F	TRAJ15	F	CAAITYQGGRALIF	in-frame	1
TRAV7D-4	F	TRAJ13	F	CAVSEHKNSGTYQRF	in-frame	1
TRAV7D-4	F	TRAJ12	F	CVASKGTGGYKVVF	in-frame	1
TRAV7D-4	F	TRAJ12	F	CAASKGTRGYKVVF	in-frame	1
TRAV7D-4	F	TRAJ12	F	CAASKGTGGYKVVL	in-frame	1
TRAV7D-4	F	TRAJ12	F	CAASKGTGGYKVIF	in-frame	1
TRAV7D-4	F	TRAJ12	F	CAASKGTGGDKVVF	in-frame	1
TRAV7D-4	F	TRAJ12	F	CAASKGAGGYKVVF	in-frame	1
TRAV7D-4	F	TRAJ12	F	CAARRLEAIKW**F	out-of-frame	1
TRAV7D-4	F	TRAJ12	F	CAARGTGGYKVVF	in-frame	1
TRAV7D-4	F	TRAJ12	F	CAARGTGGNKVVF	in-frame	1
TRAV7D-4	F	TRAJ12	F	CAARETRGYKVVF	in-frame	1
TRAV7D-3	F	TRAJ43	F	CAARRNNNNAPRF	in-frame	1
TRAV7D-3	F	TRAJ39	F	CSINM*EVRTGDEGAKLTF	out-of-frame	1
TRAV7D-3	F	TRAJ32	F	CAEEYGSRGNKLIY	in-frame	1
TRAV7D-3	F	TRAJ26	F	CVVSMYNYAQGLTF	in-frame	1
TRAV7D-3	F	TRAJ26	F	CAVSMYNYVQGLTF	in-frame	1
TRAV7D-3	F	TRAJ26	F	CAVSMYNYTQGLIF	in-frame	1
TRAV7D-3	F	TRAJ26	F	CAVSMYNYAKGLTF	in-frame	1
TRAV7D-3	F	TRAJ26	F	CAVSMDNNAQGLTF	in-frame	1
TRAV7D-3	F	TRAJ26	F	CAVRMYNYAKGLTF	in-frame	1
TRAV7D-3	F	TRAJ26	F	CAVNMYNYAQGLTF	in-frame	1
TRAV7D-3	F	TRAJ26	F	CAASKNNYAQGLTF	in-frame	1
TRAV7D-3	F	TRAJ26	F	.AVSMYNYAQGLTF	out-of-frame	1
TRAV7D-2	F	TRAJ7	ORF	CATSMIYSNNRLTL	in-frame	1
TRAV7D-2	F	TRAJ7	ORF	CAASMIYSNNRLTL	in-frame	1
TRAV7D-2	F	TRAJ7	ORF	CAAGMIYSNNRLTL	in-frame	1
TRAV7D-2	F	TRAJ6	F	CSG.STSGGNYKPTF	out-of-frame	1
TRAV7D-2	F	TRAJ6	F	CAASSGGNYKPTF	in-frame	1
TRAV7D-2	F	TRAJ49	F	CAARTGYQNLYF	in-frame	1
TRAV7D-2	F	TRAJ49	F	CAARTGYKNFYF	in-frame	1
TRAV7D-2	F	TRAJ44	ORF	CAVSITGTGSGGKLTL	in-frame	1
TRAV7D-2	F	TRAJ43	F	.AARRNNNNAPRF	out-of-frame	1
TRAV7D-2	F	TRAJ42	F	CAVKRSGGSNAKLTF	in-frame	1
TRAV7D-2	F	TRAJ40	F	CEARNTGNYKYVF	in-frame	1
TRAV7D-2	F	TRAJ40	F	CAERNTGNYKYVF	in-frame	1
TRAV7D-2	F	TRAJ4	ORF	CAASAGSFNKLTF	in-frame	1
TRAV7D-2	F	TRAJ39	F	CRCQAH*F	out-of-frame	1
TRAV7D-2	F	TRAJ39	F	CAGREGNSTGAKLTF	in-frame	1
TRAV7D-2	F	TRAJ39	F	CAASYHATAKHTF	in-frame	1
TRAV7D-2	F	TRAJ39	F	CAAGEGNNEGAKLTF	in-frame	1
TRAV7D-2	F	TRAJ35	F	CAVSMRLCKCAD*F	out-of-frame	1
TRAV7D-2	F	TRAJ34	F	CEASKPNTNKS**F	out-of-frame	1
TRAV7D-2	F	TRAJ34	F	CATSKTNNNKVVF	in-frame	1
TRAV7D-2	F	TRAJ32	F	CATNYGSSGNKLIF	in-frame	1
TRAV7D-2	F	TRAJ31	F	CAARTNSNNRIFF	in-frame	1
TRAV7D-2	F	TRAJ30	F	CEAPRTNAYKVIF	in-frame	1
TRAV7D-2	F	TRAJ30	F	CAVSIGTNAYKVIF	in-frame	1
TRAV7D-2	F	TRAJ30	F	CAAYTNGYKVIF	in-frame	1
TRAV7D-2	F	TRAJ30	F	CAAYTIAYKVIF	in-frame	1
TRAV7D-2	F	TRAJ30	F	CAATDTNAYKVIF	in-frame	1
TRAV7D-2	F	TRAJ30	F	CAASVWDTNTYKVIF	in-frame	1
TRAV7D-2	F	TRAJ30	F	CAAHRTNAYKVIF	in-frame	1
TRAV7D-2	F	TRAJ28	F	CAASPGTGSNRLTF	in-frame	1
TRAV7D-2	F	TRAJ27	F	WAASRPNTDKLTF	in-frame	1
TRAV7D-2	F	TRAJ27	F	CPAVTSNTGKLTS	in-frame	1
TRAV7D-2	F	TRAJ27	F	CIRDS.YDSEFPTNTGKLTF	out-of-frame	1
TRAV7D-2	F	TRAJ27	F	CEADNTNTGKLTF	in-frame	1
TRAV7D-2	F	TRAJ27	F	CASVNTPPCKLTF	in-frame	1
TRAV7D-2	F	TRAJ27	F	CAAVNTNTGKLAF	in-frame	1
TRAV7D-2	F	TRAJ27	F	CAASRTNTGKLTF	in-frame	1
TRAV7D-2	F	TRAJ27	F	CAASDTGKLTF	in-frame	1
TRAV7D-2	F	TRAJ27	F	CAAGRPNTGKLTF	in-frame	1
TRAV7D-2	F	TRAJ27	F	CAAGDTGKLTF	in-frame	1
TRAV7D-2	F	TRAJ26	F	CAERLNNNEKGLTF	in-frame	1
TRAV7D-2	F	TRAJ26	F	CAERKNNEAKGLTF	in-frame	1
TRAV7D-2	F	TRAJ24	F	CAVSREATASLGKLQF	in-frame	1
TRAV7D-2	F	TRAJ23	F	SEASVNCNEGKIIF	in-frame	1
TRAV7D-2	F	TRAJ23	F	RAASMNYNQGKLIF	in-frame	1
TRAV7D-2	F	TRAJ23	F	RAASGGNKGKLIF	in-frame	1
TRAV7D-2	F	TRAJ23	F	GAADMNYNQGKLIF	in-frame	1
TRAV7D-2	F	TRAJ23	F	CSLKKSSKKDEL*KKGKVIY	out-of-frame	1
TRAV7D-2	F	TRAJ23	F	CPQESPYKKGKLLF	in-frame	1
TRAV7D-2	F	TRAJ23	F	CEASMNYNQGKLIF	in-frame	1
TRAV7D-2	F	TRAJ23	F	CEAMNYKKGKLIF	in-frame	1
TRAV7D-2	F	TRAJ23	F	CAVSMRYNQGKLIF	in-frame	1
TRAV7D-2	F	TRAJ23	F	CAVSMAV*NQGKLIF	out-of-frame	1
TRAV7D-2	F	TRAJ23	F	CATTMNNNKGMLIF	in-frame	1
TRAV7D-2	F	TRAJ23	F	CATPMNYNQGKLIF	in-frame	1
TRAV7D-2	F	TRAJ23	F	CAPMNYNKGKLIF	in-frame	1
TRAV7D-2	F	TRAJ23	F	CAETRNYNQRKLIF	in-frame	1
TRAV7D-2	F	TRAJ23	F	CAEMNYNQGKLIF	in-frame	1
TRAV7D-2	F	TRAJ23	F	CAASTNYNQGKLIF	in-frame	1
TRAV7D-2	F	TRAJ23	F	CAASMYYNQGKLIF	in-frame	1
TRAV7D-2	F	TRAJ23	F	CAASMNYNQWKLIF	in-frame	1
TRAV7D-2	F	TRAJ23	F	CAASMNYNQRKLIL	in-frame	1
TRAV7D-2	F	TRAJ23	F	CAASMNYNQGRLIF	in-frame	1
TRAV7D-2	F	TRAJ23	F	CAASMNYNQGKLIV	in-frame	1
TRAV7D-2	F	TRAJ23	F	CAASMNYNQGKL**F	out-of-frame	1
TRAV7D-2	F	TRAJ23	F	CAASMNYNQEKLIF	in-frame	1
TRAV7D-2	F	TRAJ23	F	CAASMNYIQGKLIF	in-frame	1
TRAV7D-2	F	TRAJ23	F	CAASMNNNRGKLIF	in-frame	1
TRAV7D-2	F	TRAJ23	F	CAASMNFSQGKLIF	in-frame	1
TRAV7D-2	F	TRAJ23	F	CAASLNYPPRKLIF	in-frame	1
TRAV7D-2	F	TRAJ23	F	CAARMMNYNKGKLIF	in-frame	1
TRAV7D-2	F	TRAJ23	F	CAAPTNYNQGKLIF	in-frame	1
TRAV7D-2	F	TRAJ23	F	CAAPMNYNQGKLIV	in-frame	1
TRAV7D-2	F	TRAJ23	F	CAAPMIYNQGKLIF	in-frame	1
TRAV7D-2	F	TRAJ23	F	CAAHMNYNQGKLIF	in-frame	1
TRAV7D-2	F	TRAJ23	F	CAA.KNYNQGKLIF	out-of-frame	1
TRAV7D-2	F	TRAJ22	F	GAAASSGSWQLIF	in-frame	1
TRAV7D-2	F	TRAJ22	F	CVGSSGSWQLIF	in-frame	1
TRAV7D-2	F	TRAJ22	F	CNT**F	out-of-frame	1
TRAV7D-2	F	TRAJ22	F	CKDC*SS.QLVF	out-of-frame	1
TRAV7D-2	F	TRAJ22	F	CASSSGSCQLIF	in-frame	1
TRAV7D-2	F	TRAJ22	F	CAGYSGSWQLIF	in-frame	1
TRAV7D-2	F	TRAJ22	F	CAGTSGSWKLIF	in-frame	1
TRAV7D-2	F	TRAJ22	F	CAGSSGSWQRIF	in-frame	1
TRAV7D-2	F	TRAJ22	F	CAGSSGSWQLVF	in-frame	1
TRAV7D-2	F	TRAJ22	F	CAGSSGSWQLI*W	out-of-frame	1
TRAV7D-2	F	TRAJ22	F	CAGSSGSRQLIF	in-frame	1
TRAV7D-2	F	TRAJ22	F	CAGSSGS.QLIF	out-of-frame	1
TRAV7D-2	F	TRAJ22	F	CAAGMPGSWQLIF	in-frame	1
TRAV7D-2	F	TRAJ22	F	.EGSSGRRQIIF	out-of-frame	1
TRAV7D-2	F	TRAJ21	F	CAVSMRSNYNVLYF	in-frame	1
TRAV7D-2	F	TRAJ21	F	CAVKV*NYNVLYF	out-of-frame	1
TRAV7D-2	F	TRAJ21	F	CAASKRENNNVIYF	in-frame	1
TRAV7D-2	F	TRAJ2	F	CAGMNTRGLSGKLTF	in-frame	1
TRAV7D-2	F	TRAJ2	F	CAGMNTGGLSGKVTF	in-frame	1
TRAV7D-2	F	TRAJ2	F	CAGMNTGELGGKLTF	in-frame	1
TRAV7D-2	F	TRAJ2	F	CAGMKTGGLSGKLTF	in-frame	1
TRAV7D-2	F	TRAJ18	F	CAASEWGGSALGRLHF	in-frame	1
TRAV7D-2	F	TRAJ16	F	CGNFKWPEAG*F	out-of-frame	1
TRAV7D-2	F	TRAJ15	F	YAAITYQGGRALIF	in-frame	1
TRAV7D-2	F	TRAJ15	F	RAAGYQGGRALIF	in-frame	1
TRAV7D-2	F	TRAJ15	F	CVAITYQGGRALIF	in-frame	1
TRAV7D-2	F	TRAJ15	F	CTTSNQGGRALIF	in-frame	1
TRAV7D-2	F	TRAJ15	F	CGAITYQGSRAVIF	in-frame	1
TRAV7D-2	F	TRAJ15	F	CEER.KGGRDLIF	out-of-frame	1
TRAV7D-2	F	TRAJ15	F	CAETYQGGRALIF	in-frame	1
TRAV7D-2	F	TRAJ15	F	CAASYQGGRGLIF	in-frame	1
TRAV7D-2	F	TRAJ15	F	CAASEQGGRALIF	in-frame	1
TRAV7D-2	F	TRAJ15	F	CAAITYQGGRALIL	in-frame	1
TRAV7D-2	F	TRAJ15	F	CAAITYQGDRALIF	in-frame	1
TRAV7D-2	F	TRAJ15	F	CAAIP.QGGRALIF	out-of-frame	1
TRAV7D-2	F	TRAJ15	F	CAAGYQGGRALIF	in-frame	1
TRAV7D-2	F	TRAJ13	F	CSRLY*SNYERF	out-of-frame	1
TRAV7D-2	F	TRAJ13	F	CATANSGTYQRF	in-frame	1
TRAV7D-2	F	TRAJ13	F	CAAANSRTYQRF	in-frame	1
TRAV7D-2	F	TRAJ13	F	CAAANSETYQRF	in-frame	1
TRAV7D-2	F	TRAJ12	F	CVETGGYKVVF	in-frame	1
TRAV7D-2	F	TRAJ12	F	CAVHGTGGYKVVF	in-frame	1
TRAV7D-2	F	TRAJ12	F	CAGTGGYKVVF	in-frame	1
TRAV7D-2	F	TRAJ12	F	CAETGGYKVVL	in-frame	1
TRAV7D-2	F	TRAJ12	F	CAAAAETGGYKVVF	in-frame	1
TRAV7D-2	F	TRAJ11	F	CAVSDSGYNKLTF	in-frame	1
TRAV7-6	F	TRAJ50	F	GAVSKAS.FSKLVF	out-of-frame	1
TRAV7-6	F	TRAJ50	F	CAVSKASSISKLVF	in-frame	1
TRAV7-6	F	TRAJ50	F	CAVSKASPFSKLVF	in-frame	1
TRAV7-6	F	TRAJ50	F	CAVSKASAFSKLEF	in-frame	1
TRAV7-6	F	TRAJ24	F	CAETTASMGKLQF	in-frame	1
TRAV7-5	F	TRAJ57	F	CIRDS*NTTPNSPAKLIF	out-of-frame	1
TRAV7-5	F	TRAJ56	F	CAVSAATGGNNELTF	in-frame	1
TRAV7-5	F	TRAJ53	F	FAVRLSGGSNYKLTF	in-frame	1
TRAV7-5	F	TRAJ53	F	CVVSMSGGSNYKLTF	in-frame	1
TRAV7-5	F	TRAJ53	F	CTVSLSGGSNYKLTF	in-frame	1
TRAV7-5	F	TRAJ53	F	CSVRLSGGSNYKLTF	in-frame	1
TRAV7-5	F	TRAJ53	F	CAVSPSGGSNYKLTF	in-frame	1
TRAV7-5	F	TRAJ53	F	CAVSMSGGSNYRLTF	in-frame	1
TRAV7-5	F	TRAJ53	F	CAVSMSGGGNYKLTF	in-frame	1
TRAV7-5	F	TRAJ53	F	CAVSLSGGSNYKLTL	in-frame	1
TRAV7-5	F	TRAJ53	F	CAVSLSGGSIYKLTF	in-frame	1
TRAV7-5	F	TRAJ53	F	CAVSISGSSNYKLKF	in-frame	1
TRAV7-5	F	TRAJ53	F	CAVRLSGGSNYKLTF	in-frame	1
TRAV7-5	F	TRAJ53	F	CAVGLSGGSNYKLTF	in-frame	1
TRAV7-5	F	TRAJ53	F	CAASLSGGSNYKLTF	in-frame	1
TRAV7-5	F	TRAJ42	F	CAGLSGGSNAKLTF	in-frame	1
TRAV7-5	F	TRAJ35	F	CVVSMRLCKCAD*F	out-of-frame	1
TRAV7-5	F	TRAJ35	F	CINM**K.E.GFESEMKF	out-of-frame	1
TRAV7-5	F	TRAJ35	F	CAVSMWLCKCAD*F	out-of-frame	1
TRAV7-5	F	TRAJ35	F	CAVSMRLYKCTD*F	out-of-frame	1
TRAV7-5	F	TRAJ35	F	CAVSMRLYKCAD*F	out-of-frame	1
TRAV7-5	F	TRAJ35	F	CAVSMRLRKCAD*F	out-of-frame	1
TRAV7-5	F	TRAJ35	F	CAVSMRLCKCTD*F	out-of-frame	1
TRAV7-5	F	TRAJ35	F	CAVGMRLCKCAD*F	out-of-frame	1
TRAV7-5	F	TRAJ35	F	CAGSKRL*ERAMTI	out-of-frame	1
TRAV7-5	F	TRAJ34	F	CAVSPSSSTNKVVF	in-frame	1
TRAV7-5	F	TRAJ34	F	CAVSPSSNTNIVVF	in-frame	1
TRAV7-5	F	TRAJ34	F	CAVSPSSNNNKVVF	in-frame	1
TRAV7-5	F	TRAJ34	F	CAVSNSSNTNKVVF	in-frame	1
TRAV7-5	F	TRAJ34	F	CAVRYSNTNKVVF	in-frame	1
TRAV7-5	F	TRAJ34	F	CAVRSSNTNEVVF	in-frame	1
TRAV7-5	F	TRAJ34	F	CAVGPSSNTNKVVF	in-frame	1
TRAV7-5	F	TRAJ31	F	CAVSIGNSNNRIYF	in-frame	1
TRAV7-5	F	TRAJ31	F	CAVGGNSNNRIFF	in-frame	1
TRAV7-5	F	TRAJ27	F	SAP*NTNTGKLTF	out-of-frame	1
TRAV7-5	F	TRAJ27	F	CAVSMGTNTGKLTV	in-frame	1
TRAV7-5	F	TRAJ27	F	CAVSMGNNTSKLTF	in-frame	1
TRAV7-5	F	TRAJ27	F	CAVGMGTNTGKLTF	in-frame	1
TRAV7-5	F	TRAJ27	F	CAP*NTNTSKLTF	out-of-frame	1
TRAV7-5	F	TRAJ27	F	CAP*NTNTGRLTF	out-of-frame	1
TRAV7-5	F	TRAJ27	F	CAP*NTNTGKLTL	out-of-frame	1
TRAV7-5	F	TRAJ27	F	CAP*NTNTGKLAF	out-of-frame	1
TRAV7-5	F	TRAJ27	F	CAP*NPNTGKLTF	out-of-frame	1
TRAV7-5	F	TRAJ27	F	CAL*NTNTGKLTF	out-of-frame	1
TRAV7-5	F	TRAJ26	F	FAVSMVTMPRD**TF	out-of-frame	1
TRAV7-5	F	TRAJ26	F	CAVSMVTMHRD**TF	out-of-frame	1
TRAV7-5	F	TRAJ26	F	CAMSMVTMPRD**TF	out-of-frame	1
TRAV7-5	F	TRAJ26	F	CAASKNNYAQGLTF	in-frame	1
TRAV7-5	F	TRAJ23	F	RAVSMRYNQGKLIF	in-frame	1
TRAV7-5	F	TRAJ23	F	CEVSMRYKKGKIIF	in-frame	1
TRAV7-5	F	TRAJ23	F	CAWRRRYKQGKLLF	in-frame	1
TRAV7-5	F	TRAJ23	F	CAVSRRYNQGKLIF	in-frame	1
[truncated: 1,695 more rows]

## Sheet: kid PD1+CD153- trb
TRBV	Functionality	TRBJ	Functionality	CDR3 sequence	Frame	Reads
TRBV31	F	TRBJ2-1	F	CAWSLQGNYAEQFF	in-frame	4831
TRBV3	F	TRBJ2-3	F	CASSLGAQAETLYF	in-frame	2794
TRBV13-2	F	TRBJ2-1	F	CASGPQGYAEQFF	in-frame	2239
TRBV26	F	TRBJ2-5	F	CASSLLGNQDTQYF	in-frame	2026
TRBV13-2	F	TRBJ1-3	F	CASGGSGVGNTLYF	in-frame	1396
TRBV15	F	TRBJ2-1	F	C*EQFF	out-of-frame	1390
TRBV17	F	TRBJ1-2	F	CASSRSRGANSDYTF	in-frame	1246
TRBV16	F	TRBJ1-5	F	CASLGAPLF	in-frame	1190
TRBV4	F	TRBJ2-5	F	CASSRDRGDTQYF	in-frame	1034
TRBV14	F	TRBJ2-7	F	CASSLTLYEQYF	in-frame	1032
TRBV5	F	TRBJ2-2	F	CASSQDPRGSGQLYF	in-frame	1026
TRBV17	F	TRBJ2-3	F	CASSSLNSAETLYF	in-frame	1012
TRBV13-3	F	TRBJ2-3	F	CASSDPRDSAETLYF	in-frame	973
TRBV19	F	TRBJ2-5	F	CASSPGQDQDTQYF	in-frame	947
TRBV1	F	TRBJ1-3	F	CTCSAEISGNTLYF	in-frame	895
TRBV3	F	TRBJ2-3	F	CASSLQGTSAETLYF	in-frame	887
TRBV29	F	TRBJ2-3	F	CASSQGRKTLYF	in-frame	870
TRBV13-3	F	TRBJ1-3	F	CASKDRAGNTLYF	in-frame	857
TRBV15	F	TRBJ1-1	F	CASSLGGGGTEVFF	in-frame	842
TRBV15	F	TRBJ2-4	F	CASSPQGAGTLYF	in-frame	839
TRBV16	F	TRBJ2-7	F	CASSLDTPSRDWGYEQYF	in-frame	786
TRBV13-2	F	TRBJ1-1	F	CASGDPTGGTEVFF	in-frame	756
TRBV13-2	F	TRBJ1-4	F	CASAGDERLFF	in-frame	749
TRBV16	F	TRBJ2-4	F	CASSLAGSQNTLYF	in-frame	722
TRBV5	F	TRBJ2-5	F	CASSQDRGAPDTQYF	in-frame	703
TRBV3	F	TRBJ1-5	F	CASSLGNQAPLF	in-frame	699
TRBV13-3	F	TRBJ2-5	F	CASRGDTQDTQYF	in-frame	674
TRBV15	F	TRBJ2-3	F	CASRRDRGETLYF	in-frame	648
TRBV29	F	TRBJ2-5	F	CASSSPGGATDTQYF	in-frame	631
TRBV26	F	TRBJ2-1	F	CASSLRGEQFF	in-frame	620
TRBV4	F	TRBJ2-7	F	CASSFRDFYEQYF	in-frame	616
TRBV19	F	TRBJ2-1	F	CASSLGTGGNYAEQFF	in-frame	615
TRBV13-2	F	TRBJ1-3	F	CASGDARDRNTLYF	in-frame	611
TRBV16	F	TRBJ2-3	F	CASSLDAETLYF	in-frame	610
TRBV15	F	TRBJ1-1	F	CASSFGVDTEVFF	in-frame	604
TRBV5	F	TRBJ2-7	F	CASSGTGGNSYEQYF	in-frame	597
TRBV26	F	TRBJ2-5	F	CASSRQDTQYF	in-frame	585
TRBV1	F	TRBJ2-7	F	CTCSAGTGGNYEQYF	in-frame	582
TRBV13-3	F	TRBJ2-7	F	CASSGQKQYF	in-frame	561
TRBV17	F	TRBJ2-5	F	CASSSMGGKDTQYF	in-frame	551
TRBV3	F	TRBJ2-3	F	CASSPQGSSAETLYF	in-frame	543
TRBV4	F	TRBJ2-4	F	CASSFSQNTLYF	in-frame	534
TRBV1	F	TRBJ2-1	F	CTCSAHWGYNYAEQFF	in-frame	534
TRBV4	F	TRBJ2-3	F	CASSYTGGSSAETLYF	in-frame	530
TRBV13-2	F	TRBJ1-5	F	CASGDAGAAPLF	in-frame	527
TRBV5	F	TRBJ1-3	F	CASSLRDRGRGNTLYF	in-frame	525
TRBV5	F	TRBJ2-7	F	CASSRDWESSYEQYF	in-frame	517
TRBV19	F	TRBJ2-5	F	CASSHRGNQDTQYF	in-frame	513
TRBV15	F	TRBJ1-1	F	CASSLWLTEVFF	in-frame	513
TRBV13-1	F	TRBJ1-4	F	CASSGPAGTGGNERLFF	in-frame	512
TRBV16	F	TRBJ2-1	F	CASRMGGRAEQFF	in-frame	510
TRBV31	F	TRBJ2-4	F	CAWSLGLGPQNTLYF	in-frame	505
TRBV1	F	TRBJ2-3	F	CTCSADTGRETLYF	in-frame	502
TRBV13-2	F	TRBJ1-1	F	CASGGHSNTEVFF	in-frame	496
TRBV13-3	F	TRBJ2-3	F	CASSDWGGGAETLYF	in-frame	493
TRBV3	F	TRBJ1-4	F	CASSFRTGGGERLFF	in-frame	488
TRBV13-2	F	TRBJ2-7	F	CASGDAAGGAFEQYF	in-frame	473
TRBV3	F	TRBJ1-2	F	CASSLGSDYTF	in-frame	469
TRBV1	F	TRBJ2-3	F	CTCSAQGAETLYF	in-frame	469
TRBV5	F	TRBJ2-4	F	CASSQDWGGAQNTLYF	in-frame	462
TRBV14	F	TRBJ1-1	F	CASSHDRNTEVFF	in-frame	459
TRBV13-2	F	TRBJ2-3	F	CASGDAGLGGPVFAETLYF	in-frame	457
TRBV3	F	TRBJ1-5	F	CASSLDINQAPLF	in-frame	453
TRBV4	F	TRBJ1-1	F	CASSWGQSNTEVFF	in-frame	442
TRBV5	F	TRBJ2-4	F	CASSRAGGASQNTLYF	in-frame	439
TRBV20	F	TRBJ2-1	F	CGARVGAC*EQFF	out-of-frame	436
TRBV31	F	TRBJ1-2	F	CAWGTGAYSDYTF	in-frame	435
TRBV3	F	TRBJ2-5	F	CASSPGLGGRETQYF	in-frame	431
TRBV13-2	F	TRBJ1-1	F	CASGETGNTEVFF	in-frame	431
TRBV12-2	F	TRBJ2-5	F	CASSLAGGGDTQYF	in-frame	429
TRBV4	F	TRBJ2-4	F	CASSQQGRNTLYF	in-frame	428
TRBV4	F	TRBJ1-3	F	CASSLDRGNTLYF	in-frame	428
TRBV29	F	TRBJ1-6	ORF	CASSSRDSSYNSPLYF	in-frame	426
TRBV31	F	TRBJ2-1	F	CAWSLDGNYAEQFF	in-frame	423
TRBV20	F	TRBJ1-4	F	CGARETISNERLFF	in-frame	418
TRBV26	F	TRBJ2-1	F	CASSLGSVAEQFF	in-frame	416
TRBV3	F	TRBJ2-4	F	CASSLDPLGQNTLYF	in-frame	411
TRBV13-1	F	TRBJ2-7	F	CASSGTGVYEQYF	in-frame	407
TRBV13-1	F	TRBJ1-1	F	CASSPPGSEVFF	in-frame	405
TRBV13-2	F	TRBJ2-7	F	CASGAREQYF	in-frame	403
TRBV13-2	F	TRBJ2-7	F	CASGRTGGAGEQYF	in-frame	400
TRBV2	F	TRBJ2-5	F	CASSQDAGGAQDTQYF	in-frame	396
TRBV13-3	F	TRBJ2-1	F	CASSPWGDNYAEQFF	in-frame	395
TRBV12-1	F	TRBJ2-7	F	CASSLVGRLL*EQYF	out-of-frame	395
TRBV4	F	TRBJ1-1	F	CASSYTEVFF	in-frame	393
TRBV20	F	TRBJ2-2	F	CGAREAGTNTGQLYF	in-frame	387
TRBV5	F	TRBJ2-4	F	CASSQGTGGSQNTLYF	in-frame	386
TRBV13-2	F	TRBJ2-2	F	CASGDGRGTGQLYF	in-frame	384
TRBV26	F	TRBJ1-2	F	CASSHTYSDYTF	in-frame	383
TRBV14	F	TRBJ1-2	F	CASSPQGGANSDYTF	in-frame	381
TRBV15	F	TRBJ1-4	F	CASSFQGSNERLFF	in-frame	378
TRBV13-1	F	TRBJ1-1	F	CASSDAFTEVFF	in-frame	375
TRBV19	F	TRBJ2-3	F	CASSKTSSAETLYF	in-frame	374
TRBV13-1	F	TRBJ2-7	F	CASSVTGGEQYF	in-frame	372
TRBV4	F	TRBJ2-2	F	CASSLQGGTGQLYF	in-frame	370
TRBV13-2	F	TRBJ2-1	F	CASGDAPVAEQ*F	out-of-frame	370
TRBV3	F	TRBJ1-1	F	CASSDDTNTEVFF	in-frame	365
TRBV1	F	TRBJ2-4	F	CTCSADRGGRDTLYF	in-frame	362
TRBV26	F	TRBJ1-1	F	CASSLSPGANTEVFF	in-frame	361
TRBV13-2	F	TRBJ2-5	F	CASGDAMGGRDTQYF	in-frame	361
TRBV14	F	TRBJ2-2	F	CASSRHVNTGQLYF	in-frame	354
TRBV15	F	TRBJ2-3	F	CASSWDGAETLYF	in-frame	352
TRBV20	F	TRBJ2-5	F	CGANSNQDTQYF	in-frame	350
TRBV13-3	F	TRBJ1-3	F	CASSLQGNTLYF	in-frame	349
TRBV1	F	TRBJ2-3	F	CTCSANRVGAETLYF	in-frame	346
TRBV4	F	TRBJ2-1	F	CASRPTGGNYAEQFF	in-frame	343
TRBV12-1	F	TRBJ1-2	F	CASSPGQGASDYTF	in-frame	340
TRBV1	F	TRBJ1-2	F	CTCSADRGRTDYTF	in-frame	340
TRBV3	F	TRBJ2-3	F	CASSLEDRAETLYF	in-frame	339
TRBV1	F	TRBJ2-3	F	CTCSRDFHSAETLYF	in-frame	338
TRBV1	F	TRBJ1-3	F	CTCSAPGQGAGNTLYF	in-frame	338
TRBV12-1	F	TRBJ1-6	ORF	CASSLRRNSPLYF	in-frame	337
TRBV13-2	F	TRBJ1-3	F	CASGDAARGPSGNTLYF	in-frame	335
TRBV26	F	TRBJ1-3	F	CASSLRTGWGNTLYF	in-frame	334
TRBV13-2	F	TRBJ2-2	F	CASGEGGLNTGQLYF	in-frame	334
TRBV5	F	TRBJ2-3	F	CASSQVGGASAETLYF	in-frame	330
TRBV26	F	TRBJ1-1	F	CASSLTGANTEVFF	in-frame	329
TRBV2	F	TRBJ2-7	F	CASSQSYEQYF	in-frame	328
TRBV13-2	F	TRBJ1-1	F	CASGDRGSTEVFF	in-frame	328
TRBV5	F	TRBJ1-2	F	CASSQNTANSDYTF	in-frame	325
TRBV31	F	TRBJ1-3	F	CAWSLGGASGNTLYF	in-frame	324
TRBV15	F	TRBJ2-4	F	CASSSLPSQNTLYF	in-frame	322
TRBV13-2	F	TRBJ1-4	F	CASGDAWTNSNERLFF	in-frame	322
TRBV1	F	TRBJ2-5	F	CTCSADITGGSQDTQYF	in-frame	322
TRBV5	F	TRBJ2-5	F	CASSQETPS**F	out-of-frame	321
TRBV3	F	TRBJ2-7	F	CASSFGHSSYEQYF	in-frame	319
TRBV29	F	TRBJ2-4	F	CASSFGGFKTPC**F	out-of-frame	318
TRBV16	F	TRBJ2-5	F	CASSLERQGDTQYF	in-frame	318
TRBV13-2	F	TRBJ2-3	F	CASGSGTGGTETLYF	in-frame	314
TRBV29	F	TRBJ1-6	ORF	CASSPGTLSYNSPLYF	in-frame	311
TRBV2	F	TRBJ1-1	F	CASSQETVANTEVFF	in-frame	311
TRBV13-2	F	TRBJ2-5	F	CASGDARGDQDTQYF	in-frame	311
TRBV3	F	TRBJ2-5	F	CASSPGLGGRTQYF	in-frame	310
TRBV15	F	TRBJ2-2	F	CASSLENTGQLYF	in-frame	309
TRBV23	F	TRBJ2-3	F	CSSSRQNPLSAETLYF	in-frame	307
TRBV23	F	TRBJ1-6	ORF	CSSSQTYNSPLYF	in-frame	307
TRBV19	F	TRBJ2-7	F	CASSIGTGGWEQYF	in-frame	297
TRBV19	F	TRBJ1-3	F	CASSIAGSPGNTLYF	in-frame	296
TRBV1	F	TRBJ2-4	F	CTCSAVGGASQNTLYF	in-frame	296
TRBV13-3	F	TRBJ2-2	F	CASSPDTNTGQLYF	in-frame	294
TRBV13-3	F	TRBJ2-7	F	CASSDGGYEQYF	in-frame	288
TRBV20	F	TRBJ1-5	F	CGAREGNNNQAPLF	in-frame	286
TRBV13-1	F	TRBJ2-7	F	CASSGGLFYEQYF	in-frame	284
TRBV13-1	F	TRBJ2-7	F	CASSDVLGYEQYF	in-frame	283
TRBV19	F	TRBJ2-3	F	CASSLQGSSAETLYF	in-frame	279
TRBV2	F	TRBJ2-7	F	CASSQKGAIEQYF	in-frame	274
TRBV1	F	TRBJ2-3	F	CTCSADSAETLYF	in-frame	274
TRBV5	F	TRBJ1-4	F	CASSQEGTGQRKII*F	out-of-frame	271
TRBV23	F	TRBJ2-1	F	CSSSPQNAEQFF	in-frame	271
TRBV13-2	F	TRBJ1-4	F	CASGDRTVSNERLFF	in-frame	271
TRBV13-3	F	TRBJ2-3	F	CASRDRDAETLYF	in-frame	267
TRBV13-1	F	TRBJ2-4	F	CASSGTGGNTLYF	in-frame	267
TRBV20	F	TRBJ1-2	F	CGAGTANSDYTF	in-frame	265
TRBV13-1	F	TRBJ2-7	F	CASRLGGRDEQYF	in-frame	264
TRBV13-1	F	TRBJ2-4	F	CASSGNREGTLYF	in-frame	263
TRBV13-2	F	TRBJ2-5	F	CASGDRLGGNQDTQYF	in-frame	262
TRBV15	F	TRBJ1-1	F	CASSFQGNTEVFF	in-frame	261
TRBV13-3	F	TRBJ2-3	F	CASSEGTGSAETLYF	in-frame	260
TRBV19	F	TRBJ1-2	F	CASSIGTANSDYTF	in-frame	259
TRBV16	F	TRBJ2-2	F	CASSPRDWGTNTGQLYF	in-frame	257
TRBV3	F	TRBJ1-5	F	CASSADGYNNQAPLF	in-frame	256
TRBV4	F	TRBJ1-2	F	CASSLGGYSDYTF	in-frame	250
TRBV16	F	TRBJ1-2	F	CASSLQGYSDYTF	in-frame	249
TRBV13-3	F	TRBJ2-5	F	CASSDEDTQDTQYF	in-frame	249
TRBV1	F	TRBJ2-7	F	CTCSAQYEQYF	in-frame	249
TRBV20	F	TRBJ2-4	F	CGASGTNTLYF	in-frame	247
TRBV13-3	F	TRBJ2-7	F	CASSDYEQYF	in-frame	247
TRBV3	F	TRBJ1-2	F	CASSTDRNSDYTF	in-frame	244
TRBV23	F	TRBJ2-4	F	CSSSQDRQNTLYF	in-frame	242
TRBV1	F	TRBJ2-4	F	CTCSAENTLYF	in-frame	241
TRBV13-1	F	TRBJ2-4	F	CASSPGGGSQNTLYF	in-frame	240
TRBV30	F	TRBJ2-3	F	CSSRQGAETLYF	in-frame	238
TRBV29	F	TRBJ1-2	F	CASSLSANSDYTF	in-frame	238
TRBV19	F	TRBJ2-1	F	CASSSLRGHYAEQFF	in-frame	238
TRBV13-3	F	TRBJ1-1	F	CASRTNTEVFF	in-frame	238
TRBV26	F	TRBJ1-2	F	CASSLQGRDYTF	in-frame	237
TRBV15	F	TRBJ1-1	F	CASSLVGARNTEVFF	in-frame	237
TRBV13-3	F	TRBJ1-4	F	CASSDPGQGNERLFF	in-frame	235
TRBV15	F	TRBJ2-1	F	CASSLQGDYAEQFF	in-frame	234
TRBV26	F	TRBJ2-4	F	CASRGDKNTLYF	in-frame	233
TRBV23	F	TRBJ2-1	F	CSSSDQGGYAEQFF	in-frame	231
TRBV3	F	TRBJ1-4	F	CASSSSNERLFF	in-frame	228
TRBV17	F	TRBJ2-4	F	CASSRGGQNTLYF	in-frame	228
TRBV15	F	TRBJ2-3	F	CASSFSAETLYF	in-frame	228
TRBV3	F	TRBJ2-7	F	CASSLGLGVFEQYF	in-frame	227
TRBV2	F	TRBJ2-4	F	CASSQEPSQNTLYF	in-frame	227
TRBV29	F	TRBJ2-7	F	CASRRQKSYEQYF	in-frame	226
TRBV17	F	TRBJ2-5	F	CASSRSRLQDTQYF	in-frame	226
TRBV14	F	TRBJ1-5	F	CASSFGYQAPLF	in-frame	225
TRBV4	F	TRBJ2-2	F	CASSLINTGQLYF	in-frame	224
TRBV3	F	TRBJ1-3	F	CASSPRQSSGNTLYF	in-frame	223
TRBV2	F	TRBJ2-7	F	CASSQEGGYEQYF	in-frame	223
TRBV5	F	TRBJ2-1	F	CASSPGTGGAEQFF	in-frame	221
TRBV4	F	TRBJ1-1	F	CASSLTNTEVFF	in-frame	221
TRBV30	F	TRBJ1-1	F	CSSRAWTGTNTEVFF	in-frame	220
TRBV13-3	F	TRBJ2-7	F	CASSDVRGGSYEQYF	in-frame	220
TRBV31	F	TRBJ2-4	F	CAWSLGGSQNTLYF	in-frame	218
TRBV4	F	TRBJ1-4	F	CASSPGQGTNERLFF	in-frame	217
TRBV20	F	TRBJ2-4	F	CGARVGGVNTLYF	in-frame	217
TRBV13-2	F	TRBJ1-4	F	CASGVTGSNERLFF	in-frame	217
TRBV26	F	TRBJ1-4	F	CASGTGFGERLFF	in-frame	216
TRBV3	F	TRBJ2-1	F	CASSLEQGAEQFF	in-frame	215
TRBV13-3	F	TRBJ2-4	F	CASSDLGDSQNTLYF	in-frame	215
TRBV1	F	TRBJ2-2	F	CTCSVRDWGTGQLYF	in-frame	215
TRBV13-2	F	TRBJ1-1	F	CASGDAGGEVFF	in-frame	214
TRBV16	F	TRBJ2-7	F	CASSLSGQTYEQYF	in-frame	211
TRBV13-2	F	TRBJ2-7	F	CASGDAGGGGEQYF	in-frame	211
TRBV20	F	TRBJ2-4	F	CGAREGLQNTLYF	in-frame	210
TRBV12-2	F	TRBJ1-3	F	CASSRNSGNTLYF	in-frame	209
TRBV4	F	TRBJ1-4	F	CASSRDRGTNERLFF	in-frame	208
TRBV15	F	TRBJ1-3	F	CASSFDGAGNTLYF	in-frame	208
TRBV3	F	TRBJ1-2	F	CASSLYRAGSDYTF	in-frame	206
TRBV23	F	TRBJ2-4	F	CSSSLGGPSQNTLYF	in-frame	206
TRBV13-2	F	TRBJ2-1	F	CASGAGLGVYAEQFF	in-frame	206
TRBV5	F	TRBJ1-4	F	CASSHRGQGDERLFF	in-frame	205
TRBV5	F	TRBJ1-6	ORF	CASSQVGGRDNSPLYF	in-frame	204
TRBV3	F	TRBJ2-2	F	CASSSQGNTGQLYF	in-frame	204
TRBV13-3	F	TRBJ1-2	F	CASSGINSDYTF	in-frame	203
TRBV13-2	F	TRBJ2-4	F	CASGDAGQNTLYF	in-frame	202
TRBV3	F	TRBJ2-7	F	CASSQDWGGYEQYF	in-frame	201
TRBV26	F	TRBJ2-7	F	CASSLQGSEQYF	in-frame	198
TRBV2	F	TRBJ1-3	F	CASSQETGVSGNTLYF	in-frame	196
TRBV19	F	TRBJ1-6	ORF	CASSRDSSYNSPLYF	in-frame	196
TRBV13-2	F	TRBJ1-3	F	CASGEAGAGNTLYF	in-frame	196
TRBV13-2	F	TRBJ1-3	F	CASGDGQSGNTLYF	in-frame	196
TRBV4	F	TRBJ2-2	F	CASSPLGGRNTGQLYF	in-frame	195
TRBV4	F	TRBJ2-1	F	CASSYPGAEQFF	in-frame	195
TRBV13-3	F	TRBJ1-3	F	CASRRQNSGNTLYF	in-frame	195
TRBV5	F	TRBJ2-2	F	CASSQDWGGNTGQLYF	in-frame	194
TRBV13-2	F	TRBJ1-4	F	CASVGTGNSTKDY**F	out-of-frame	194
TRBV1	F	TRBJ2-2	F	CTCSGGLGDTGQLYF	in-frame	194
TRBV2	F	TRBJ2-7	F	CASSQELSYEQYF	in-frame	193
TRBV13-2	F	TRBJ2-4	F	CASGGSSQNTLYF	in-frame	193
TRBV13-1	F	TRBJ2-2	F	CASSDPGGHTGQLYF	in-frame	193
TRBV3	F	TRBJ2-4	F	CASSLVLGENTLYF	in-frame	191
TRBV4	F	TRBJ2-5	F	CASSYRGGKNTQYF	in-frame	190
TRBV3	F	TRBJ1-1	F	CASRLDGVFF	in-frame	190
TRBV19	F	TRBJ2-4	F	CASSIWAQNTLYF	in-frame	190
TRBV13-3	F	TRBJ1-3	F	CASSGDRAGNTLYF	in-frame	190
TRBV5	F	TRBJ1-4	F	CASSLGHFSNERLFF	in-frame	188
TRBV29	F	TRBJ1-1	F	CASSFSKKS**F	out-of-frame	188
TRBV3	F	TRBJ2-7	F	CASSSGTGGYEQYF	in-frame	187
TRBV19	F	TRBJ2-7	F	CASSIWGREQYF	in-frame	186
TRBV19	F	TRBJ1-3	F	CASSISGGFLEIRS**F	out-of-frame	186
TRBV5	F	TRBJ2-7	F	CASSPLGGGSYEQYF	in-frame	185
TRBV3	F	TRBJ2-2	F	CASSFDWGNTGQLYF	in-frame	185
TRBV3	F	TRBJ2-7	F	CASSLELGEYEQYF	in-frame	184
TRBV13-1	F	TRBJ2-5	F	CASSEQGDTQYF	in-frame	184
TRBV13-1	F	TRBJ1-1	F	CASSDSGDEVFF	in-frame	184
TRBV19	F	TRBJ2-1	F	CASSIGTGGYAEQFF	in-frame	183
TRBV13-2	F	TRBJ2-2	F	CASGGLGGTTGQLYF	in-frame	183
TRBV13-1	F	TRBJ2-7	F	CASSQSYEQYF	in-frame	183
TRBV1	F	TRBJ2-1	F	CTCSADGLGGNYAEQFF	in-frame	183
TRBV5	F	TRBJ2-3	F	CASSQTGGYSAETLYF	in-frame	182
TRBV4	F	TRBJ1-4	F	CASSYNKNERLFF	in-frame	182
TRBV31	F	TRBJ2-5	F	CAWRWGKTPS**F	out-of-frame	181
TRBV12-1	F	TRBJ2-4	F	CASSRTTSQNTLYF	in-frame	181
TRBV13-3	F	TRBJ2-7	F	CASSDGYEQYF	in-frame	180
TRBV3	F	TRBJ2-5	F	CASSLVIRDTQYF	in-frame	179
TRBV26	F	TRBJ2-7	F	CASSLFPGEQYF	in-frame	179
TRBV13-3	F	TRBJ2-5	F	CASSKQGVQDTQYF	in-frame	178
TRBV13-2	F	TRBJ1-3	F	CASGTGGSGNTLYF	in-frame	178
TRBV19	F	TRBJ2-4	F	CASTPDRDQNTLYF	in-frame	177
TRBV13-2	F	TRBJ1-4	F	CASGDGASNERLFF	in-frame	177
TRBV31	F	TRBJ1-1	F	CAWSRQGASL*F	out-of-frame	176
TRBV13-3	F	TRBJ2-1	F	CASSRDWGPNYAEQFF	in-frame	175
TRBV13-3	F	TRBJ1-2	F	CASSDPNSDYTF	in-frame	175
TRBV4	F	TRBJ2-4	F	CASSAYWGENTLYF	in-frame	174
TRBV31	F	TRBJ1-3	F	CAWRGTLEIRS**F	out-of-frame	174
TRBV3	F	TRBJ1-6	ORF	CASSLRQYNSPLYF	in-frame	174
TRBV13-2	F	TRBJ2-2	F	CASGARGQTPGSS**F	out-of-frame	174
TRBV23	F	TRBJ2-1	F	CSSSRQINYAEQFF	in-frame	173
TRBV1	F	TRBJ2-3	F	CTCSADLGETLYF	in-frame	173
TRBV4	F	TRBJ2-1	F	CASSSDWGGYAEQFF	in-frame	172
TRBV31	F	TRBJ1-6	ORF	CAWKGQG*DNSPLYF	out-of-frame	171
TRBV3	F	TRBJ2-3	F	CASSRDNSAETLYF	in-frame	170
TRBV19	F	TRBJ1-6	ORF	CASSQDSYNSPLYF	in-frame	170
TRBV19	F	TRBJ1-3	F	CASSIAGNSGNTLYF	in-frame	170
TRBV13-2	F	TRBJ2-1	F	CASGDRGGDYAEQFF	in-frame	170
TRBV26	F	TRBJ2-1	F	CASSPDGYAEQFF	in-frame	168
TRBV5	F	TRBJ2-1	F	CASSQEGLGGRYAEQFF	in-frame	167
TRBV13-2	F	TRBJ2-7	F	CASGWDWGEQYF	in-frame	167
TRBV12-2	F	TRBJ2-5	F	CASSLAEDTQYF	in-frame	167
TRBV12-2	F	TRBJ2-7	F	CASSLETGGEQYF	in-frame	166
TRBV26	F	TRBJ1-2	F	CASSPQGAGSDYTF	in-frame	165
TRBV20	F	TRBJ2-3	F	CGARLTGGPSAETLYF	in-frame	165
TRBV14	F	TRBJ1-1	F	CASRWDRVTEVFF	in-frame	165
TRBV1	F	TRBJ1-1	F	CTCSALTAANTEVFF	in-frame	165
TRBV14	F	TRBJ1-6	ORF	CASSLGNSYNSPLYF	in-frame	164
TRBV17	F	TRBJ2-4	F	CASSRQGAHTLYF	in-frame	163
TRBV15	F	TRBJ2-5	F	CASSPGQIQDTQYF	in-frame	163
TRBV26	F	TRBJ1-4	F	CASSPPGTGTERLFF	in-frame	162
TRBV16	F	TRBJ1-1	F	CASSLETANTEVFF	in-frame	162
TRBV5	F	TRBJ1-1	F	CASSQQGAHGTEVFF	in-frame	161
TRBV26	F	TRBJ1-2	F	CASSRQANSDYTF	in-frame	161
TRBV3	F	TRBJ2-5	F	CASSLGSQDTQYF	in-frame	159
TRBV16	F	TRBJ2-1	F	CASSLDRYAEQFF	in-frame	159
TRBV3	F	TRBJ1-1	F	CASSQDWDTEVFF	in-frame	158
TRBV16	F	TRBJ2-5	F	CASSFQDTQYF	in-frame	158
TRBV3	F	TRBJ2-1	F	CASSLANYAEQFF	in-frame	157
TRBV3	F	TRBJ1-6	ORF	CASSLDRTPL*F	out-of-frame	157
TRBV19	F	TRBJ1-3	F	CASSVGQNSGNTLYF	in-frame	157
TRBV14	F	TRBJ2-7	F	CASSLLGWGTRIGEQYF	in-frame	157
TRBV24	P	TRBJ1-5	F	CASSRRQKQPGSA*F	out-of-frame	156
TRBV15	F	TRBJ2-1	F	CASSLRLGYAEQFF	in-frame	156
TRBV3	F	TRBJ1-1	F	CASSLDRNTEVFF	in-frame	155
TRBV13-3	F	TRBJ2-1	F	CASSERGRAEQFF	in-frame	155
TRBV3	F	TRBJ2-7	F	CASSLIWGVEYF	in-frame	154
TRBV3	F	TRBJ2-4	F	CASSLEGSQNTLYF	in-frame	154
TRBV23	F	TRBJ2-7	F	CSSSQSIQYEQYF	in-frame	154
TRBV3	F	TRBJ2-4	F	CASSFDSQNTLYF	in-frame	153
TRBV13-2	F	TRBJ1-1	F	CASGDVGTANTEVFF	in-frame	153
TRBV3	F	TRBJ2-4	F	CASSLDTQNTLYF	in-frame	152
TRBV26	F	TRBJ2-3	F	CASSPGETLYF	in-frame	152
TRBV2	F	TRBJ2-7	F	CASSQEVGGPWEQYF	in-frame	152
TRBV13-2	F	TRBJ1-1	F	CASGDGTATEVFF	in-frame	151
TRBV5	F	TRBJ1-3	F	CASSPDNSGNTLYF	in-frame	150
TRBV31	F	TRBJ2-1	F	CAWGAGAEQFF	in-frame	150
TRBV31	F	TRBJ1-4	F	CAWSWDRGISNERLFF	in-frame	150
TRBV26	F	TRBJ2-7	F	CASSLRDEQYF	in-frame	150
TRBV26	F	TRBJ1-4	F	CASSLGQIISNERLFF	in-frame	150
TRBV20	F	TRBJ1-4	F	CGAREAVSNERLFF	in-frame	150
TRBV12-2	F	TRBJ2-2	F	CASSLQGGTNTGQLYF	in-frame	150
TRBV1	F	TRBJ1-2	F	CTCSAGANSDYTF	in-frame	150
TRBV20	F	TRBJ1-1	F	CGAREQGATEVFF	in-frame	149
TRBV19	F	TRBJ1-4	F	CASSLRQISNERLFF	in-frame	149
TRBV13-3	F	TRBJ2-3	F	CASSDGQSAETLYF	in-frame	149
TRBV4	F	TRBJ2-7	F	CASSADYSYEQYF	in-frame	148
TRBV29	F	TRBJ1-1	F	CASSSPGTGPEVFF	in-frame	148
TRBV23	F	TRBJ2-4	F	CSSSLDWGVQNTLYF	in-frame	148
TRBV17	F	TRBJ2-7	F	CASSRARDWGNEQYF	in-frame	148
TRBV13-2	F	TRBJ1-6	ORF	CASGEKRGAYNSPLYF	in-frame	148
TRBV12-2	F	TRBJ1-1	F	CASSLGGYTEVFF	in-frame	148
TRBV3	F	TRBJ2-1	F	CASSLLGGEAEQFF	in-frame	147
TRBV13-2	F	TRBJ2-1	F	CASGDAPWGGNYAEQFF	in-frame	147
TRBV3	F	TRBJ1-5	F	CASSRDRNNQAPLF	in-frame	146
TRBV20	F	TRBJ2-5	F	CGARTGGLLYF	in-frame	146
TRBV16	F	TRBJ1-1	F	CASSFTTNTEVFF	in-frame	146
TRBV13-2	F	TRBJ2-7	F	CASGDALGGLYEQYF	in-frame	146
TRBV5	F	TRBJ2-1	F	CASSQETGHAEQFF	in-frame	145
TRBV4	F	TRBJ1-3	F	CASSPDNSGNTLYF	in-frame	145
TRBV3	F	TRBJ2-3	F	CASRDSAETLYF	in-frame	145
TRBV20	F	TRBJ2-5	F	CGVMDGNQDTQYF	in-frame	145
TRBV19	F	TRBJ1-6	ORF	CASTRTGRDSPLYF	in-frame	145
TRBV12-1	F	TRBJ2-5	F	CASSDRGQDTQYF	in-frame	145
TRBV20	F	TRBJ2-2	F	CGARVLGSNTGQLYF	in-frame	144
TRBV13-2	F	TRBJ2-7	F	CASGDAQGGYEQYF	in-frame	143
TRBV12-2	F	TRBJ1-6	ORF	CASSLTGENSPLYF	in-frame	143
TRBV12-1	F	TRBJ2-7	F	CASSLEGVEQYF	in-frame	143
TRBV5	F	TRBJ2-5	F	CASSMDWGGEGTQYF	in-frame	142
TRBV13-2	F	TRBJ2-5	F	CASGDDRGQDTQYF	in-frame	142
TRBV5	F	TRBJ1-4	F	CASSQESTGFSNERLFF	in-frame	141
TRBV13-3	F	TRBJ1-1	F	CASTQNTEVFF	in-frame	141
TRBV13-2	F	TRBJ1-3	F	CASGEEGAGNTLYF	in-frame	141
TRBV4	F	TRBJ1-4	F	CASS*RTGGLSNERLFF	out-of-frame	140
TRBV14	F	TRBJ1-5	F	CASRLTT*NNQAPLF	out-of-frame	140
TRBV13-2	F	TRBJ2-2	F	CASGDVRGRDTGQLYF	in-frame	140
TRBV3	F	TRBJ2-1	F	CASSRTGGGEQFF	in-frame	139
TRBV16	F	TRBJ1-5	F	CASSSGTQAPLF	in-frame	139
TRBV13-3	F	TRBJ2-7	F	CASSRLDREQYF	in-frame	139
TRBV13-2	F	TRBJ2-1	F	CASGKGSNYAEQFF	in-frame	139
TRBV13-1	F	TRBJ2-3	F	CASSGGWGGAETLYF	in-frame	139
TRBV5	F	TRBJ2-3	F	CASSQDGGGRGSETLYF	in-frame	138
TRBV13-3	F	TRBJ1-3	F	CASSAGTGRGNTLYF	in-frame	138
TRBV13-2	F	TRBJ2-3	F	CASGDGSAETLYF	in-frame	138
TRBV4	F	TRBJ2-7	F	CASSYTGDSYEQYF	in-frame	137
TRBV30	F	TRBJ1-2	F	CSSMTPNSDYTF	in-frame	137
TRBV16	F	TRBJ1-1	F	CASSLDRAEVFF	in-frame	137
TRBV13-3	F	TRBJ2-5	F	CASSDIWGQDTQYF	in-frame	137
TRBV3	F	TRBJ1-1	F	CASSLWQNTEVFF	in-frame	136
TRBV20	F	TRBJ2-5	F	CGASWTGSNQDTQYF	in-frame	136
TRBV19	F	TRBJ1-4	F	CASSISNERLFF	in-frame	136
TRBV20	F	TRBJ2-5	F	CGAARGRDTQYF	in-frame	135
TRBV13-2	F	TRBJ1-3	F	CASGDQGSGNTLYF	in-frame	135
TRBV15	F	TRBJ2-4	F	CASTLTGGKTPC**F	out-of-frame	134
TRBV12-1	F	TRBJ1-1	F	CASSRQGNTEVFF	in-frame	134
TRBV1	F	TRBJ1-4	F	CTCSAALLNERLFF	in-frame	134
TRBV13-2	F	TRBJ2-7	F	CASGLTGYEQYF	in-frame	133
TRBV26	F	TRBJ1-1	F	CASSPNTEVFF	in-frame	132
TRBV16	F	TRBJ1-5	F	CASSPTGGHNQAPLF	in-frame	132
TRBV31	F	TRBJ2-3	F	CAWGQGRRAETLYF	in-frame	131
TRBV13-1	F	TRBJ2-4	F	CASSDATGGAPDTLYF	in-frame	131
TRBV5	F	TRBJ2-2	F	CASSQERGGPTGQLYF	in-frame	130
TRBV4	F	TRBJ2-3	F	CASSLTGGGSAETLYF	in-frame	130
TRBV26	F	TRBJ2-2	F	CARRQGANTGQLYF	in-frame	130
TRBV15	F	TRBJ2-2	F	CASSLHSNTGQLYF	in-frame	130
TRBV14	F	TRBJ2-4	F	CASSFWQGASQNTLYF	in-frame	130
TRBV1	F	TRBJ1-5	F	CTCSAVGQGSQAPLF	in-frame	130
TRBV5	F	TRBJ1-6	ORF	CASSQARERIRPS**F	out-of-frame	129
TRBV15	F	TRBJ2-1	F	CASSPNWGRAEQFF	in-frame	128
TRBV13-3	F	TRBJ2-7	F	CASSVPSSYEQYF	in-frame	128
TRBV13-2	F	TRBJ2-5	F	CASGDGLGGGTQYF	in-frame	128
TRBV4	F	TRBJ2-5	F	CASSLGGGQDTQYF	in-frame	127
TRBV31	F	TRBJ1-3	F	CAWRDTINSGNTLYF	in-frame	127
TRBV26	F	TRBJ2-5	F	CASSLQQDTQYF	in-frame	127
TRBV26	F	TRBJ2-5	F	CASSLARADTQYF	in-frame	127
TRBV5	F	TRBJ2-1	F	CASSQDWGDYAEQFF	in-frame	126
TRBV4	F	TRBJ1-4	F	CASSPTISNERLFF	in-frame	126
TRBV13-2	F	TRBJ2-1	F	CASGDASRVYAEQFF	in-frame	126
TRBV14	F	TRBJ2-1	F	CASSPDRGGMLSS**F	out-of-frame	125
TRBV13-2	F	TRBJ2-7	F	CASGDIQYYEQYF	in-frame	125
TRBV5	F	TRBJ2-5	F	CASSQDGSQDTQYF	in-frame	124
TRBV2	F	TRBJ1-1	F	CASRTGTTNTEVFF	in-frame	124
TRBV13-2	F	TRBJ2-1	F	CASGEPGGDYAEQFF	in-frame	124
TRBV12-2	F	TRBJ2-7	F	CASSLDWYEQYF	in-frame	124
TRBV4	F	TRBJ2-7	F	CASSSTAYEQYF	in-frame	123
TRBV4	F	TRBJ1-1	F	CASSYSNTEVFF	in-frame	123
TRBV29	F	TRBJ1-3	F	CASSLSKPARVQIRS**F	out-of-frame	122
TRBV26	F	TRBJ2-3	F	CASSVQGASAETLYF	in-frame	122
TRBV19	F	TRBJ2-4	F	CASSIEGSQNTLYF	in-frame	122
TRBV5	F	TRBJ2-5	F	CASSQDSGQGYNTQYF	in-frame	121
TRBV5	F	TRBJ2-4	F	CASSQSTGGADTLYF	in-frame	121
TRBV5	F	TRBJ1-4	F	CASSQGTISNERLFF	in-frame	121
TRBV31	F	TRBJ1-6	ORF	CAWAGTGVNSPLYF	in-frame	121
TRBV3	F	TRBJ1-2	F	CASSLVTGTNSDYTF	in-frame	121
TRBV26	F	TRBJ2-7	F	CASSLSGGYEQYF	in-frame	121
TRBV26	F	TRBJ1-1	F	CASSRGTEVFF	in-frame	121
TRBV12-1	F	TRBJ1-6	ORF	CASSSGTGV*NSPLYF	out-of-frame	121
TRBV5	F	TRBJ2-7	F	CASSQERTGAYEQYF	in-frame	120
TRBV31	F	TRBJ1-2	F	CAWTPGQGINSDYTF	in-frame	120
TRBV3	F	TRBJ1-5	F	CASSLAPNQAPLF	in-frame	120
TRBV3	F	TRBJ1-1	F	CASSFAPTEVFF	in-frame	120
TRBV16	F	TRBJ2-7	F	CASSFWGGVV*EQYF	out-of-frame	120
TRBV1	F	TRBJ2-2	F	CTCSAEGQGTGQLYF	in-frame	120
TRBV31	F	TRBJ2-2	F	CAWSRTYTGQLYF	in-frame	119
TRBV3	F	TRBJ2-4	F	CASSLETGGSQNTLYF	in-frame	119
TRBV19	F	TRBJ1-2	F	CASSRQGRSDYTF	in-frame	119
TRBV13-3	F	TRBJ1-5	F	CASRSGTANQAPLF	in-frame	119
TRBV13-2	F	TRBJ1-3	F	CASGGPGQFSGNTLYF	in-frame	119
TRBV4	F	TRBJ1-3	F	CASSSSGNTLYF	in-frame	118
TRBV20	F	TRBJ1-4	F	CGAWTGSNERLFF	in-frame	118
TRBV19	F	TRBJ2-2	F	CASSILGNTGQLYF	in-frame	118
TRBV19	F	TRBJ1-3	F	CASSAQGSGNTLYF	in-frame	118
TRBV5	F	TRBJ2-4	F	CASSPPGKHLV*F	out-of-frame	116
TRBV31	F	TRBJ2-5	F	CAWSSGGVQDTQYF	in-frame	116
TRBV20	F	TRBJ2-4	F	CGAIPLTGGDTLYF	in-frame	116
TRBV2	F	TRBJ1-6	ORF	CASSQDENSYNSPLYF	in-frame	116
TRBV19	F	TRBJ2-4	F	CASSIRLGENTLYF	in-frame	116
TRBV19	F	TRBJ1-1	F	CARAPNSANTEVFF	in-frame	116
TRBV15	F	TRBJ2-4	F	CASRDWASQNTLYF	in-frame	115
TRBV13-2	F	TRBJ1-2	F	CASGDVGTANTEVFFGKGTRLTVVGKISFR**NFQVSLRTKHVLRVHIRVSVF.CANSDYTF	out-of-frame	115
TRBV16	F	TRBJ2-7	F	CASSLAGGAYEQYF	in-frame	114
TRBV13-3	F	TRBJ2-5	F	CASNRGGQDTQYF	in-frame	114
TRBV3	F	TRBJ2-5	F	CASSLNWGGDTQYF	in-frame	113
TRBV26	F	TRBJ2-4	F	CAIRDKNTLYF	in-frame	113
TRBV12-2	F	TRBJ2-4	F	CASSFDSSQNTLYF	in-frame	113
TRBV3	F	TRBJ2-1	F	CASSFRGRLAEQFF	in-frame	111
TRBV29	F	TRBJ1-4	F	CASSLNERLFF	in-frame	111
TRBV16	F	TRBJ1-2	F	CASSLVGGANSDYTF	in-frame	111
TRBV4	F	TRBJ1-4	F	CASSRQGGDERLFF	in-frame	110
TRBV29	F	TRBJ2-1	F	CASSLAGSAEQFF	in-frame	110
TRBV20	F	TRBJ1-2	F	CGAREVNSDYTF	in-frame	110
TRBV12-1	F	TRBJ1-1	F	CASSRQGEVFF	in-frame	110
TRBV31	F	TRBJ1-4	F	CAWSGDSNERLFF	in-frame	109
TRBV2	F	TRBJ1-4	F	CASSQEWGGNERLFF	in-frame	109
TRBV16	F	TRBJ2-7	F	CASSFGDEQYF	in-frame	109
TRBV5	F	TRBJ2-4	F	CASSPRLGGSTLYF	in-frame	108
TRBV2	F	TRBJ1-1	F	CASSQDEQANTEVFF	in-frame	108
TRBV13-2	F	TRBJ1-2	F	CASGDVGKNSDYTF	in-frame	108
TRBV13-1	F	TRBJ2-2	F	CASSDGGQGANTGQLYF	in-frame	108
TRBV1	F	TRBJ1-4	F	CTCSAPGREERLFF	in-frame	108
TRBV5	F	TRBJ2-2	F	CASSQEPSANTGQLYF	in-frame	107
TRBV13-2	F	TRBJ1-2	F	CASGDPPGTANSDYTF	in-frame	107
TRBV13-1	F	TRBJ2-5	F	CASSTGDQDTQYF	in-frame	107
TRBV13-1	F	TRBJ1-1	F	CASSVDRGNTEVFF	in-frame	107
TRBV5	F	TRBJ2-5	F	CASSQDSSNQDTQYF	in-frame	106
TRBV3	F	TRBJ2-5	F	CASSPGTEDTQYF	in-frame	106
TRBV12-1	F	TRBJ1-4	F	CASSLGTTNERLFF	in-frame	106
TRBV31	F	TRBJ1-6	ORF	CAWSLEYNSPLYF	in-frame	105
TRBV26	F	TRBJ2-7	F	CASSLGLYEQYF	in-frame	105
TRBV12-1	F	TRBJ1-4	F	CASSTGTANERLFF	in-frame	105
TRBV3	F	TRBJ2-3	F	CASSSDSAETLYF	in-frame	104
TRBV20	F	TRBJ2-5	F	CGARDWQDTQYF	in-frame	104
TRBV13-3	F	TRBJ2-7	F	CASSDLGGSYEQYF	in-frame	104
TRBV13-2	F	TRBJ2-1	F	CASGDAGGGYAEQFF	in-frame	104
TRBV13-1	F	TRBJ2-7	F	CASSGQGVYEQYF	in-frame	104
TRBV1	F	TRBJ1-6	ORF	CTCSTGTYRPS**F	out-of-frame	104
TRBV3	F	TRBJ2-2	F	CASSLNTGQLYF	in-frame	103
TRBV3	F	TRBJ1-4	F	CASTGGSERLFF	in-frame	103
TRBV26	F	TRBJ2-1	F	CASSLSGDKYAEQFF	in-frame	103
TRBV19	F	TRBJ2-3	F	CASSIAGTSSAETLYF	in-frame	103
TRBV19	F	TRBJ1-6	ORF	CASSMTGGYNSPLYF	in-frame	103
TRBV13-3	F	TRBJ1-3	F	CASSDDRNSGNTLYF	in-frame	103
TRBV4	F	TRBJ2-7	F	CASSRDWGSSYEQYF	in-frame	102
TRBV29	F	TRBJ2-2	F	CASIPGLGGPNTGQLYF	in-frame	102
TRBV2	F	TRBJ2-1	F	CASSQDIYAEQFF	in-frame	102
TRBV15	F	TRBJ1-1	F	CASSSGQGAPNTEVFF	in-frame	102
TRBV13-2	F	TRBJ2-2	F	CASGVGQTNTGQLYF	in-frame	102
TRBV13-2	F	TRBJ1-6	ORF	CASGDARGSPLYF	in-frame	102
TRBV13-2	F	TRBJ1-4	F	CASGGLGTVNERLFF	in-frame	102
TRBV1	F	TRBJ2-4	F	CTCSARTGKNTLYF	in-frame	102
TRBV1	F	TRBJ1-1	F	CTCSADGVVFF	in-frame	102
TRBV5	F	TRBJ1-2	F	CASSQDNANSDYTF	in-frame	101
TRBV4	F	TRBJ2-7	F	CASSYSHSSYEQYF	in-frame	101
TRBV2	F	TRBJ1-4	F	CASSTGTGDSNERLFF	in-frame	101
TRBV16	F	TRBJ1-4	F	CASSLVAFSNERLFF	in-frame	101
TRBV13-3	F	TRBJ2-4	F	CASSDAQQNTLYF	in-frame	101
TRBV5	F	TRBJ2-1	F	CASSPTVNYAEQFF	in-frame	100
TRBV19	F	TRBJ2-1	F	CASSIGRDAEQFF	in-frame	100
TRBV16	F	TRBJ1-2	F	CASSSQGNSDYTF	in-frame	100
TRBV15	F	TRBJ1-1	F	CASNRQGAGTEVFF	in-frame	100
TRBV13-2	F	TRBJ1-3	F	CASGDHQAGNTLYF	in-frame	100
TRBV12-1	F	TRBJ2-3	F	CASSRDWGASAETLYF	in-frame	100
TRBV5	F	TRBJ2-4	F	CASSQEVGGNTLYF	in-frame	99
TRBV5	F	TRBJ1-6	ORF	CASSDRGSYNSPLYF	in-frame	99
TRBV4	F	TRBJ2-4	F	CASSYGENTLYF	in-frame	99
TRBV4	F	TRBJ1-6	ORF	CASS**GTDSYNSPLYF	out-of-frame	99
TRBV3	F	TRBJ2-5	F	CASSLGLGQDTQYF	in-frame	99
TRBV3	F	TRBJ2-5	F	CASSLEGYQDTQYF	in-frame	99
TRBV3	F	TRBJ2-2	F	CASSLAWGTNTGQLYF	in-frame	99
TRBV23	F	TRBJ1-1	F	CSSSQSTTEVFF	in-frame	99
TRBV13-1	F	TRBJ1-6	ORF	CASSVGSYNSPLYF	in-frame	99
TRBV5	F	TRBJ2-4	F	CASSQEGGYQNTLYF	in-frame	98
TRBV3	F	TRBJ2-7	F	CASSRDREYEQYF	in-frame	98
TRBV3	F	TRBJ1-4	F	CASSLQISNERLFF	in-frame	98
TRBV29	F	TRBJ1-5	F	CASSLSHQAPLF	in-frame	98
TRBV13-3	F	TRBJ1-4	F	CASSDQFSNERLFF	in-frame	98
TRBV13-2	F	TRBJ2-5	F	CASGDARGARGQDTQYF	in-frame	98
TRBV1	F	TRBJ1-4	F	CTCSARQISNERLFF	in-frame	98
TRBV19	F	TRBJ2-7	F	CASSIANYEQYF	in-frame	97
TRBV13-1	F	TRBJ2-7	F	CASSEQGWEQYF	in-frame	97
TRBV4	F	TRBJ1-2	F	CASSLQGANSDYTF	in-frame	96
TRBV3	F	TRBJ2-7	F	CASSFSSISYEQYF	in-frame	96
TRBV29	F	TRBJ2-1	F	CASTDRGYAEQFF	in-frame	96
TRBV20	F	TRBJ2-7	F	CGARPGLGYEQYF	in-frame	96
TRBV13-2	F	TRBJ2-7	F	CASGGQGALEQYF	in-frame	96
TRBV1	F	TRBJ1-6	ORF	CTCRQGVNSPLYF	in-frame	96
TRBV5	F	TRBJ2-2	F	CASSQDLGQGNTGQLYF	in-frame	95
TRBV4	F	TRBJ1-4	F	CASSYRERLFF	in-frame	95
TRBV17	F	TRBJ1-1	F	CASSQNTEVFF	in-frame	95
TRBV15	F	TRBJ2-1	F	CAKGQQTMLSS**F	out-of-frame	95
TRBV19	F	TRBJ1-1	F	CASSIDINTEVFF	in-frame	94
TRBV15	F	TRBJ2-4	F	CASSRDRSQNTLYF	in-frame	94
TRBV13-2	F	TRBJ1-6	ORF	CASGEQYNSPLYF	in-frame	94
TRBV13-2	F	TRBJ1-1	F	CASGDGQGEVFF	in-frame	94
TRBV12-2	F	TRBJ1-2	F	CASSLQGGSDYTF	in-frame	94
TRBV1	F	TRBJ2-4	F	CTCSEGLGASQNTLYF	in-frame	94
TRBV4	F	TRBJ2-2	F	CASSFWENTGQLYF	in-frame	93
TRBV13-1	F	TRBJ1-1	F	CASSGRTDTEVFF	in-frame	93
TRBV3	F	TRBJ2-7	F	CASSLVWGRTV*F	out-of-frame	92
TRBV17	F	TRBJ2-7	F	CASSRPYSYEQYF	in-frame	92
TRBV17	F	TRBJ2-2	F	CASSRDPTGQTPGSS**F	out-of-frame	92
TRBV13-3	F	TRBJ2-7	F	CASSDRGYEQYF	in-frame	92
TRBV13-2	F	TRBJ2-1	F	CASGFRDWGNYAEQFF	in-frame	92
TRBV13-1	F	TRBJ2-7	F	CASSEDYEQYF	in-frame	92
TRBV13-1	F	TRBJ2-3	F	CASRNRGETLYF	in-frame	92
TRBV13-1	F	TRBJ1-3	F	CASSATGSGNTLYF	in-frame	92
TRBV3	F	TRBJ1-5	F	CASSFSNQAPLF	in-frame	91
TRBV16	F	TRBJ2-7	F	CASSLGGLGGAYEQYF	in-frame	91
TRBV15	F	TRBJ2-1	F	CASSLSWGSYAEQFF	in-frame	91
TRBV13-3	F	TRBJ1-3	F	CASSKGRGRGNTLYF	in-frame	91
TRBV13-2	F	TRBJ2-1	F	CASGDLGSGAEQFF	in-frame	91
TRBV26	F	TRBJ1-4	F	CASSAGQHNERLFF	in-frame	90
TRBV20	F	TRBJ1-4	F	CGARDRVSNERLFF	in-frame	90
TRBV3	F	TRBJ2-7	F	CASSFGQSSYEQYF	in-frame	89
TRBV29	F	TRBJ2-3	F	CASSFRGRGAETLYF	in-frame	89
TRBV2	F	TRBJ1-6	ORF	CASSQDSRNYNSPLYF	in-frame	89
TRBV19	F	TRBJ2-5	F	CASRGTGGNQDTQYF	in-frame	89
TRBV17	F	TRBJ1-1	F	CASSRNRNTEVFF	in-frame	89
TRBV13-3	F	TRBJ1-6	ORF	CASSEQGSYNSPLYF	in-frame	89
TRBV13-2	F	TRBJ2-3	F	CASGDIFAETLYF	in-frame	89
TRBV12-2	F	TRBJ2-5	F	CASSRRGTGGQDTQYF	in-frame	89
TRBV5	F	TRBJ2-1	F	CASSPPDWGNYAEQFF	in-frame	88
TRBV31	F	TRBJ2-1	F	CAWSLDRGG*EQFF	out-of-frame	88
TRBV20	F	TRBJ2-7	F	CGALDRSSYEQYF	in-frame	88
TRBV16	F	TRBJ2-4	F	CASSLDNSQNTLYF	in-frame	88
TRBV13-1	F	TRBJ1-5	F	CASSEAGGQAPLF	in-frame	88
TRBV3	F	TRBJ2-5	F	CASSLAGDNQDTQYF	in-frame	87
TRBV3	F	TRBJ2-1	F	CASSLGGNYAEQFF	in-frame	87
TRBV26	F	TRBJ1-3	F	CASSPTGYSGNTLYF	in-frame	87
TRBV20	F	TRBJ1-1	F	CGAGQSNTEVFF	in-frame	87
TRBV19	F	TRBJ2-1	F	CASSLLGLYAEQFF	in-frame	87
TRBV4	F	TRBJ2-7	F	CASSWDWGSSYEQYF	in-frame	86
TRBV3	F	TRBJ2-7	F	CASSSTGDEQYF	in-frame	86
TRBV3	F	TRBJ2-3	F	CASSSGLGGTLYF	in-frame	86
TRBV3	F	TRBJ1-1	F	CASSFPGQPNTEVFF	in-frame	86
TRBV26	F	TRBJ2-5	F	CASSLGPHDTQYF	in-frame	86
TRBV15	F	TRBJ2-7	F	CASSWDISYEQYF	in-frame	86
TRBV13-2	F	TRBJ1-2	F	CASGSGRGDSDYTF	in-frame	86
TRBV24	P	TRBJ2-3	F	CASRNAETLYF	in-frame	85
TRBV21	ORF	TRBJ2-4	F	CASSQEGVHLV*F	out-of-frame	85
TRBV5	F	TRBJ2-2	F	CASSHGPANTGQLYF	in-frame	84
TRBV5	F	TRBJ1-4	F	CASSQGQGAANERLFF	in-frame	84
TRBV3	F	TRBJ2-1	F	CASSLVGGDYAEQFF	in-frame	84
TRBV3	F	TRBJ1-4	F	CASSLGQGAGERLFF	in-frame	84
TRBV20	F	TRBJ2-1	F	CGARGQGLMLSS**F	out-of-frame	84
TRBV19	F	TRBJ2-1	F	CASSGQFEQFF	in-frame	84
TRBV31	F	TRBJ2-1	F	CAWSPQYYAEQFF	in-frame	83
TRBV13-2	F	TRBJ2-7	F	CASGEDWVYEQYF	in-frame	83
TRBV1	F	TRBJ2-3	F	CTCSAGTETLYF	in-frame	83
TRBV26	F	TRBJ1-3	F	CASSLDSSGNTLYF	in-frame	82
TRBV19	F	TRBJ1-2	F	CASSIRGASDYTF	in-frame	82
TRBV1	F	TRBJ2-7	F	CTCSARGLGGYEQYF	in-frame	82
TRBV3	F	TRBJ2-5	F	CASSLDSQDTQYF	in-frame	81
TRBV23	F	TRBJ2-5	F	CSSSQNSKTPS**F	out-of-frame	81
TRBV20	F	TRBJ1-4	F	CGARAGISNERLFF	in-frame	81
TRBV1	F	TRBJ1-2	F	CTCSALTGGPDYTF	in-frame	81
TRBV5	F	TRBJ2-7	F	CASSQGTGGYEQYF	in-frame	80
TRBV4	F	TRBJ2-5	F	CASSRPDWGGPKTPS**F	out-of-frame	80
TRBV3	F	TRBJ2-2	F	CASSFGGANTGQLYF	in-frame	80
TRBV13-3	F	TRBJ2-4	F	CASSDHWGGPQNTLYF	in-frame	80
TRBV5	F	TRBJ1-1	F	CASSQDRNTEVFF	in-frame	79
TRBV31	F	TRBJ2-3	F	CAWSPPLREETLYF	in-frame	79
TRBV13-2	F	TRBJ2-7	F	CQRSYWL*EQYF	out-of-frame	79
TRBV1	F	TRBJ2-1	F	CTCSAGLGSYAEQFF	in-frame	79
TRBV23	F	TRBJ1-4	F	CSSSQTISNERLFF	in-frame	78
TRBV19	F	TRBJ2-3	F	CASSITGGGAETLYF	in-frame	78
TRBV19	F	TRBJ1-4	F	CASSINAANERLFF	in-frame	78
TRBV31	F	TRBJ1-1	F	CAWRRGNTEVFF	in-frame	77
TRBV26	F	TRBJ2-7	F	CASRPDWGYEQYF	in-frame	77
TRBV23	F	TRBJ2-7	F	CSSSPGLSYEQYF	in-frame	77
TRBV20	F	TRBJ2-7	F	CGARPGLGAYEQYF	in-frame	77
TRBV17	F	TRBJ2-7	F	CASSDSSYEQYF	in-frame	77
TRBV14	F	TRBJ2-7	F	CASSFWGASYEQYF	in-frame	77
TRBV13-3	F	TRBJ2-7	F	CASSSGGGSYEQYF	in-frame	77
TRBV13-3	F	TRBJ2-3	F	CASSEAGPSAETLYF	in-frame	77
TRBV4	F	TRBJ2-2	F	CASSYLNTGQLYF	in-frame	76
TRBV3	F	TRBJ2-3	F	CASSLPWV*ETLYF	out-of-frame	76
TRBV20	F	TRBJ2-7	F	CGARDPLYEQYF	in-frame	76
TRBV2	F	TRBJ2-4	F	CASSSPGLGGVQNTLYF	in-frame	76
TRBV19	F	TRBJ2-4	F	CASRGTGGARDTLYF	in-frame	76
TRBV16	F	TRBJ2-4	F	CASSWDKNTLYF	in-frame	76
TRBV13-1	F	TRBJ2-7	F	CASSDAKGAREQYF	in-frame	76
TRBV20	F	TRBJ2-4	F	CGAREQGRQNTLYF	in-frame	75
TRBV2	F	TRBJ1-2	F	CASSQSGTFNSDYTF	in-frame	75
TRBV15	F	TRBJ2-5	F	CASSPPGGALDTQYF	in-frame	75
TRBV13-2	F	TRBJ2-5	F	CASGETGVQDTQYF	in-frame	75
TRBV1	F	TRBJ1-1	F	CTCSAANTEVFF	in-frame	75
TRBV31	F	TRBJ1-1	F	CAWGTGTEVFF	in-frame	74
TRBV13-1	F	TRBJ2-7	F	CASSDLGGGEQYF	in-frame	74
TRBV1	F	TRBJ1-1	F	CTCSARDRGTEVFF	in-frame	74
TRBV4	F	TRBJ2-1	F	CASSHWGGWAEQFF	in-frame	73
TRBV4	F	TRBJ1-6	ORF	CASSQGGGSPLYF	in-frame	73
TRBV3	F	TRBJ2-5	F	CASSLKAGATQYF	in-frame	73
TRBV3	F	TRBJ1-3	F	CASSLSRGGSGNTLYF	in-frame	73
TRBV29	F	TRBJ2-5	F	CASSLGQGKTPS**F	out-of-frame	73
TRBV29	F	TRBJ2-3	F	CASMAGGAETLYF	in-frame	73
TRBV29	F	TRBJ1-4	F	CASTEQNERLFF	in-frame	73
TRBV19	F	TRBJ2-7	F	CASKDTNYEQYF	in-frame	73
TRBV31	F	TRBJ2-4	F	CAWSHWGEIKTPC**F	out-of-frame	72
TRBV3	F	TRBJ1-1	F	CASSLDGANTEVFF	in-frame	72
TRBV2	F	TRBJ2-1	F	CASSHRTGGLC*EQFF	out-of-frame	72
TRBV1	F	TRBJ1-3	F	CTCSGRDSGNTLYF	in-frame	72
TRBV5	F	TRBJ2-2	F	CASSQDWGSNTGQLYF	in-frame	71
TRBV4	F	TRBJ2-2	F	CASSQTGGTGQLYF	in-frame	71
TRBV3	F	TRBJ2-4	F	CASSLPGGLGGFQNTLYF	in-frame	71
TRBV26	F	TRBJ1-1	F	CASNRRNTEVFF	in-frame	71
TRBV17	F	TRBJ1-4	F	CASSRWEISNERLFF	in-frame	71
TRBV13-3	F	TRBJ2-3	F	CARWDCAETLYF	in-frame	71
TRBV13-2	F	TRBJ1-5	F	CASGKDSNQAPLF	in-frame	71
TRBV3	F	TRBJ2-2	F	CASSFLTGQLYF	in-frame	70
TRBV26	F	TRBJ2-4	F	CASSLSTYQNTLYF	in-frame	70
TRBV20	F	TRBJ2-1	F	CGARNWGLNYAEQFF	in-frame	70
TRBV20	F	TRBJ1-4	F	CGAWVGQINERLFF	in-frame	70
TRBV13-2	F	TRBJ2-7	F	CASGDAGEQYF	in-frame	70
TRBV13-1	F	TRBJ2-4	F	CASRPLGGQNTLYF	in-frame	70
TRBV12-2	F	TRBJ2-5	F	CASSLRVQDTQYF	in-frame	70
TRBV31	F	TRBJ1-4	F	CAWSLPDNTNERLFF	in-frame	69
TRBV3	F	TRBJ1-2	F	CASSPEVNSDYTF	in-frame	69
TRBV26	F	TRBJ2-5	F	CASSRQNQDTQYF	in-frame	69
TRBV20	F	TRBJ2-3	F	CGASGLGGRGAETLYF	in-frame	69
TRBV19	F	TRBJ2-3	F	CASSISGTSAETLYF	in-frame	69
TRBV13-2	F	TRBJ2-4	F	CASGDAGDTLYF	in-frame	69
TRBV30	F	TRBJ2-5	F	CSSRDRRGLDTQYF	in-frame	68
TRBV26	F	TRBJ1-2	F	CASSPPNSDYTF	in-frame	68
TRBV2	F	TRBJ1-1	F	CASSQAPGTEVFF	in-frame	68
TRBV13-1	F	TRBJ1-1	F	CASSLGGANTEVFF	in-frame	68
TRBV5	F	TRBJ2-3	F	CASSQQGTGGSAETLYF	in-frame	67
TRBV29	F	TRBJ2-1	F	CASSFANYAEQFF	in-frame	67
TRBV19	F	TRBJ1-1	F	CASSPRDRGGEVFF	in-frame	67
TRBV16	F	TRBJ2-1	F	CASSLDTGTGA*EQFF	out-of-frame	67
TRBV13-3	F	TRBJ2-7	F	CASSDHWGGYEQYF	in-frame	67
TRBV1	F	TRBJ2-1	F	CTCSAEGGPYAEQFF	in-frame	67
TRBV1	F	TRBJ1-4	F	CTCSAEWGPNERLFF	in-frame	67
TRBV5	F	TRBJ2-1	F	CASSPTGENYAEQFF	in-frame	66
TRBV29	F	TRBJ1-5	F	CASSLNSQAPLF	in-frame	66
TRBV13-2	F	TRBJ2-3	F	CASGDALGVAETLYF	in-frame	66
TRBV3	F	TRBJ2-4	F	CASSFNWGSQNTLYF	in-frame	65
TRBV29	F	TRBJ1-2	F	CASRRQGRNSDYTF	in-frame	65
TRBV14	F	TRBJ2-1	F	CASRQGNYAEQFF	in-frame	65
TRBV3	F	TRBJ2-5	F	CASSSGLGGRDTQYF	in-frame	64
TRBV13-3	F	TRBJ1-6	ORF	CASSGTGDNSPLYF	in-frame	64
TRBV3	F	TRBJ2-7	F	CASSPLGGRGYEQYF	in-frame	63
TRBV23	F	TRBJ2-7	F	CSSSQQGAGEQYF	in-frame	63
TRBV2	F	TRBJ2-5	F	CASSQAGQDTQYF	in-frame	63
TRBV13-1	F	TRBJ2-1	F	CASSDWDNYAEQFF	in-frame	63
TRBV12-2	F	TRBJ1-3	F	CASSLENSGNTLYF	in-frame	63
TRBV13-3	F	TRBJ2-4	F	CASSGTENTLYF	in-frame	62
TRBV5	F	TRBJ2-2	F	CASSPGPHPGQLYF	in-frame	61
TRBV3	F	TRBJ2-4	F	CASSLGGGQNTLYF	in-frame	61
TRBV20	F	TRBJ2-7	F	CGAKRDWGSYEQYF	in-frame	61
TRBV2	F	TRBJ2-4	F	CASSPSPSQNTLYF	in-frame	61
TRBV12-2	F	TRBJ2-5	F	CASSRDIQDTQYF	in-frame	61
TRBV1	F	TRBJ1-1	F	CTCSAGANTEVFF	in-frame	61
TRBV5	F	TRBJ1-6	ORF	CASSLDRDNSPLYF	in-frame	60
TRBV5	F	TRBJ1-1	F	CASSPDRGNTEVFF	in-frame	60
TRBV31	F	TRBJ2-3	F	CAWKEGSAETLYF	in-frame	60
TRBV2	F	TRBJ1-4	F	CASSRGQGANERLFF	in-frame	60
TRBV19	F	TRBJ2-4	F	CASSIRGGGDTLYF	in-frame	60
TRBV17	F	TRBJ1-2	F	CASSRDRGPQTPTT**F	out-of-frame	60
TRBV14	F	TRBJ1-4	F	CASSLGTGVERLFF	in-frame	60
TRBV13-3	F	TRBJ2-5	F	CASSAGTGGQDTQYF	in-frame	60
TRBV12-2	F	TRBJ1-3	F	CASSLEDSGNTLYF	in-frame	60
TRBV1	F	TRBJ2-2	F	CTCSAMGSNTGQLYF	in-frame	60
TRBV5	F	TRBJ1-1	F	CASSQDQGANTEVFF	in-frame	59
TRBV31	F	TRBJ2-5	F	CAWGLGGRRDTQYF	in-frame	59
TRBV30	F	TRBJ2-5	F	CSSRRTGGLQDTQYF	in-frame	59
TRBV26	F	TRBJ2-1	F	CASSPPGTNYAEQFF	in-frame	59
TRBV2	F	TRBJ2-1	F	CASSQRDRGAEQFF	in-frame	59
TRBV13-3	F	TRBJ1-2	F	CASSGTGNSDYTF	in-frame	59
TRBV13-1	F	TRBJ2-2	F	CASSPTGGNTGQLYF	in-frame	59
TRBV12-2	F	TRBJ2-4	F	CASSPDSHQNTLYF	in-frame	59
TRBV12-2	F	TRBJ2-4	F	CASSLGGGAGQNTLYF	in-frame	59
TRBV17	F	TRBJ2-3	F	CASSRDASAETLYF	in-frame	58
TRBV15	F	TRBJ1-6	ORF	CASRQQNNSPLYF	in-frame	58
TRBV13-3	F	TRBJ2-2	F	CASSDTANTGQLYF	in-frame	58
TRBV1	F	TRBJ2-7	F	CTCSARDSSYEQYF	in-frame	58
TRBV4	F	TRBJ2-3	F	CASSPGWGVSGAETLYF	in-frame	57
TRBV3	F	TRBJ2-4	F	CASSFGPSQNTLYF	in-frame	57
TRBV23	F	TRBJ2-3	F	CSSSQSGQSSAETLYF	in-frame	57
TRBV13-1	F	TRBJ1-4	F	CASSDAGNERLFF	in-frame	57
TRBV5	F	TRBJ1-4	F	CASSSTPNERLFF	in-frame	56
TRBV4	F	TRBJ1-6	ORF	CASSFSGRNSPLYF	in-frame	56
TRBV3	F	TRBJ2-7	F	CASSPGLGDSYEQYF	in-frame	56
TRBV26	F	TRBJ2-5	F	CASSPRGHGDTQYF	in-frame	56
TRBV2	F	TRBJ2-7	F	CASSQDLGGSYEQYF	in-frame	56
TRBV2	F	TRBJ1-5	F	CASSQGTGDNQAPLF	in-frame	56
TRBV13-3	F	TRBJ1-4	F	CASTQIGNERLFF	in-frame	56
TRBV3	F	TRBJ2-5	F	CASSPTGIDTQYF	in-frame	55
TRBV13-3	F	TRBJ1-6	ORF	CASRTYNSPLYF	in-frame	55
TRBV13-2	F	TRBJ2-4	F	CASGFRGGQNTLYF	in-frame	55
TRBV1	F	TRBJ1-2	F	CTCSADSRGTQKSSLVKEPDSQL*R.DIFQVNFQVSLRTKHVLRVHIRVSVF.CANSDYTF	out-of-frame	55
TRBV1	F	TRBJ1-2	F	CTCSADQGRSDYTF	in-frame	55
TRBV3	F	TRBJ1-6	ORF	CASSFREGAYNSPLYF	in-frame	54
TRBV13-1	F	TRBJ1-5	F	CASSDRVNQAPLF	in-frame	54
TRBV1	F	TRBJ2-3	F	CTCSAEGTGGAETLYF	in-frame	54
TRBV5	F	TRBJ1-4	F	CASSQGTGGERLFF	in-frame	53
TRBV3	F	TRBJ2-5	F	CASSLEQQDTQYF	in-frame	53
TRBV3	F	TRBJ2-4	F	CASSLEVISQNTLYF	in-frame	53
TRBV3	F	TRBJ1-3	F	CASSLDILSGNTLYF	in-frame	53
TRBV13-2	F	TRBJ2-3	F	CASGAGTHGAETLYF	in-frame	53
TRBV13-2	F	TRBJ2-1	F	CASGGGGGAVAEQFF	in-frame	53
TRBV13-1	F	TRBJ2-3	F	CARDSAETLYF	in-frame	53
TRBV12-2	F	TRBJ1-6	ORF	CASSPTGENSPLYF	in-frame	53
TRBV12-1	F	TRBJ2-1	F	CASSRLGGWAEQFF	in-frame	53
TRBV1	F	TRBJ2-7	F	CTCSAGTGGTYEQYF	in-frame	53
TRBV1	F	TRBJ2-5	F	CTCSATDNQDTQYF	in-frame	53
TRBV5	F	TRBJ1-4	F	CASSPTGVSNERLFF	in-frame	52
TRBV4	F	TRBJ2-7	F	CASSYSWGYEQYF	in-frame	52
TRBV4	F	TRBJ2-5	F	CASRDRLGGRDTQYF	in-frame	52
TRBV3	F	TRBJ2-3	F	CASSFSGGAETLYF	in-frame	52
TRBV26	F	TRBJ2-5	F	CASSLNNQDTQYF	in-frame	52
TRBV2	F	TRBJ2-2	F	CASSQGQGANTGQLYF	in-frame	52
TRBV4	F	TRBJ2-5	F	CASSRTGGEDTQYF	in-frame	51
TRBV3	F	TRBJ2-4	F	CASSLSWGSQNTLYF	in-frame	51
TRBV3	F	TRBJ1-2	F	CASSLYRTGSDYTF	in-frame	51
TRBV3	F	TRBJ1-1	F	CASSLDPGNTEVFF	in-frame	51
TRBV26	F	TRBJ2-5	F	CASSHGQTRHPV*F	out-of-frame	51
TRBV19	F	TRBJ1-4	F	CASRLQGAGGERLFF	in-frame	51
TRBV16	F	TRBJ1-2	F	CASSPDRANSDYTF	in-frame	51
TRBV13-2	F	TRBJ2-1	F	CASGDAPVAEQFF	in-frame	51
TRBV13-2	F	TRBJ2-1	F	CASEDRGYAEQFF	in-frame	51
TRBV13-1	F	TRBJ2-3	F	CASSGGSSAETLYF	in-frame	51
TRBV3	F	TRBJ2-5	F	CASSFVQDTQYF	in-frame	50
TRBV16	F	TRBJ2-2	F	CASSARDWGGNTGQLYF	in-frame	50
TRBV15	F	TRBJ2-1	F	CASSPQGMDAEQFF	in-frame	50
TRBV13-2	F	TRBJ1-3	F	CASGEPPGP*NSGNTLYF	out-of-frame	50
TRBV3	F	TRBJ1-1	F	CASSFGEVFF	in-frame	49
TRBV2	F	TRBJ2-3	F	CASSQDPGGAYF	in-frame	49
TRBV16	F	TRBJ2-7	F	CASSLAGQGYEQYF	in-frame	49
TRBV15	F	TRBJ2-7	F	CASSLGLGVEQYF	in-frame	49
TRBV13-2	F	TRBJ2-4	F	CASGEGTLYF	in-frame	49
TRBV13-1	F	TRBJ1-4	F	CASSPGQDNERLFF	in-frame	49
TRBV4	F	TRBJ2-3	F	CASSHWGGETLYF	in-frame	48
TRBV3	F	TRBJ1-3	F	CASSLGTGVGNTLYF	in-frame	48
TRBV19	F	TRBJ2-4	F	CASSMGLGASQNTLYF	in-frame	48
TRBV19	F	TRBJ1-6	ORF	CASSLDISYNSPLYF	in-frame	48
TRBV16	F	TRBJ2-7	F	CASSLAGGVYEQYF	in-frame	48
TRBV13-2	F	TRBJ1-6	ORF	CASGDMGRYNSPLYF	in-frame	48
TRBV12-1	F	TRBJ1-1	F	CASSLEGTGTEVFF	in-frame	48
TRBV1	F	TRBJ2-1	F	CTCSARLGGRTYAEQFF	in-frame	48
TRBV4	F	TRBJ1-3	F	CASSFLDIHSGNTLYF	in-frame	47
TRBV31	F	TRBJ2-4	F	CAWSPDWGRTLYF	in-frame	47
TRBV3	F	TRBJ2-3	F	CASGVSSAETLYF	in-frame	47
TRBV3	F	TRBJ1-5	F	CASSLGDQAPLF	in-frame	47
TRBV2	F	TRBJ2-5	F	CASSQDRGPRQDTQYF	in-frame	47
TRBV17	F	TRBJ2-7	F	CASSVRTGGARGEQYF	in-frame	47
TRBV13-3	F	TRBJ1-1	F	CASSDGTGTEVFF	in-frame	47
TRBV5	F	TRBJ1-2	F	CASSQEWKLRLH*F	out-of-frame	46
TRBV31	F	TRBJ2-2	F	CAWSLGWGNTGQLYF	in-frame	46
TRBV19	F	TRBJ2-1	F	CASSIWLGGRC*EQFF	out-of-frame	46
TRBV13-2	F	TRBJ2-4	F	CASGDRGGPSQNTLYF	in-frame	46
TRBV13-2	F	TRBJ1-5	F	CASGDATG**RGNNQAPLF	out-of-frame	46
TRBV12-1	F	TRBJ1-2	F	CASSPPREGNSDYTF	in-frame	46
TRBV1	F	TRBJ1-6	ORF	CTCSAENSPLYF	in-frame	46
TRBV5	F	TRBJ2-5	F	CASSPTGEDTQYF	in-frame	45
TRBV31	F	TRBJ1-2	F	CAWSLTGVNSDYTF	in-frame	45
TRBV3	F	TRBJ1-3	F	CASSLDRGFLEIRS**F	out-of-frame	45
TRBV13-3	F	TRBJ1-1	F	CASSDGNTEVFF	in-frame	45
TRBV3	F	TRBJ2-3	F	CASRPDSAETLYF	in-frame	44
TRBV3	F	TRBJ2-2	F	CASSLRGNTGQLYF	in-frame	44
TRBV20	F	TRBJ2-3	F	CGARGHRDSSAETLYF	in-frame	44
TRBV2	F	TRBJ2-5	F	CASSQERTGVGQYF	in-frame	44
TRBV16	F	TRBJ2-5	F	CASTRLGGRWQDTQYF	in-frame	44
TRBV15	F	TRBJ2-7	F	CASSYGLGSSYEQYF	in-frame	44
TRBV13-2	F	TRBJ2-3	F	CATRDSAETLYF	in-frame	44
TRBV13-1	F	TRBJ2-4	F	CANSPGGGSQNTLYF	in-frame	44
TRBV1	F	TRBJ2-7	F	CTCSADWGQQYF	in-frame	44
TRBV4	F	TRBJ1-3	F	CASSLGQGAAGNTLYF	in-frame	43
TRBV31	F	TRBJ1-5	F	CAWSLRGGTTRLR**F	out-of-frame	43
TRBV13-2	F	TRBJ2-4	F	CASGENRGQNTLYF	in-frame	43
TRBV1	F	TRBJ1-6	ORF	CTCSAVQGGNSPLYF	in-frame	43
TRBV3	F	TRBJ2-1	F	CASSPDWGGFAEQFF	in-frame	42
TRBV20	F	TRBJ1-3	F	CGAGQGAGNTLYF	in-frame	42
TRBV2	F	TRBJ2-1	F	CASSQDLGDYAEQFF	in-frame	42
TRBV19	F	TRBJ1-6	ORF	CASSIDTYNSPLYF	in-frame	42
TRBV13-2	F	TRBJ1-1	F	CASGDAQGEVFF	in-frame	42
TRBV5	F	TRBJ2-2	F	CASSQVWGGRNTGQLYF	in-frame	41
TRBV31	F	TRBJ1-2	F	CAWSLGVSSDYTF	in-frame	41
TRBV3	F	TRBJ2-7	F	CASSLGQGVYEQYF	in-frame	41
TRBV3	F	TRBJ1-3	F	CASSLRISGNTLYF	in-frame	41
TRBV23	F	TRBJ1-1	F	CSSSHRDRANTEVFF	in-frame	41
TRBV2	F	TRBJ1-5	F	CASSQDPNQAPLF	in-frame	41
TRBV5	F	TRBJ2-4	F	CASSQDRAINTLYF	in-frame	40
TRBV31	F	TRBJ1-2	F	CAWSLTGGNSDYTF	in-frame	40
TRBV3	F	TRBJ2-5	F	CASSFGIQDTQYF	in-frame	40
TRBV13-2	F	TRBJ2-2	F	CASGETGANTGQLYF	in-frame	40
TRBV21	ORF	TRBJ1-5	F	CASSLQGNNQAPLF	in-frame	39
TRBV13-3	F	TRBJ1-3	F	CASSDRSVGNTLYF	in-frame	39
TRBV1	F	TRBJ2-7	F	CTCSADLGQSPMNS**F	out-of-frame	39
TRBV31	F	TRBJ2-3	F	CAWSPRQGVSAETLYF	in-frame	38
TRBV26	F	TRBJ2-7	F	CASSLGQGEEQYF	in-frame	38
TRBV20	F	TRBJ1-5	F	CGARDEQGSQAPLF	in-frame	38
TRBV19	F	TRBJ2-1	F	CASSIWGGNYAEQFF	in-frame	38
TRBV19	F	TRBJ1-3	F	CASSRQGAFGNTLYF	in-frame	38
TRBV13-3	F	TRBJ1-1	F	CASSGNTEVFF	in-frame	38
TRBV3	F	TRBJ1-4	F	CASSPTGAFQRKII*F	out-of-frame	37
TRBV29	F	TRBJ2-4	F	CASSFSVNTLYF	in-frame	37
TRBV26	F	TRBJ1-2	F	CASSRNSDYTF	in-frame	37
TRBV2	F	TRBJ2-5	F	CASSQETGRDTQYF	in-frame	37
TRBV15	F	TRBJ1-1	F	CASSLQGHTEVFF	in-frame	37
TRBV13-3	F	TRBJ2-1	F	CASYGQGDAEQFF	in-frame	37
TRBV13-1	F	TRBJ2-7	F	CASSDATGLGYEQYF	in-frame	37
TRBV31	F	TRBJ1-1	F	CAWSAANTEVFF	in-frame	36
TRBV3	F	TRBJ2-3	F	CASSYGTGGGAETLYF	in-frame	36
TRBV23	F	TRBJ2-2	F	CSSSPQANTGQLYF	in-frame	36
TRBV20	F	TRBJ1-1	F	CGARDNTEVFF	in-frame	36
TRBV19	F	TRBJ1-1	F	CASSIEQGATEVFF	in-frame	36
TRBV16	F	TRBJ2-1	F	CASSFQYAEQFF	in-frame	36
TRBV13-2	F	TRBJ1-3	F	CASGDAAYSGNTLYF	in-frame	36
TRBV1	F	TRBJ1-3	F	CTCSGTGNSGNTLYF	in-frame	36
TRBV4	F	TRBJ2-2	F	CASSSTGGSTGQLYF	in-frame	35
TRBV31	F	TRBJ1-3	F	CA*ETHSGNTLYF	out-of-frame	35
TRBV31	F	TRBJ1-1	F	YRGPEVFF	in-frame	35
TRBV13-3	F	TRBJ1-3	F	CASSLRGSGNTLYF	in-frame	35
TRBV5	F	TRBJ1-2	F	CASSPGTSNSDYTF	in-frame	34
TRBV3	F	TRBJ2-1	F	CASSSDWGANYAEQFF	in-frame	34
TRBV3	F	TRBJ1-1	F	CASSLRGRTEVFF	in-frame	34
TRBV24	F	TRBJ2-5	F	CASSLLGNQDTQYF	in-frame	34
TRBV20	F	TRBJ2-4	F	CGARRGQNTLYF	in-frame	34
TRBV14	F	TRBJ1-2	F	CASSLGTNSDYTF	in-frame	34
TRBV12-1	F	TRBJ2-4	F	CASSRQGRQNTLYF	in-frame	34
TRBV3	F	TRBJ2-7	F	CASSFSYEQYF	in-frame	33
TRBV29	F	TRBJ1-4	F	CASSWGQGYNERLFF	in-frame	33
TRBV2	F	TRBJ2-7	F	CASSQSRDTSYEQYF	in-frame	33
TRBV3	F	TRBJ2-3	F	CASRSAETLYF	in-frame	32
TRBV26	F	TRBJ1-6	ORF	CASSSGQYNSPLYF	in-frame	32
TRBV2	F	TRBJ2-7	F	CASSQVGGAREQYF	in-frame	32
TRBV16	F	TRBJ2-5	F	CASSLADSNQDTQYF	in-frame	32
TRBV13-2	F	TRBJ2-5	F	CASGRGDNQDTQYF	in-frame	32
TRBV1	F	TRBJ1-2	F	CTCSGTINSDYTF	in-frame	32
TRBV4	F	TRBJ2-4	F	CASSGTGLVKTPC**F	out-of-frame	31
TRBV4	F	TRBJ1-1	F	CASSWPNTEVFF	in-frame	31
TRBV26	F	TRBJ2-5	F	CASSLLGGRDTQYF	in-frame	31
TRBV24	P	TRBJ2-2	F	CASSLQGGAPGSS**F	out-of-frame	31
TRBV4	F	TRBJ1-1	F	CASSPGQNTEVFF	in-frame	30
TRBV31	F	TRBJ2-4	F	CAWSELGGKGQNTLYF	in-frame	30
TRBV31	F	TRBJ1-4	F	CAWSLSISNERLFF	in-frame	30
TRBV3	F	TRBJ2-1	F	CASSLAGGYAEQFF	in-frame	30
TRBV15	F	TRBJ1-2	F	CASSLGTGDSDYTF	in-frame	30
TRBV13-3	F	TRBJ2-5	F	CASSDVTVNQDTQYF	in-frame	30
TRBV5	F	TRBJ1-1	F	CASSQESRNTEVFF	in-frame	29
TRBV4	F	TRBJ1-2	F	CASSYSDRGGSDYTF	in-frame	29
TRBV31	F	TRBJ2-3	F	CAWRDWVSSAETLYF	in-frame	29
TRBV3	F	TRBJ2-7	F	CASSLTQGALEQYF	in-frame	29
TRBV29	F	TRBJ2-5	F	CASSSPGGGDGHPV*F	out-of-frame	29
TRBV26	F	TRBJ2-5	F	CASSLGPQDTQYF	in-frame	29
TRBV26	F	TRBJ2-3	F	CASSLPTGDAETLYF	in-frame	29
TRBV20	F	TRBJ2-4	F	CGARVWGGGQNTLYF	in-frame	29
TRBV20	F	TRBJ2-1	F	CGARVGSC*EQFF	out-of-frame	29
TRBV19	F	TRBJ2-2	F	CASSPPGGGNTGQLYF	in-frame	29
TRBV15	F	TRBJ1-3	F	CASSLGLSGNTLYF	in-frame	29
TRBV13-1	F	TRBJ1-4	F	CASSDSGQGAGNERLFF	in-frame	29
TRBV5	F	TRBJ1-2	F	CASSQDGGNSDYTF	in-frame	28
TRBV2	F	TRBJ2-4	F	CASSQERGQGRNTLYF	in-frame	28
TRBV13-2	F	TRBJ2-7	F	CASGDGGAPEQYF	in-frame	28
TRBV3	F	TRBJ1-4	F	CASSFLVSNERLFF	in-frame	27
TRBV23	F	TRBJ1-4	F	CSSSQSSRGSNERLFF	in-frame	27
TRBV19	F	TRBJ2-4	F	CASSIRTGAGQNTLYF	in-frame	27
TRBV13-1	F	TRBJ1-1	F	CASSDAGTNTEVFF	in-frame	27
TRBV26	F	TRBJ2-7	F	CASSPLGGRDEQYF	in-frame	26
TRBV2	F	TRBJ2-5	F	CASSQDAGGGSRHPV*F	out-of-frame	26
TRBV13-2	F	TRBJ2-5	F	CASGERDTQYF	in-frame	26
TRBV30	F	TRBJ2-5	F	CSSSQGADTQYF	in-frame	25
TRBV3	F	TRBJ2-5	F	CASSLEPNQDTQYF	in-frame	25
TRBV29	F	TRBJ2-2	F	CASRPDTGQLYF	in-frame	25
TRBV13-3	F	TRBJ1-1	F	CASSYRERTEVFF	in-frame	25
TRBV13-2	F	TRBJ2-5	F	CASGGLTGIQDTQYF	in-frame	25
TRBV12-1	F	TRBJ2-7	F	CASSGTGDWGGYEQYF	in-frame	25
TRBV1	F	TRBJ1-1	F	CTCSAGQEGTEVFF	in-frame	25
TRBV31	F	TRBJ2-1	F	CAWSLQRNYAEQFF	in-frame	24
TRBV26	F	TRBJ1-2	F	CASSLQGRDHTF	in-frame	24
TRBV21	ORF	TRBJ2-7	F	CASSQSKEQYF	in-frame	24
TRBV13-2	F	TRBJ1-6	ORF	CASGEINSPLYF	in-frame	24
TRBV13-1	F	TRBJ1-5	F	CASSAKGKQAPLF	in-frame	24
TRBV16	F	TRBJ1-1	F	CASSLGDTEVFF	in-frame	23
TRBV13-1	F	TRBJ2-7	F	CASSDPGGALEQYF	in-frame	23
TRBV12-2	F	TRBJ1-3	F	CASSLGTGRGNTLYF	in-frame	23
TRBV12-1	F	TRBJ1-4	F	CASSLGPNERLFF	in-frame	23
TRBV4	F	TRBJ2-1	F	CASSSDWGGMLSS**F	out-of-frame	22
TRBV3	F	TRBJ2-5	F	CASSFGTGVDTQYF	in-frame	22
TRBV13-1	F	TRBJ1-2	F	CASSDWEGDSDYTF	in-frame	22
TRBV1	F	TRBJ1-1	F	CTCSADTEVFF	in-frame	22
TRBV3	F	TRBJ1-3	F	CASRGNSGNTLYF	in-frame	21
TRBV3	F	TRBJ1-2	F	CASSGDRGSDYTF	in-frame	21
TRBV20	F	TRBJ1-1	F	CGARATVANTEVFF	in-frame	21
TRBV13-2	F	TRBJ2-4	F	CASGDGGTGGKNTLYF	in-frame	21
TRBV13-2	F	TRBJ2-1	F	CASGDGGGRDYAEQFF	in-frame	21
TRBV5	F	TRBJ2-3	F	CASSQDGGGARFRNAV*F	out-of-frame	20
TRBV4	F	TRBJ2-7	F	CASSRTGGGSYEQYF	in-frame	20
TRBV21	ORF	TRBJ2-4	F	CASSHGGLTKHLV*F	out-of-frame	20
TRBV2	F	TRBJ2-7	F	CASSQDTGGYEQYF	in-frame	20
TRBV19	F	TRBJ2-2	F	CASSMTDTGQLYF	in-frame	20
TRBV13-3	F	TRBJ1-1	F	CASSETANTEVFF	in-frame	20
TRBV3	F	TRBJ2-1	F	CASSLEIYAEQFF	in-frame	19
TRBV2	F	TRBJ2-4	F	CASSQEPGSQNTLYF	in-frame	19
TRBV16	F	TRBJ2-3	F	CASSSGTGSSAETLYF	in-frame	19
TRBV15	F	TRBJ1-6	ORF	CASRYSYNSPLYF	in-frame	19
TRBV13-1	F	TRBJ2-5	F	CASSGQGNQDTQYF	in-frame	19
TRBV4	F	TRBJ2-1	F	CASS*NIAEQFF	out-of-frame	18
TRBV29	F	TRBJ1-6	ORF	CASRTGTGNNSPLYF	in-frame	18
TRBV20	F	TRBJ2-7	F	CGAVGGSYEQYF	in-frame	18
TRBV2	F	TRBJ2-7	F	CASSQDPGYEQYF	in-frame	18
TRBV2	F	TRBJ2-1	F	CASSQGLGGRYAEQFF	in-frame	18
TRBV19	F	TRBJ2-5	F	CASSRPGGQDTQYF	in-frame	18
TRBV19	F	TRBJ1-1	F	CASSVGTTNTEVFF	in-frame	18
TRBV19	F	TRBJ1-1	F	CASSHRDRGLTEVFF	in-frame	18
TRBV14	F	TRBJ1-2	F	CASSPQGGGKLRLH*F	out-of-frame	18
TRBV1	F	TRBJ2-3	F	CTCSAVGRSAETLYF	in-frame	18
TRBV31	F	TRBJ1-4	F	CAWRTGRENERLFF	in-frame	17
TRBV30	F	TRBJ2-1	F	CSSRRTGGNYAEQFF	in-frame	17
TRBV3	F	TRBJ2-7	F	CASSLLGAYEQYF	in-frame	17
TRBV3	F	TRBJ2-3	F	WASSLGAQAETLYF	in-frame	17
TRBV3	F	TRBJ2-3	F	CANSLGAQAETLYF	in-frame	17
TRBV19	F	TRBJ2-1	F	CASSLGTGGTMLSS**F	out-of-frame	17
TRBV19	F	TRBJ1-3	F	CASSIQHYSGNTLYF	in-frame	17
TRBV19	F	TRBJ1-1	F	CASSLREGTEVFF	in-frame	17
TRBV13-3	F	TRBJ2-1	F	CASGPQGYAEQFF	in-frame	17
TRBV5	F	TRBJ1-1	F	CASSQVGQGANTEVFF	in-frame	16
TRBV3	F	TRBJ1-5	F	CASSRDINQAPLF	in-frame	16
TRBV3	F	TRBJ1-1	F	CASSLDRDTEVFF	in-frame	16
TRBV26	F	TRBJ2-2	F	CASSWDREAGQLYF	in-frame	16
TRBV20	F	TRBJ2-4	F	CGARDWGQNTLYF	in-frame	16
TRBV20	F	TRBJ1-4	F	CGASGTFSNERLFF	in-frame	16
TRBV19	F	TRBJ2-3	F	CASSLQGSSTETLYF	in-frame	16
TRBV19	F	TRBJ1-4	F	CASSPDISNERLFF	in-frame	16
TRBV19	F	TRBJ2-7	F	CASRVWGEEQYF	in-frame	15
TRBV13-3	F	TRBJ2-1	F	CASSDALGGRRTEQFF	in-frame	15
TRBV13-3	F	TRBJ1-6	ORF	CASSEWGYNSPLYF	in-frame	15
TRBV13-3	F	TRBJ1-2	F	CASSERDSDYTF	in-frame	15
TRBV31	F	TRBJ2-2	F	CAWSRTYTRQLYF	in-frame	14
TRBV26	F	TRBJ2-1	F	CASRGTDNYAEQFF	in-frame	14
TRBV15	F	TRBJ2-2	F	CASSGTGGDTGQLYF	in-frame	14
TRBV14	F	TRBJ2-7	F	CASSSQSSYEQYF	in-frame	14
TRBV13-1	F	TRBJ2-3	F	CASSGRGGGQKRC**F	out-of-frame	14
TRBV1	F	TRBJ2-2	F	CTCSADGQNTGQLYF	in-frame	14
TRBV1	F	TRBJ2-1	F	CTCSTHWGYNYAEQFF	in-frame	14
TRBV4	F	TRBJ2-5	F	CASSLGGGPRHPV*F	out-of-frame	13
TRBV3	F	TRBJ2-4	F	CASSLGGENTLYF	in-frame	13
TRBV3	F	TRBJ1-4	F	CASSARDRGDERLFF	in-frame	13
TRBV29	F	TRBJ2-5	F	CASSSPGGRRTPS**F	out-of-frame	13
TRBV2	F	TRBJ2-5	F	CASSQDAGGLKTPS**F	out-of-frame	13
TRBV13-3	F	TRBJ2-3	F	CASSDRGGSAETLYF	in-frame	13
TRBV13-2	F	TRBJ2-7	F	CASGASLEQYF	in-frame	13
TRBV13-1	F	TRBJ2-4	F	CASSLGRDTLYF	in-frame	13
TRBV4	F	TRBJ2-1	F	CASSRTGALC*EQFF	out-of-frame	12
TRBV4	F	TRBJ2-1	F	CASSLQYAEQFF	in-frame	12
TRBV3	F	TRBJ2-3	F	CASSPGGGAETLYF	in-frame	12
TRBV3	F	TRBJ2-3	F	CASSLQLASAETLYF	in-frame	12
TRBV26	F	TRBJ2-3	F	CASSQLTSAETLYF	in-frame	12
TRBV2	F	TRBJ2-7	F	CASSQVQGGDEQYF	in-frame	12
TRBV13-2	F	TRBJ2-7	F	WASGDAGGGGEQYF	in-frame	12
TRBV13-2	F	TRBJ2-7	F	CASGDAGGVGNS**F	out-of-frame	12
TRBV13-2	F	TRBJ1-3	F	WASGGSGVGNTLYF	in-frame	12
TRBV4	F	TRBJ2-3	F	CASSLTGGG*SAETLYF	out-of-frame	11
TRBV3	F	TRBJ1-1	F	CASSSGQREVFF	in-frame	11
TRBV26	F	TRBJ2-7	F	CASSPGTYSYEQYF	in-frame	11
TRBV2	F	TRBJ1-4	F	CASSQAPFSNERLFF	in-frame	11
TRBV17	F	TRBJ2-5	F	CASSSMGGKTPS**F	out-of-frame	11
TRBV13-2	F	TRBJ1-3	F	CTSGDARDRNTLYF	in-frame	11
TRBV12-1	F	TRBJ2-5	F	CASSPDSTKTPS**F	out-of-frame	11
TRBV1	F	TRBJ2-4	F	CTCSADRGEGTPC**F	out-of-frame	11
TRBV1	F	TRBJ2-2	F	CTCSADWGNTGQLYF	in-frame	11
TRBV4	F	TRBJ1-4	F	CASSFNERLFF	in-frame	10
TRBV26	F	TRBJ1-6	ORF	CASSLDSNSPLYF	in-frame	10
TRBV20	F	TRBJ2-3	F	CGARVQNAETLYF	in-frame	10
TRBV16	F	TRBJ2-7	F	CASSFWGGSYEQYF	in-frame	10
TRBV13-2	F	TRBJ2-2	F	CASGDWGAANTGQLYF	in-frame	10
TRBV13-1	F	TRBJ2-7	F	CASSVTGGNS**F	out-of-frame	10
TRBV12-1	F	TRBJ2-2	F	CASSLTGDTGQLYF	in-frame	10
TRBV1	F	TRBJ1-2	F	CTCSTDSRGTQKSSLVKEPDSQL*R.DIFQVNFQVSLRTKHVLRVHIRVSVF.CANSDYTF	out-of-frame	10
TRBV5	F	TRBJ2-1	F	CASSPDWGYAEQFF	in-frame	9
TRBV4	F	TRBJ2-3	F	CASSLTGGVVQKRC**F	out-of-frame	9
TRBV31	F	TRBJ2-1	F	CAWSLQGNYAGQFF	in-frame	9
TRBV3	F	TRBJ2-3	F	CASSLGARAETLYF	in-frame	9
TRBV3	F	TRBJ1-2	F	CASSLGISDYTF	in-frame	9
TRBV26	F	TRBJ2-5	F	CASSLLSNQDTQYF	in-frame	9
TRBV15	F	TRBJ1-1	F	CASSLGEEAQKS**F	out-of-frame	9
TRBV14	F	TRBJ1-2	F	CASSPQGGQTPTT**F	out-of-frame	9
TRBV13-3	F	TRBJ1-3	F	CASGGSGVGNTLYF	in-frame	9
TRBV13-2	F	TRBJ2-7	F	CASGRTGGPVNS**F	out-of-frame	9
TRBV13-2	F	TRBJ2-7	F	CAGGDAGGGGEQYF	in-frame	9
TRBV13-2	F	TRBJ2-3	F	CASSDPRDSAETLYF	in-frame	9
TRBV13-2	F	TRBJ2-3	F	CASGDAGLGGLFLQKRC**F	out-of-frame	9
TRBV13-2	F	TRBJ2-1	F	WASGPQGYAEQFF	in-frame	9
TRBV13-1	F	TRBJ2-7	F	CASRLGGGMNS**F	out-of-frame	9
TRBV12-1	F	TRBJ1-1	F	CASSWGTKS**F	out-of-frame	9
TRBV1	F	TRBJ2-7	F	CTCSAGTGGTMNS**F	out-of-frame	9
TRBV1	F	TRBJ1-1	F	CTCSADLGVFF	in-frame	9
TRBV5	F	TRBJ2-3	F	CASSQDGGGAVQKRC**F	out-of-frame	8
TRBV4	F	TRBJ2-5	F	CASSQQGGQDTQYF	in-frame	8
TRBV4	F	TRBJ2-1	F	CASSLDWGDAEQFF	in-frame	8
TRBV31	F	TRBJ2-1	F	CAWSLQGNYAE.FF	out-of-frame	8
TRBV31	F	TRBJ2-1	F	CAWSIQGNYAEQFF	in-frame	8
TRBV31	F	TRBJ1-3	F	CAWSLKQGGGNTLYF	in-frame	8
TRBV26	F	TRBJ2-5	F	CASSLLGNKDTQYF	in-frame	8
TRBV2	F	TRBJ1-4	F	CASSQDRGFSNERLFF	in-frame	8
TRBV19	F	TRBJ2-2	F	CASSIQGRVTGQLYF	in-frame	8
TRBV19	F	TRBJ1-6	ORF	CASSTDSSYNSPLYF	in-frame	8
TRBV14	F	TRBJ1-3	F	CASSRQGRVWKYAL*F	out-of-frame	8
TRBV13-2	F	TRBJ2-1	F	CASGDAGGGLC*EQFF	out-of-frame	8
TRBV5	F	TRBJ2-2	F	CASGQDWGGNTGQLYF	in-frame	7
TRBV5	F	TRBJ1-1	F	CASSIRDRGTEVFF	in-frame	7
TRBV4	F	TRBJ2-1	F	CASSSDWGGVC*EQFF	out-of-frame	7
TRBV3	F	TRBJ2-3	F	CASSWDWGTLPLYF	in-frame	7
TRBV3	F	TRBJ2-3	F	CASSLGAQAETL.F	out-of-frame	7
TRBV2	F	TRBJ1-4	F	CASSQESQNERLFF	in-frame	7
TRBV17	F	TRBJ2-7	F	CASSGRTGGARGEQYF	in-frame	7
TRBV15	F	TRBJ2-5	F	CASSGQQDTQYF	in-frame	7
TRBV13-3	F	TRBJ2-1	F	CASSPWGITMLSS**F	out-of-frame	7
TRBV13-3	F	TRBJ1-3	F	CASGDARDRNTLYF	in-frame	7
TRBV13-2	F	TRBJ2-7	F	CASGDAQGGMNS**F	out-of-frame	7
TRBV13-2	F	TRBJ2-4	F	CASGDAHRGRDQNTLYF	in-frame	7
TRBV1	F	TRBJ2-7	F	CTCSADDEQYF	in-frame	7
TRBV5	F	TRBJ2-7	F	CASSGTGGTPMNS**F	out-of-frame	6
TRBV5	F	TRBJ2-2	F	CASSQERGGAHRAAL*F	out-of-frame	6
TRBV5	F	TRBJ2-2	F	CASSPRLGGLGGQLYF	in-frame	6
TRBV4	F	TRBJ2-5	F	CASSLGGAKTPS**F	out-of-frame	6
TRBV4	F	TRBJ2-4	F	CASSSSGSTLYF	in-frame	6
TRBV4	F	TRBJ2-3	F	CASSLTGAETLYF	in-frame	6
TRBV4	F	TRBJ1-1	F	CASSLQGAGEVFF	in-frame	6
TRBV31	F	TRBJ2-1	F	CAWSLQENYAEQFF	in-frame	6
TRBV31	F	TRBJ2-1	F	CAWGLQGNYAEQFF	in-frame	6
TRBV3	F	TRBJ2-7	F	CASSLSGGSYEQYF	in-frame	6
TRBV3	F	TRBJ2-5	F	CASSPGLGGGPS**F	out-of-frame	6
TRBV3	F	TRBJ2-3	F	CASSLGAKAETLYF	in-frame	6
TRBV2	F	TRBJ2-4	F	CASSSPGLGGFKTPC**F	out-of-frame	6
TRBV16	F	TRBJ2-7	F	CASSFWGGGRMNS**F	out-of-frame	6
TRBV13-3	F	TRBJ2-1	F	CASSEGTGGYAEQFF	in-frame	6
TRBV13-2	F	TRBJ2-7	F	CASGDAAGGGF*EQYF	out-of-frame	6
TRBV13-2	F	TRBJ2-1	F	CASGYYAEQFF	in-frame	6
TRBV13-2	F	TRBJ2-1	F	CASGPQGYAGQFF	in-frame	6
TRBV13-2	F	TRBJ1-3	F	CASKDRAGNTLYF	in-frame	6
TRBV13-1	F	TRBJ2-4	F	CASNHWGGQNTLYF	in-frame	6
TRBV13-1	F	TRBJ1-3	F	CASGGSGVGNTLYF	in-frame	6
TRBV5	F	TRBJ2-7	F	CASSPLGGGLL*EQYF	out-of-frame	5
TRBV5	F	TRBJ2-7	F	CASSPLGGAPMNS**F	out-of-frame	5
TRBV5	F	TRBJ2-5	F	CASSQTGTSQDTQYF	in-frame	5
TRBV5	F	TRBJ2-4	F	CASSRAGGGKSKHLV*F	out-of-frame	5
TRBV5	F	TRBJ2-4	F	CASSQDWGAPKTPC**F	out-of-frame	5
TRBV5	F	TRBJ1-2	F	CASSKNTANSDYTF	in-frame	5
TRBV4	F	TRBJ2-5	F	WASSRDRGDTQYF	in-frame	5
TRBV4	F	TRBJ2-5	F	CASSRDRGDTKYF	in-frame	5
TRBV31	F	TRBJ2-1	F	RAWSLQGNYAEQFF	in-frame	5
TRBV31	F	TRBJ2-1	F	GAWSLQGNYAEQFF	in-frame	5
TRBV31	F	TRBJ2-1	F	CAWSLRGNYAEQFF	in-frame	5
TRBV31	F	TRBJ2-1	F	CAWSLQGNYAEQLF	in-frame	5
TRBV31	F	TRBJ2-1	F	CAWSLQGNDAEQFF	in-frame	5
TRBV31	F	TRBJ2-1	F	CAWSL.GNYAEQFF	out-of-frame	5
TRBV3	F	TRBJ2-7	F	CASSLELGGYEQYF	in-frame	5
TRBV3	F	TRBJ2-5	F	CASSPGLGGERPS**F	out-of-frame	5
TRBV3	F	TRBJ2-3	F	CVSSLGAQAETLYF	in-frame	5
TRBV19	F	TRBJ2-4	F	CASRTGWVKTPC**F	out-of-frame	5
TRBV17	F	TRBJ2-7	F	CASSVRTGGGRGEQYF	in-frame	5
TRBV17	F	TRBJ2-3	F	CASSSMNSAETLYF	in-frame	5
TRBV17	F	TRBJ2-3	F	CASSSLNSAETL.F	out-of-frame	5
TRBV16	F	TRBJ2-7	F	CASSLGGLGGPMNS**F	out-of-frame	5
TRBV16	F	TRBJ2-1	F	CASRMRGRAEQFF	in-frame	5
TRBV16	F	TRBJ2-1	F	CASRMGGAR*EQFF	out-of-frame	5
TRBV15	F	TRBJ2-1	F	CASSRLGGIYAEQFF	in-frame	5
TRBV15	F	TRBJ2-1	F	CASSLSWGGYNYAEQFF	in-frame	5
TRBV15	F	TRBJ1-1	F	CASSLGRGGTEVFF	in-frame	5
TRBV13-3	F	TRBJ2-3	F	CASSDWGAVQKRC**F	out-of-frame	5
TRBV13-3	F	TRBJ1-5	F	CASGDAGAAPLF	in-frame	5
TRBV13-3	F	TRBJ1-3	F	WASSGDRAGNTLYF	in-frame	5
TRBV13-3	F	TRBJ1-3	F	CASGDAARGPSGNTLYF	in-frame	5
TRBV13-2	F	TRBJ1-3	F	CASGEVGAGNTLYF	in-frame	5
TRBV13-2	F	TRBJ1-2	F	CASSDPNSDYTF	in-frame	5
TRBV1	F	TRBJ2-3	F	CTYSRDFHSAETLYF	in-frame	5
TRBV1	F	TRBJ2-1	F	CTCSAELGGHAEQFF	in-frame	5
TRBV1	F	TRBJ1-6	ORF	CTCSASQGKDNSPLYF	in-frame	5
TRBV5	F	TRBJ2-7	F	CASSQEQGYEQYF	in-frame	4
TRBV5	F	TRBJ2-4	F	CASSQDWGGRPKHLV*F	out-of-frame	4
TRBV5	F	TRBJ2-3	F	CASSQTGGIVQKRC**F	out-of-frame	4
TRBV5	F	TRBJ2-2	F	CVSSQDPRGSGQLYF	in-frame	4
TRBV5	F	TRBJ2-2	F	CASSQVWGGETPGSS**F	out-of-frame	4
TRBV5	F	TRBJ2-2	F	CASSQEPRGSGQLYF	in-frame	4
TRBV5	F	TRBJ2-2	F	CASSQDWGVTPGSS**F	out-of-frame	4
TRBV5	F	TRBJ2-2	F	CASSQDWGG*NTGQLYF	out-of-frame	4
TRBV4	F	TRBJ2-5	F	CASSANGTTPS**F	out-of-frame	4
TRBV4	F	TRBJ1-2	F	CASSLGGTPTT**F	out-of-frame	4
TRBV31	F	TRBJ2-3	F	CAWNWGRGAETLYF	in-frame	4
TRBV31	F	TRBJ2-1	F	CAWSLQGNYDEQFF	in-frame	4
TRBV31	F	TRBJ2-1	F	CAWSLQGNYAEQVF	in-frame	4
TRBV31	F	TRBJ1-2	F	CVWGTGAYSDYTF	in-frame	4
TRBV30	F	TRBJ2-7	F	CSSVGGSSYEQYF	in-frame	4
TRBV3	F	TRBJ2-5	F	WASSPGLGGRETQYF	in-frame	4
TRBV3	F	TRBJ2-4	F	CASSLGNTLYF	in-frame	4
TRBV3	F	TRBJ2-3	F	WASSLQGTSAETLYF	in-frame	4
TRBV3	F	TRBJ2-3	F	CASSLQGTSAEALYF	in-frame	4
TRBV3	F	TRBJ2-3	F	CASSLGAQTETLYF	in-frame	4
TRBV3	F	TRBJ2-3	F	CASGLGAQAETLYF	in-frame	4
TRBV3	F	TRBJ1-4	F	CASSFRTGAAKDY**F	out-of-frame	4
TRBV29	F	TRBJ2-5	F	CASSSPGGGRRTPS**F	out-of-frame	4
TRBV26	F	TRBJ2-5	F	CANSLLGNQDTQYF	in-frame	4
TRBV26	F	TRBJ2-3	F	CANSVQGASAETLYF	in-frame	4
TRBV20	F	TRBJ2-1	F	CGASWGEAEQFF	in-frame	4
TRBV2	F	TRBJ2-5	F	WASSQDAGGAQDTQYF	in-frame	4
TRBV19	F	TRBJ2-5	F	WASSPGQDQDTQYF	in-frame	4
TRBV17	F	TRBJ2-5	F	CASSSMRGKDTQYF	in-frame	4
TRBV16	F	TRBJ2-2	F	CASSARDWGGTPGSS**F	out-of-frame	4
TRBV16	F	TRBJ1-5	F	CASLGTPLF	in-frame	4
TRBV16	F	TRBJ1-5	F	CASLGDPLF	in-frame	4
TRBV16	F	TRBJ1-4	F	CASSLAGGNERLFF	in-frame	4
TRBV15	F	TRBJ2-4	F	CASSPQGGGTLYF	in-frame	4
TRBV15	F	TRBJ2-4	F	CASSPQGADTLYF	in-frame	4
TRBV15	F	TRBJ2-1	F	CWAV*F	out-of-frame	4
TRBV15	F	TRBJ2-1	F	C*EQCF	out-of-frame	4
TRBV15	F	TRBJ1-1	F	CASSLGGGDTEVFF	in-frame	4
TRBV13-3	F	TRBJ2-7	F	CASSGQNS**F	out-of-frame	4
TRBV13-3	F	TRBJ2-7	F	CASSEQKQYF	in-frame	4
TRBV13-3	F	TRBJ2-3	F	CASSDHRDSAETLYF	in-frame	4
TRBV13-3	F	TRBJ2-1	F	CASGEPGGDYAEQFF	in-frame	4
TRBV13-3	F	TRBJ1-3	F	CASSL.GNTLYF	out-of-frame	4
TRBV13-3	F	TRBJ1-3	F	CASRRKNSGNTLYF	in-frame	4
TRBV13-3	F	TRBJ1-3	F	CASGDGQSGNTLYF	in-frame	4
TRBV13-2	F	TRBJ2-7	F	CASSDYEQYF	in-frame	4
TRBV13-2	F	TRBJ2-5	F	CASRGDTQDTQYF	in-frame	4
TRBV13-2	F	TRBJ2-5	F	CASGGDRGQDTQYF	in-frame	4
TRBV13-2	F	TRBJ2-5	F	CASGDRLGVTKTPS**F	out-of-frame	4
TRBV13-2	F	TRBJ2-3	F	CASSDWGGGAETLYF	in-frame	4
TRBV13-2	F	TRBJ2-2	F	CASGGLGGPPGSS**F	out-of-frame	4
TRBV13-2	F	TRBJ2-1	F	CASSPQGYAEQFF	in-frame	4
TRBV13-2	F	TRBJ2-1	F	CASGPKGYAEQFF	in-frame	4
TRBV13-2	F	TRBJ2-1	F	CASGGGGGRGC*EQFF	out-of-frame	4
TRBV13-2	F	TRBJ1-5	F	WASGDAGAAPLF	in-frame	4
TRBV13-2	F	TRBJ1-4	F	CASAGDERLLF	in-frame	4
TRBV13-2	F	TRBJ1-3	F	CASGG.GVGNTLYF	out-of-frame	4
TRBV13-2	F	TRBJ1-1	F	WASGETGNTEVFF	in-frame	4
TRBV13-2	F	TRBJ1-1	F	CVSGDPTGGTEVFF	in-frame	4
TRBV13-1	F	TRBJ2-7	F	CASSVTGGGTV*F	out-of-frame	4
TRBV13-1	F	TRBJ2-3	F	CASSGGWGAQKRC**F	out-of-frame	4
TRBV13-1	F	TRBJ1-5	F	WASSEAGGQAPLF	in-frame	4
TRBV12-2	F	TRBJ1-5	F	CASTRDTNNQAPLF	in-frame	4
TRBV12-1	F	TRBJ2-7	F	CASSLVGHLL*EQYF	out-of-frame	4
TRBV12-1	F	TRBJ2-3	F	CASSRDWGQVQKRC**F	out-of-frame	4
TRBV1	F	TRBJ2-3	F	CTCSTGISAETLYF	in-frame	4
TRBV1	F	TRBJ2-3	F	CTCSANRVSAETLYF	in-frame	4
TRBV1	F	TRBJ2-2	F	CTYSVRDWGTGQLYF	in-frame	4
TRBV1	F	TRBJ1-3	F	.TCSAEISGNTLYF	out-of-frame	4
TRBV5	F	TRBJ2-7	F	CTSSRDWESSYEQYF	in-frame	3
TRBV5	F	TRBJ2-7	F	CASSGTGRNSYEQYF	in-frame	3
TRBV5	F	TRBJ2-5	F	CASSQDRGRQTPS**F	out-of-frame	3
TRBV5	F	TRBJ2-5	F	CASRQETPS**F	out-of-frame	3
TRBV5	F	TRBJ2-5	F	CANSQDGSQDTQYF	in-frame	3
TRBV5	F	TRBJ2-4	F	CVSSRAGGASQNTLYF	in-frame	3
TRBV5	F	TRBJ2-4	F	CASSRAGGQVKTPC**F	out-of-frame	3
TRBV5	F	TRBJ2-4	F	CASSRAGGESQNTLYF	in-frame	3
TRBV5	F	TRBJ2-4	F	CASSQGTGGSKNTLYF	in-frame	3
TRBV5	F	TRBJ2-4	F	CASSQDWGSAQNTLYF	in-frame	3
TRBV5	F	TRBJ2-3	F	CASSQVGGG*SAETLYF	out-of-frame	3
TRBV5	F	TRBJ2-3	F	CANSQVGGASAETLYF	in-frame	3
TRBV5	F	TRBJ1-4	F	CVSSQEGTGQRKII*F	out-of-frame	3
TRBV4	F	TRBJ2-4	F	CASSCSQNTLYF	in-frame	3
TRBV4	F	TRBJ2-2	F	CASSLQRGTGQLYF	in-frame	3
TRBV4	F	TRBJ2-2	F	CASSLQGGTEQLYF	in-frame	3
TRBV4	F	TRBJ2-1	F	CASSHWGGLG*EQFF	out-of-frame	3
TRBV4	F	TRBJ1-4	F	CASSPGQRTNERLFF	in-frame	3
TRBV31	F	TRBJ2-4	F	CAWSLGVVKTPC**F	out-of-frame	3
TRBV31	F	TRBJ2-4	F	CAWSLGLGTQNTLYF	in-frame	3
TRBV31	F	TRBJ2-4	F	CAWSLGLEPQNTLYF	in-frame	3
TRBV31	F	TRBJ2-4	F	CARSLGLGPQNTLYF	in-frame	3
TRBV31	F	TRBJ2-4	F	CA.SLGLGPQNTLYF	out-of-frame	3
TRBV31	F	TRBJ2-1	F	WAWSLQGNYAEQFF	in-frame	3
TRBV31	F	TRBJ2-1	F	CVWSLQGNYAEQFF	in-frame	3
TRBV31	F	TRBJ2-1	F	CTWSLQGNYAEQFF	in-frame	3
TRBV31	F	TRBJ2-1	F	CGWSLQGNYAEQFF	in-frame	3
TRBV31	F	TRBJ2-1	F	CAWSLQGSYAEQFF	in-frame	3
TRBV31	F	TRBJ2-1	F	CAWSLQGNYAKQFF	in-frame	3
TRBV31	F	TRBJ2-1	F	CAWSLQGNYAERFF	in-frame	3
TRBV31	F	TRBJ2-1	F	CAWSLQGNYAEQYF	in-frame	3
TRBV31	F	TRBJ2-1	F	CAWSLQGNYAEQFV	in-frame	3
TRBV31	F	TRBJ2-1	F	CARSLQGNYAEQFF	in-frame	3
TRBV31	F	TRBJ1-6	ORF	CAWKGQE*DNSPLYF	out-of-frame	3
TRBV31	F	TRBJ1-2	F	CAWGTGTYSDYTF	in-frame	3
TRBV3	F	TRBJ2-7	F	CASSLIWGLS**F	out-of-frame	3
TRBV3	F	TRBJ2-5	F	CASSPGLGGERDPV*F	out-of-frame	3
TRBV3	F	TRBJ2-4	F	WASSLEGSQNTLYF	in-frame	3
TRBV3	F	TRBJ2-4	F	CASSLEGSKNTLYF	in-frame	3
TRBV3	F	TRBJ2-4	F	CASSLDPLGKNTLYF	in-frame	3
TRBV3	F	TRBJ2-3	F	WASSSGLGGTLYF	in-frame	3
TRBV3	F	TRBJ2-3	F	WASSPQGSSAETLYF	in-frame	3
TRBV3	F	TRBJ2-3	F	CASSLRAQAETLYF	in-frame	3
TRBV3	F	TRBJ2-3	F	CASSLGTQAETLYF	in-frame	3
TRBV3	F	TRBJ2-3	F	CASSLGAQAGTLYF	in-frame	3
TRBV3	F	TRBJ2-3	F	CASSLGAQAETLYL	in-frame	3
TRBV3	F	TRBJ2-3	F	CASSLGAPAETLYF	in-frame	3
TRBV3	F	TRBJ2-3	F	CASSLEAQAETLYF	in-frame	3
TRBV3	F	TRBJ2-3	F	.ASSLGAQAETLYF	out-of-frame	3
TRBV3	F	TRBJ1-5	F	CASRLGNQAPLF	in-frame	3
TRBV3	F	TRBJ1-1	F	CASSQDWDTEVVF	in-frame	3
TRBV29	F	TRBJ2-5	F	CASSSRGGRRTPS**F	out-of-frame	3
TRBV29	F	TRBJ2-4	F	WASSFGGFKTPC**F	out-of-frame	3
TRBV29	F	TRBJ2-4	F	CASTGQSSQNTLYF	in-frame	3
TRBV29	F	TRBJ2-4	F	CASSFWGLQNTLYF	in-frame	3
TRBV29	F	TRBJ2-4	F	CASSFGSFKTPC**F	out-of-frame	3
TRBV29	F	TRBJ2-4	F	CASSFGGLKTPC**F	out-of-frame	3
TRBV29	F	TRBJ2-3	F	CASSKGRKTLYF	in-frame	3
TRBV29	F	TRBJ1-2	F	CASSVSANSDYTF	in-frame	3
TRBV29	F	TRBJ1-1	F	CASNSPGTGPEVFF	in-frame	3
TRBV26	F	TRBJ2-5	F	CVSSRQDTQYF	in-frame	3
TRBV26	F	TRBJ2-5	F	CASSLWGNQDTQYF	in-frame	3
TRBV26	F	TRBJ2-5	F	CASSLLGNQDTKYF	in-frame	3
TRBV26	F	TRBJ2-5	F	CASSLLGNQDNQYF	in-frame	3
TRBV26	F	TRBJ2-5	F	CASRRQDTQYF	in-frame	3
TRBV26	F	TRBJ2-4	F	CASRGTKTPC**F	out-of-frame	3
TRBV26	F	TRBJ2-4	F	CASRGDKTPC**F	out-of-frame	3
TRBV26	F	TRBJ2-1	F	CASSLRDEQFF	in-frame	3
TRBV26	F	TRBJ2-1	F	CASSLGSVAE.FF	out-of-frame	3
TRBV26	F	TRBJ2-1	F	CASSLGGEQFF	in-frame	3
TRBV20	F	TRBJ2-4	F	CGARVRGVNTLYF	in-frame	3
TRBV20	F	TRBJ2-1	F	CGARVGACWAV*F	out-of-frame	3
TRBV20	F	TRBJ1-1	F	CGAGTANTEVFF	in-frame	3
TRBV2	F	TRBJ2-7	F	WASSQEGGYEQYF	in-frame	3
TRBV2	F	TRBJ2-5	F	CASGQDAGGAQDTQYF	in-frame	3
TRBV19	F	TRBJ2-5	F	WASSHRGNQDTQYF	in-frame	3
TRBV19	F	TRBJ2-5	F	CASSPGQDQDTQYV	in-frame	3
TRBV19	F	TRBJ2-5	F	CANSPGQDQDTQYF	in-frame	3
TRBV19	F	TRBJ2-1	F	CTSSLGTGGNYAEQFF	in-frame	3
TRBV19	F	TRBJ2-1	F	CASSLGTGGNYDEQFF	in-frame	3
TRBV19	F	TRBJ2-1	F	CASSLGTGGNYAE.FF	out-of-frame	3
TRBV19	F	TRBJ2-1	F	CASSIGTGAMLSS**F	out-of-frame	3
TRBV19	F	TRBJ2-1	F	CARSLGTGGNYAEQFF	in-frame	3
TRBV19	F	TRBJ2-1	F	CANSLGTGGNYAEQFF	in-frame	3
TRBV19	F	TRBJ1-6	ORF	CASTLDSSYNSPLYF	in-frame	3
TRBV19	F	TRBJ1-3	F	CASSLDRGSGNTLYF	in-frame	3
TRBV17	F	TRBJ2-7	F	GASSVRTGGARGEQYF	in-frame	3
TRBV17	F	TRBJ1-2	F	CASSRSRGANADYTF	in-frame	3
TRBV17	F	TRBJ1-2	F	CASGRSRGANSDYTF	in-frame	3
TRBV16	F	TRBJ2-7	F	CASSLGGLGGGL*EQYF	out-of-frame	3
TRBV16	F	TRBJ2-5	F	CASSFTGGQDTQYF	in-frame	3
TRBV16	F	TRBJ2-4	F	CASSLARSQNTLYF	in-frame	3
TRBV16	F	TRBJ2-4	F	CASSLAGSQNALYF	in-frame	3
TRBV16	F	TRBJ2-3	F	CASSVDAETLYF	in-frame	3
TRBV16	F	TRBJ2-3	F	CASSMDAETLYF	in-frame	3
TRBV16	F	TRBJ2-3	F	CASSLDVETLYF	in-frame	3
TRBV16	F	TRBJ2-3	F	CASSLDAGTLYF	in-frame	3
TRBV16	F	TRBJ2-2	F	CASSPGTGEQTPGSS**F	out-of-frame	3
TRBV16	F	TRBJ2-1	F	CASRMGGRTEQFF	in-frame	3
TRBV16	F	TRBJ2-1	F	CASRMGGALSS**F	out-of-frame	3
TRBV16	F	TRBJ1-5	F	GASLGAPLF	in-frame	3
TRBV16	F	TRBJ1-5	F	CTSLGAPLF	in-frame	3
TRBV16	F	TRBJ1-5	F	CGSLGAPLF	in-frame	3
TRBV16	F	TRBJ1-5	F	CASLGAPLV	in-frame	3
TRBV15	F	TRBJ2-5	F	CASSPPGGRWTPS**F	out-of-frame	3
TRBV15	F	TRBJ2-5	F	CASSPPGGGAGHPV*F	out-of-frame	3
TRBV15	F	TRBJ2-4	F	CASTITGGKTPC**F	out-of-frame	3
TRBV15	F	TRBJ2-4	F	CASSSLTSQNTLYF	in-frame	3
TRBV15	F	TRBJ2-4	F	CASSPQGPAPC**F	out-of-frame	3
TRBV15	F	TRBJ2-4	F	CANSPQGAGTLYF	in-frame	3
TRBV15	F	TRBJ2-3	F	CASRRNRGETLYF	in-frame	3
TRBV15	F	TRBJ2-3	F	CASRRDRGETLY*W	out-of-frame	3
TRBV15	F	TRBJ1-4	F	GASSFQGSNERLFF	in-frame	3
TRBV15	F	TRBJ1-4	F	CVSSFQGSNERLFF	in-frame	3
TRBV15	F	TRBJ1-1	F	CASSLGGGGTEVVF	in-frame	3
TRBV15	F	TRBJ1-1	F	CASSFQGNKEVFF	in-frame	3
TRBV14	F	TRBJ2-1	F	CASSFRTGGVNYAEQFF	in-frame	3
TRBV13-3	F	TRBJ2-5	F	CASRGDTKDTQYF	in-frame	3
TRBV13-3	F	TRBJ2-4	F	CASGGSSQNTLYF	in-frame	3
TRBV13-3	F	TRBJ2-3	F	WASSDPRDSAETLYF	in-frame	3
TRBV13-3	F	TRBJ2-3	F	CASSDWRGGAETLYF	in-frame	3
TRBV13-3	F	TRBJ2-3	F	CASSDTRDSAETLYF	in-frame	3
TRBV13-3	F	TRBJ2-3	F	CASSDPWDSAETLYF	in-frame	3
TRBV13-3	F	TRBJ2-3	F	CASSDPGTVQKRC**F	out-of-frame	3
TRBV13-3	F	TRBJ2-3	F	CASGSGTGGTETLYF	in-frame	3
TRBV13-3	F	TRBJ2-2	F	CASGDGRGTGQLYF	in-frame	3
TRBV13-3	F	TRBJ2-1	F	CASGKGSNYAEQFF	in-frame	3
TRBV13-3	F	TRBJ2-1	F	CASGDRGGDYAEQFF	in-frame	3
TRBV13-3	F	TRBJ1-3	F	CASKDRAGNTL.F	out-of-frame	3
TRBV13-3	F	TRBJ1-1	F	CASGGHSNTEVFF	in-frame	3
TRBV13-3	F	TRBJ1-1	F	CASGDPTGGTEVFF	in-frame	3
TRBV13-2	F	TRBJ2-7	F	CVSGDAAGGAFEQYF	in-frame	3
TRBV13-2	F	TRBJ2-7	F	CASSGQKQYF	in-frame	3
TRBV13-2	F	TRBJ2-7	F	CASSDLGGSYEQYF	in-frame	3
TRBV13-2	F	TRBJ2-7	F	CASGRTGGGR*EQYF	out-of-frame	3
TRBV13-2	F	TRBJ2-7	F	CASGDAARGAFEQYF	in-frame	3
TRBV13-2	F	TRBJ2-7	F	CASGDAAGGLLNS**F	out-of-frame	3
TRBV13-2	F	TRBJ2-7	F	CARGDAGGGGEQYF	in-frame	3
TRBV13-2	F	TRBJ2-5	F	CAGGDAMGGRDTQYF	in-frame	3
TRBV13-2	F	TRBJ2-4	F	CASSPGGGSQNTLYF	in-frame	3
TRBV13-2	F	TRBJ2-3	F	CVSGDAGLGGPVFAETLYF	in-frame	3
TRBV13-2	F	TRBJ2-3	F	CASGSGTGGQKRC**F	out-of-frame	3
TRBV13-2	F	TRBJ2-3	F	CASGDAGLGGACFCRNAV*F	out-of-frame	3
TRBV13-2	F	TRBJ2-2	F	CASGGLGGDHRAAL*F	out-of-frame	3
TRBV13-2	F	TRBJ2-2	F	CASGEGA**NTGQLYF	out-of-frame	3
TRBV13-2	F	TRBJ2-1	F	CVSGPQGYAEQFF	in-frame	3
TRBV13-2	F	TRBJ2-1	F	CASSPWGDNYAEQFF	in-frame	3
TRBV13-2	F	TRBJ2-1	F	CASGTQGYAEQFF	in-frame	3
TRBV13-2	F	TRBJ2-1	F	CASGPQGYDEQFF	in-frame	3
TRBV13-2	F	TRBJ2-1	F	CASGPQGYAEEFF	in-frame	3
TRBV13-2	F	TRBJ2-1	F	CASGPQGYAE.FF	out-of-frame	3
TRBV13-2	F	TRBJ2-1	F	CASGPQGYA.QFF	out-of-frame	3
TRBV13-2	F	TRBJ2-1	F	CASGPGQNYAEQFF	in-frame	3
TRBV13-2	F	TRBJ2-1	F	CAGGPQGYAEQFF	in-frame	3
TRBV13-2	F	TRBJ2-1	F	.ASGPQGYAEQFF	out-of-frame	3
TRBV13-2	F	TRBJ1-5	F	CASGDAGDAPLF	in-frame	3
TRBV13-2	F	TRBJ1-4	F	CASGPQISNERLFF	in-frame	3
TRBV13-2	F	TRBJ1-3	F	WASGEEGAGNTLYF	in-frame	3
TRBV13-2	F	TRBJ1-3	F	CTSGGSGVGNTLYF	in-frame	3
TRBV13-2	F	TRBJ1-3	F	CASSGSGVGNTLYF	in-frame	3
TRBV13-2	F	TRBJ1-3	F	CASGGSRVGNTLYF	in-frame	3
TRBV13-2	F	TRBJ1-3	F	CASGDARDRNMLYF	in-frame	3
TRBV13-2	F	TRBJ1-3	F	CAGGGSGVGNTLYF	in-frame	3
TRBV13-2	F	TRBJ1-2	F	CASGDVGTANTEVFFGKGTRFTVVGKISFR**NFQVSLRTKHVLRVHIRVSVF.CANSDYTF	out-of-frame	3
TRBV13-2	F	TRBJ1-1	F	WASGDPTGGTEVFF	in-frame	3
TRBV13-2	F	TRBJ1-1	F	CASGDPTGDTEVFF	in-frame	3
TRBV13-2	F	TRBJ1-1	F	CARGDVGTANTEVFF	in-frame	3
TRBV13-1	F	TRBJ2-7	F	CASSVAGGEQYF	in-frame	3
TRBV13-1	F	TRBJ2-4	F	CARSDATGGAPDTLYF	in-frame	3
TRBV13-1	F	TRBJ2-3	F	CASSGRGGGRNAV*F	out-of-frame	3
TRBV13-1	F	TRBJ2-2	F	CASSDPGGTPGSS**F	out-of-frame	3
TRBV13-1	F	TRBJ1-4	F	CVSSGPAGTGGNERLFF	in-frame	3
TRBV13-1	F	TRBJ1-4	F	CASSGPAGTGATKDY**F	out-of-frame	3
TRBV13-1	F	TRBJ1-4	F	CASSDPAGTGGNERLFF	in-frame	3
TRBV13-1	F	TRBJ1-1	F	CASSDTFTEVFF	in-frame	3
TRBV13-1	F	TRBJ1-1	F	CASSDALTEVFF	in-frame	3
TRBV12-2	F	TRBJ2-5	F	CASSLTEDTQYF	in-frame	3
TRBV12-2	F	TRBJ2-5	F	CAGSLAGGGDTQYF	in-frame	3
TRBV12-2	F	TRBJ2-4	F	CASSLGGALVKTPC**F	out-of-frame	3
TRBV12-1	F	TRBJ2-7	F	CASSGTGTGGAMNS**F	out-of-frame	3
TRBV1	F	TRBJ2-5	F	CTCSADITGESQDTQYF	in-frame	3
TRBV1	F	TRBJ2-4	F	CTCSAVGGLVKTPC**F	out-of-frame	3
TRBV1	F	TRBJ2-4	F	CTCSADRGGKGHLV*F	out-of-frame	3
TRBV1	F	TRBJ2-3	F	STCSADSAETLYF	in-frame	3
TRBV1	F	TRBJ2-3	F	CTCSADTGRETLYV	in-frame	3
TRBV1	F	TRBJ1-3	F	CTCSAPGQGLEIRS**F	out-of-frame	3
TRBV1	F	TRBJ1-3	F	CTCSAGISGNTLYF	in-frame	3
TRBV1	F	TRBJ1-3	F	CTCSAESSGNTLYF	in-frame	3
TRBV1	F	TRBJ1-1	F	CTCSADSRGTQKS**F	out-of-frame	3
TRBV5	F	TRBJ2-7	F	WASSPLGGGSYEQYF	in-frame	2
TRBV5	F	TRBJ2-7	F	CDSSRDWESSYEQYF	in-frame	2
TRBV5	F	TRBJ2-7	F	CASSRDWESYYEQYF	in-frame	2
TRBV5	F	TRBJ2-7	F	CASSQERTGDYEQYF	in-frame	2
TRBV5	F	TRBJ2-7	F	CASSGTGGNSDEQYF	in-frame	2
TRBV5	F	TRBJ2-7	F	CASSGTGGELL*EQYF	out-of-frame	2
TRBV5	F	TRBJ2-7	F	CANSQERTGAYEQYF	in-frame	2
TRBV5	F	TRBJ2-5	F	WASSQDRGAPDTQYF	in-frame	2
TRBV5	F	TRBJ2-5	F	CASSQDRRAPDTQYF	in-frame	2
TRBV5	F	TRBJ2-5	F	CASSQDRGGARHPV*F	out-of-frame	2
TRBV5	F	TRBJ2-5	F	CASSQDQDTQYF	in-frame	2
TRBV5	F	TRBJ2-5	F	CASSQDPGAPDTQYF	in-frame	2
TRBV5	F	TRBJ2-5	F	CASSMDWGARAPS**F	out-of-frame	2
TRBV5	F	TRBJ2-5	F	CASRQDRGAPDTQYF	in-frame	2
TRBV5	F	TRBJ2-5	F	CASNQDRGAPDTQYF	in-frame	2
TRBV5	F	TRBJ2-5	F	CANSQDRGAPDTQYF	in-frame	2
TRBV5	F	TRBJ2-4	F	CASSRAGGVSQNTLYF	in-frame	2
TRBV5	F	TRBJ2-4	F	CASSRAGGTSQNTLYF	in-frame	2
TRBV5	F	TRBJ2-4	F	CASSQGTGRSQNTLYF	in-frame	2
TRBV5	F	TRBJ2-4	F	CASNRAGGASQNTLYF	in-frame	2
TRBV5	F	TRBJ2-4	F	C**F	out-of-frame	2
TRBV5	F	TRBJ2-3	F	WASSQVGGASAETLYF	in-frame	2
TRBV5	F	TRBJ2-3	F	CASSQTGGYSAETL.F	out-of-frame	2
TRBV5	F	TRBJ2-3	F	CASSQQGTGGVQKRC**F	out-of-frame	2
TRBV5	F	TRBJ2-3	F	CASSQDGGGGAVQKRC**F	out-of-frame	2
TRBV5	F	TRBJ2-2	F	WASSQDPRGSGQLYF	in-frame	2
TRBV5	F	TRBJ2-2	F	CASSQGTGGNTGQLYF	in-frame	2
TRBV5	F	TRBJ2-2	F	CASSQETSANTGQLYF	in-frame	2
TRBV5	F	TRBJ2-2	F	CASSQERGGPPGSS**F	out-of-frame	2
TRBV5	F	TRBJ2-2	F	CASSQERGGHTGQLYF	in-frame	2
TRBV5	F	TRBJ2-2	F	CASSQDPRGSRQLYF	in-frame	2
TRBV5	F	TRBJ2-2	F	CASSQDPRGSGQLYV	in-frame	2
TRBV5	F	TRBJ2-2	F	CASSQDPRGSEQLYF	in-frame	2
TRBV5	F	TRBJ2-2	F	CASSPRPHPGQLYF	in-frame	2
TRBV5	F	TRBJ2-2	F	CASSPGPNPGQLYF	in-frame	2
TRBV5	F	TRBJ2-2	F	CANSQDPRGSGQLYF	in-frame	2
TRBV5	F	TRBJ2-1	F	CASSPGTGGAEQFI	in-frame	2
TRBV5	F	TRBJ1-6	ORF	CANSLDRDNSPLYF	in-frame	2
TRBV5	F	TRBJ1-4	F	CASSQEGKGQRKII*F	out-of-frame	2
TRBV5	F	TRBJ1-4	F	CASSKGTGGERLFF	in-frame	2
TRBV5	F	TRBJ1-4	F	CANSLGHFSNERLFF	in-frame	2
TRBV5	F	TRBJ1-3	F	WASSPDNSGNTLYF	in-frame	2
TRBV5	F	TRBJ1-3	F	CASSLRDRRRGNTLYF	in-frame	2
TRBV5	F	TRBJ1-3	F	CASSLRDRGRGDTLYF	in-frame	2
TRBV5	F	TRBJ1-3	F	CANSLRDRGRGNTLYF	in-frame	2
TRBV5	F	TRBJ1-2	F	CASSQNTANSNYTF	in-frame	2
TRBV4	F	TRBJ2-7	F	CVSSFRDFYEQYF	in-frame	2
TRBV4	F	TRBJ2-7	F	CASSYTGDSYEQYV	in-frame	2
TRBV4	F	TRBJ2-7	F	CASSRDWGSYYEQYF	in-frame	2
TRBV4	F	TRBJ2-7	F	.ASSFRDFYEQYF	out-of-frame	2
TRBV4	F	TRBJ2-5	F	RASSYRGGKNTQYF	in-frame	2
TRBV4	F	TRBJ2-5	F	GASSYRGGKNTQYF	in-frame	2
TRBV4	F	TRBJ2-5	F	GASSRDRGDTQYF	in-frame	2
TRBV4	F	TRBJ2-5	F	CVSSRDRGDTQYF	in-frame	2
TRBV4	F	TRBJ2-5	F	CTSSRDRGDTQYF	in-frame	2
TRBV4	F	TRBJ2-5	F	CASSYRGGKTPS**F	out-of-frame	2
TRBV4	F	TRBJ2-5	F	CASSRNRGDTQYF	in-frame	2
TRBV4	F	TRBJ2-5	F	CASSRDRGDTQYV	in-frame	2
TRBV4	F	TRBJ2-5	F	CASSRDRGDNQYF	in-frame	2
TRBV4	F	TRBJ2-5	F	CASSRDRETPS**F	out-of-frame	2
TRBV4	F	TRBJ2-5	F	CASSRDGGDTQYF	in-frame	2
TRBV4	F	TRBJ2-5	F	CASSLGGGAKTPS**F	out-of-frame	2
TRBV4	F	TRBJ2-5	F	CANSLGGGQDTQYF	in-frame	2
TRBV4	F	TRBJ2-4	F	YASSFSQNTLYF	in-frame	2
TRBV4	F	TRBJ2-4	F	CASSLVKTPC**F	out-of-frame	2
TRBV4	F	TRBJ2-4	F	CASSKQGRNTLYF	in-frame	2
TRBV4	F	TRBJ2-4	F	CASSISQNTLYF	in-frame	2
TRBV4	F	TRBJ2-4	F	CASSAYWGKTPC**F	out-of-frame	2
TRBV4	F	TRBJ2-4	F	CASRQQGRNTLYF	in-frame	2
TRBV4	F	TRBJ2-4	F	CANSQQGRNTLYF	in-frame	2
TRBV4	F	TRBJ2-4	F	C**F	out-of-frame	2
TRBV4	F	TRBJ2-3	F	CASSYTGRSSAETLYF	in-frame	2
TRBV4	F	TRBJ2-3	F	CASSYTGGSSVETLYF	in-frame	2
TRBV4	F	TRBJ2-3	F	CASSYTGESSAETLYF	in-frame	2
TRBV4	F	TRBJ2-3	F	CARRLTGGGSAETLYF	in-frame	2
TRBV4	F	TRBJ2-2	F	GASSPLGGRNTGQLYF	in-frame	2
TRBV4	F	TRBJ2-2	F	CTSSQTGGTGQLYF	in-frame	2
TRBV4	F	TRBJ2-2	F	CASSRINTGQLYF	in-frame	2
TRBV4	F	TRBJ2-2	F	CASSQTGSTGQLYF	in-frame	2
TRBV4	F	TRBJ2-2	F	CASSPLGAETPGSS**F	out-of-frame	2
TRBV4	F	TRBJ2-2	F	CASSLQGDTGQLYF	in-frame	2
TRBV4	F	TRBJ2-2	F	CANSLQGGTGQLYF	in-frame	2
TRBV4	F	TRBJ2-2	F	.ASSQTGGTGQLYF	out-of-frame	2
TRBV4	F	TRBJ2-1	F	CVSSHWGGWAEQFF	in-frame	2
TRBV4	F	TRBJ2-1	F	CVSRPTGGNYAEQFF	in-frame	2
TRBV4	F	TRBJ2-1	F	CASSHWGAGLSS**F	out-of-frame	2
TRBV4	F	TRBJ2-1	F	CASRTTGGNYAEQFF	in-frame	2
TRBV4	F	TRBJ2-1	F	CARRPTGGNYAEQFF	in-frame	2
TRBV4	F	TRBJ1-4	F	RASS*RTGGLSNERLFF	out-of-frame	2
TRBV4	F	TRBJ1-4	F	CASSPGKGTNERLFF	in-frame	2
TRBV4	F	TRBJ1-3	F	RASSLDRGNTLYF	in-frame	2
TRBV4	F	TRBJ1-3	F	CTSSSSGNTLYF	in-frame	2
TRBV4	F	TRBJ1-3	F	CASSLDSGNTLYF	in-frame	2
TRBV4	F	TRBJ1-3	F	CASSLDRGNMLYF	in-frame	2
TRBV4	F	TRBJ1-2	F	WASSLGGYSDYTF	in-frame	2
TRBV4	F	TRBJ1-1	F	CASSWGQSNAEVFF	in-frame	2
TRBV4	F	TRBJ1-1	F	CASS.TNTEVFF	out-of-frame	2
TRBV4	F	TRBJ1-1	F	CARSYSNTEVFF	in-frame	2
TRBV31	F	TRBJ2-5	F	CAWRWGKTPR**F	out-of-frame	2
TRBV31	F	TRBJ2-4	F	CAWSRGLGPQNTLYF	in-frame	2
TRBV31	F	TRBJ2-4	F	CAWSLGSSQNTLYF	in-frame	2
TRBV31	F	TRBJ2-4	F	CAWSLGLGPQNALYF	in-frame	2
TRBV31	F	TRBJ2-1	F	SAWSLQGNYAEQFF	in-frame	2
TRBV31	F	TRBJ2-1	F	CAWSVQGNYAEQFF	in-frame	2
TRBV31	F	TRBJ2-1	F	CAWSRQGNYAEQFF	in-frame	2
TRBV31	F	TRBJ2-1	F	CAWSPQGNYAEQFF	in-frame	2
TRBV31	F	TRBJ2-1	F	CAWSLQGNYVEQFF	in-frame	2
TRBV31	F	TRBJ2-1	F	CAWSLQGNYAQQFF	in-frame	2
TRBV31	F	TRBJ2-1	F	CAWSLQGNYAEQFL	in-frame	2
TRBV31	F	TRBJ2-1	F	CAWSLQGNYAEQCF	in-frame	2
TRBV31	F	TRBJ2-1	F	CAWSLQGNYAAQFF	in-frame	2
TRBV31	F	TRBJ2-1	F	CAWSLQGNYA.QFF	out-of-frame	2
TRBV31	F	TRBJ2-1	F	CAWSLQGNCAEQFF	in-frame	2
TRBV31	F	TRBJ2-1	F	CAWSLKGNYAEQFF	in-frame	2
TRBV31	F	TRBJ2-1	F	CAWSLDGNYAEKFF	in-frame	2
TRBV31	F	TRBJ2-1	F	CAWGAGAE.FF	out-of-frame	2
TRBV31	F	TRBJ2-1	F	CAGSLQGNYAEQFF	in-frame	2
TRBV31	F	TRBJ2-1	F	CA.SLQGNYAEQFF	out-of-frame	2
TRBV31	F	TRBJ2-1	F	.AWSLQGNYAEQFF	out-of-frame	2
TRBV31	F	TRBJ1-6	ORF	CAWSLEYNAPLYF	in-frame	2
TRBV31	F	TRBJ1-6	ORF	CAWKEQG*DNSPLYF	out-of-frame	2
TRBV31	F	TRBJ1-4	F	YAWSGDSNERLFF	in-frame	2
TRBV31	F	TRBJ1-3	F	CDWSLGGASGNTLYF	in-frame	2
TRBV31	F	TRBJ1-3	F	CAWSLGGASGNTL.F	out-of-frame	2
TRBV31	F	TRBJ1-2	F	CAWGTVAYSDYTF	in-frame	2
TRBV31	F	TRBJ1-1	F	CAWSQQGASL*F	out-of-frame	2
TRBV31	F	TRBJ1-1	F	CAWS*DRGQVFF	out-of-frame	2
TRBV30	F	TRBJ2-3	F	CSSRQGAEALYF	in-frame	2
TRBV3	F	TRBJ2-7	F	WASSQDWGGYEQYF	in-frame	2
TRBV3	F	TRBJ2-7	F	RASSFGHSSYEQYF	in-frame	2
TRBV3	F	TRBJ2-7	F	CDSSFGHSSYEQYF	in-frame	2
TRBV3	F	TRBJ2-7	F	CASSSGTGGMNS**F	out-of-frame	2
TRBV3	F	TRBJ2-7	F	CASSQDWGAMNS**F	out-of-frame	2
TRBV3	F	TRBJ2-7	F	CASSPEGGNEQYF	in-frame	2
TRBV3	F	TRBJ2-7	F	CASSIIWGVEYF	in-frame	2
TRBV3	F	TRBJ2-7	F	CASSFGHSAYEQYF	in-frame	2
TRBV3	F	TRBJ2-7	F	CASGDAGGGGEQYF	in-frame	2
TRBV3	F	TRBJ2-7	F	CANSSTGDEQYF	in-frame	2
TRBV3	F	TRBJ2-5	F	WASSLGLGQDTQYF	in-frame	2
TRBV3	F	TRBJ2-5	F	RASSPGLGGRETQYF	in-frame	2
TRBV3	F	TRBJ2-5	F	GASSPGLGGRTQYF	in-frame	2
TRBV3	F	TRBJ2-5	F	CASSVGSQDTQYF	in-frame	2
TRBV3	F	TRBJ2-5	F	CASSPGLGGRNQYF	in-frame	2
TRBV3	F	TRBJ2-5	F	CASSPGLGGRGTQYF	in-frame	2
TRBV3	F	TRBJ2-5	F	CASSPGLGGGETQYF	in-frame	2
TRBV3	F	TRBJ2-5	F	CASRPGLGGRETQYF	in-frame	2
TRBV3	F	TRBJ2-5	F	CARSPGLGGRETQYF	in-frame	2
TRBV3	F	TRBJ2-5	F	CANSPGLGGRTQYF	in-frame	2
TRBV3	F	TRBJ2-5	F	CANSPGLGGRETQYF	in-frame	2
TRBV3	F	TRBJ2-4	F	CASSLDTQSTLYF	in-frame	2
TRBV3	F	TRBJ2-4	F	CASSLDPRGQNTLYF	in-frame	2
TRBV3	F	TRBJ2-4	F	CASRLVLGENTLYF	in-frame	2
TRBV3	F	TRBJ2-3	F	GASSLGAQAETLYF	in-frame	2
TRBV3	F	TRBJ2-3	F	CTSSLGAQAETLYF	in-frame	2
TRBV3	F	TRBJ2-3	F	CDSSLQGTSAETLYF	in-frame	2
TRBV3	F	TRBJ2-3	F	CASSYGTGGVQKRC**F	out-of-frame	2
TRBV3	F	TRBJ2-3	F	CASSSRLGGTLYF	in-frame	2
TRBV3	F	TRBJ2-3	F	CASSPQGSSAETL.F	out-of-frame	2
TRBV3	F	TRBJ2-3	F	CASSPQGSSAEALYF	in-frame	2
TRBV3	F	TRBJ2-3	F	CASSPQGFSAETLYF	in-frame	2
TRBV3	F	TRBJ2-3	F	CASSLQGTSAETLDF	in-frame	2
TRBV3	F	TRBJ2-3	F	CASSLGAQAETRYF	in-frame	2
TRBV3	F	TRBJ2-3	F	CASSLGAQAETLYV	in-frame	2
TRBV3	F	TRBJ2-3	F	CASSLGAQAETLYS	in-frame	2
TRBV3	F	TRBJ2-3	F	CASSLGAQAETLY*W	out-of-frame	2
TRBV3	F	TRBJ2-3	F	CASSLGAQAETLDF	in-frame	2
TRBV3	F	TRBJ2-3	F	CASSLGAQAEKLYF	in-frame	2
TRBV3	F	TRBJ2-3	F	CASSLEDRAETL.F	out-of-frame	2
TRBV3	F	TRBJ2-3	F	CASRLGAQAETLYF	in-frame	2
TRBV3	F	TRBJ2-3	F	CASRDNAETLYF	in-frame	2
TRBV3	F	TRBJ2-3	F	CARSLQGTSAETLYF	in-frame	2
TRBV3	F	TRBJ2-2	F	CASSLDWGNTGQLYF	in-frame	2
TRBV3	F	TRBJ2-2	F	CASSFGWGNTGQLYF	in-frame	2
TRBV3	F	TRBJ2-1	F	WASSLLGGEAEQFF	in-frame	2
TRBV3	F	TRBJ2-1	F	WASSLGGNYAEQFF	in-frame	2
TRBV3	F	TRBJ2-1	F	CSYAEQFF	in-frame	2
TRBV3	F	TRBJ2-1	F	CASSPDWGVLLSS**F	out-of-frame	2
TRBV3	F	TRBJ2-1	F	CASSLEQGAGQFF	in-frame	2
TRBV3	F	TRBJ2-1	F	CASSLEQGAEQFL	in-frame	2
TRBV3	F	TRBJ2-1	F	CASSLAGGVC*EQFF	out-of-frame	2
TRBV3	F	TRBJ1-6	ORF	CASSLRKYNSPLYF	in-frame	2
TRBV3	F	TRBJ1-5	F	WASSRDRNNQAPLF	in-frame	2
TRBV3	F	TRBJ1-5	F	CDSSADGYNNQAPLF	in-frame	2
TRBV3	F	TRBJ1-5	F	CASSWGNQAPLF	in-frame	2
TRBV3	F	TRBJ1-5	F	CASSLDINQAPVF	in-frame	2
TRBV3	F	TRBJ1-5	F	CASSLDINQAPIF	in-frame	2
TRBV3	F	TRBJ1-5	F	CASSLAPNQAP**F	out-of-frame	2
TRBV3	F	TRBJ1-5	F	CASSADGYNTQAPLF	in-frame	2
TRBV3	F	TRBJ1-4	F	CDSSFRTGGGERLFF	in-frame	2
TRBV3	F	TRBJ1-4	F	CASSTSNERLFF	in-frame	2
TRBV3	F	TRBJ1-4	F	CASSSSNERLCF	in-frame	2
TRBV3	F	TRBJ1-4	F	CASSFRTGSGERLFF	in-frame	2
TRBV3	F	TRBJ1-4	F	CASSCRTGGGERLFF	in-frame	2
TRBV3	F	TRBJ1-3	F	GASSPRQSSGNTLYF	in-frame	2
TRBV3	F	TRBJ1-3	F	CASSLSRGVLEIRS**F	out-of-frame	2
TRBV3	F	TRBJ1-3	F	CASRPRQSSGNTLYF	in-frame	2
TRBV3	F	TRBJ1-2	F	CASSLGSNYTF	in-frame	2
TRBV3	F	TRBJ1-2	F	CASGLYRAGSDYTF	in-frame	2
TRBV3	F	TRBJ1-1	F	CASSQDWDAEVFF	in-frame	2
TRBV3	F	TRBJ1-1	F	CASSNDTNTEVFF	in-frame	2
TRBV3	F	TRBJ1-1	F	CASSDDMNTEVFF	in-frame	2
TRBV29	F	TRBJ2-5	F	CASSSPGRATDTQYF	in-frame	2
TRBV29	F	TRBJ2-5	F	CASSSPGGVTDTQYF	in-frame	2
TRBV29	F	TRBJ2-5	F	CASSSPGGTTDTQYF	in-frame	2
TRBV29	F	TRBJ2-5	F	CASSSPGGASDTQYF	in-frame	2
TRBV29	F	TRBJ2-5	F	CASSSPGGAMDTQYF	in-frame	2
TRBV29	F	TRBJ2-5	F	CASSPPGGATDTQYF	in-frame	2
TRBV29	F	TRBJ2-5	F	CASNSPGGATDTQYF	in-frame	2
TRBV29	F	TRBJ2-5	F	CARSSPGGATDTQYF	in-frame	2
TRBV29	F	TRBJ2-3	F	RASSQGRKTLYF	in-frame	2
TRBV29	F	TRBJ2-3	F	CASSQGRKTMYF	in-frame	2
TRBV29	F	TRBJ2-3	F	CASMAGGQKRC**F	out-of-frame	2
TRBV29	F	TRBJ2-2	F	CASFPGARTGQLYF	in-frame	2
TRBV29	F	TRBJ1-6	ORF	CASSSRDSSYNSTLYF	in-frame	2
TRBV29	F	TRBJ1-6	ORF	CASSPGKLSYNSPLYF	in-frame	2
TRBV29	F	TRBJ1-2	F	SASSLSANSDYTF	in-frame	2
TRBV26	F	TRBJ2-5	F	WASSLLGNQDTQYF	in-frame	2
TRBV26	F	TRBJ2-5	F	CTSSLLGNQDTQYF	in-frame	2
TRBV26	F	TRBJ2-5	F	CDSSLLGNQDTQYF	in-frame	2
TRBV26	F	TRBJ2-5	F	CASSRQNPDTQYF	in-frame	2
TRBV26	F	TRBJ2-5	F	CASSRQDNQYF	in-frame	2
TRBV26	F	TRBJ2-5	F	CASSLMGNQDTQYF	in-frame	2
TRBV26	F	TRBJ2-5	F	CASSLLGNRDTQYF	in-frame	2
TRBV26	F	TRBJ2-5	F	CASSLLGNQNTQYF	in-frame	2
TRBV26	F	TRBJ2-5	F	CASSLLDNQDTQYF	in-frame	2
TRBV26	F	TRBJ2-5	F	CASSHQDTQYF	in-frame	2
TRBV26	F	TRBJ2-5	F	CASSHGQTRQPV*F	out-of-frame	2
TRBV26	F	TRBJ2-5	F	CASRLQQDTQYF	in-frame	2
TRBV26	F	TRBJ2-5	F	CASNLLGNQDTQYF	in-frame	2
TRBV26	F	TRBJ2-5	F	.ASSRQDTQYF	out-of-frame	2
TRBV26	F	TRBJ2-4	F	CGGFKTPC**F	out-of-frame	2
TRBV26	F	TRBJ2-4	F	CDSRGDKNTLYF	in-frame	2
TRBV26	F	TRBJ2-4	F	CANRGDKNTLYF	in-frame	2
TRBV26	F	TRBJ2-3	F	WASSQLTSAETLYF	in-frame	2
TRBV26	F	TRBJ2-3	F	CVSSVQGASAETLYF	in-frame	2
TRBV26	F	TRBJ2-3	F	CASSPGETLYV	in-frame	2
TRBV26	F	TRBJ2-3	F	CASSLLGGGAETLYF	in-frame	2
TRBV26	F	TRBJ2-1	F	YASSLGSVAEQFF	in-frame	2
TRBV26	F	TRBJ2-1	F	CASSLRSVAEQFF	in-frame	2
TRBV26	F	TRBJ2-1	F	CASSLRSEQFF	in-frame	2
TRBV26	F	TRBJ2-1	F	CASSLGSVAGQFF	in-frame	2
TRBV26	F	TRBJ2-1	F	CASSLGSGAEQFF	in-frame	2
TRBV26	F	TRBJ1-3	F	CASSLQTGWGNTLYF	in-frame	2
TRBV26	F	TRBJ1-2	F	CASSHTYSNYTF	in-frame	2
TRBV26	F	TRBJ1-1	F	CASSLSPGTNTEVFF	in-frame	2
TRBV26	F	TRBJ1-1	F	CASSLSLGANTEVFF	in-frame	2
TRBV23	F	TRBJ2-4	F	CSSSLGGTSQNTLYF	in-frame	2
TRBV23	F	TRBJ2-4	F	CSSSLGALVKTPC**F	out-of-frame	2
TRBV23	F	TRBJ2-3	F	CSSSQQNPLSAETLYF	in-frame	2
TRBV23	F	TRBJ2-3	F	CSRSRQNPLSAETLYF	in-frame	2
TRBV23	F	TRBJ2-3	F	CASSRQNPLSAETLYF	in-frame	2
TRBV23	F	TRBJ2-1	F	CSSSTQNAEQFF	in-frame	2
TRBV23	F	TRBJ2-1	F	CSSSPKNAEQFF	in-frame	2
TRBV23	F	TRBJ2-1	F	CASSDQGGYAEQFF	in-frame	2
TRBV23	F	TRBJ1-6	ORF	CSRSQTYNSPLYF	in-frame	2
TRBV23	F	TRBJ1-6	ORF	CPSSQTYNSPLYF	in-frame	2
TRBV20	F	TRBJ2-5	F	CGVARGRDTQYF	in-frame	2
TRBV20	F	TRBJ2-5	F	CGDWGKTPS**F	out-of-frame	2
TRBV20	F	TRBJ2-5	F	CGARTGGAPL*F	out-of-frame	2
TRBV20	F	TRBJ2-4	F	CGARVWGGGKNTLYF	in-frame	2
TRBV20	F	TRBJ2-4	F	CGARVGGVKTLYF	in-frame	2
TRBV20	F	TRBJ2-4	F	CGARVGGVDTLYF	in-frame	2
TRBV20	F	TRBJ2-2	F	CGAREAGTNTEQLYF	in-frame	2
TRBV20	F	TRBJ2-1	F	CGARVGAC*E.FF	out-of-frame	2
TRBV20	F	TRBJ1-5	F	WGAREGNNNQAPLF	in-frame	2
TRBV20	F	TRBJ1-5	F	CGAREDNNNQAPLF	in-frame	2
TRBV20	F	TRBJ1-4	F	WGARDRVSNERLFF	in-frame	2
TRBV20	F	TRBJ1-4	F	CGDRETISNERLFF	in-frame	2
TRBV20	F	TRBJ1-4	F	CGARETISNERL**F	out-of-frame	2
TRBV20	F	TRBJ1-2	F	CGAGTSNSDYTF	in-frame	2
TRBV20	F	TRBJ1-1	F	CGDREQGATEVFF	in-frame	2
TRBV20	F	TRBJ1-1	F	CGARDPTEVFF	in-frame	2
TRBV2	F	TRBJ2-7	F	WASSQKGAIEQYF	in-frame	2
TRBV2	F	TRBJ2-7	F	CASSQKGEIEQYF	in-frame	2
TRBV2	F	TRBJ2-7	F	CASSQEGGV*EQYF	out-of-frame	2
TRBV2	F	TRBJ2-7	F	CASSQEGGMNS**F	out-of-frame	2
TRBV2	F	TRBJ2-7	F	CASSQDLGGLMNS**F	out-of-frame	2
TRBV2	F	TRBJ2-7	F	CASSESYEQYF	in-frame	2
TRBV2	F	TRBJ2-7	F	CASRQKGAIEQYF	in-frame	2
TRBV2	F	TRBJ2-5	F	CASSQGAGGAQDTQYF	in-frame	2
TRBV2	F	TRBJ2-5	F	CASRQDAGGAQDTQYF	in-frame	2
TRBV2	F	TRBJ2-4	F	CVSSQEPSQNTLYF	in-frame	2
TRBV2	F	TRBJ2-1	F	CASSHRTGGYAEQFF	in-frame	2
TRBV2	F	TRBJ2-1	F	CASRQDIYAEQFF	in-frame	2
TRBV2	F	TRBJ1-4	F	SASSQEWGGNERLFF	in-frame	2
TRBV2	F	TRBJ1-3	F	CASSQDEGYSGNTLYF	in-frame	2
TRBV2	F	TRBJ1-2	F	RASSQSGTFNSDYTF	in-frame	2
TRBV2	F	TRBJ1-1	F	CASSQETVANTEFFF	in-frame	2
TRBV2	F	TRBJ1-1	F	CASRIGTTNTEVFF	in-frame	2
TRBV19	F	TRBJ2-7	F	CASSSGTGGWEQYF	in-frame	2
TRBV19	F	TRBJ2-5	F	RASSHRGNQDTQYF	in-frame	2
TRBV19	F	TRBJ2-5	F	CVSSPGQDQDTQYF	in-frame	2
TRBV19	F	TRBJ2-5	F	CVSSHRGNQDTQYF	in-frame	2
TRBV19	F	TRBJ2-5	F	CDSSPGQDQDTQYF	in-frame	2
TRBV19	F	TRBJ2-5	F	CASSTGQDQDTQYF	in-frame	2
TRBV19	F	TRBJ2-5	F	CASSPVQDQDTQYF	in-frame	2
TRBV19	F	TRBJ2-5	F	CASSPGQDQGTQYF	in-frame	2
TRBV19	F	TRBJ2-5	F	CASSPGQDQDTQYL	in-frame	2
TRBV19	F	TRBJ2-5	F	CASSPGQDQDTQDF	in-frame	2
TRBV19	F	TRBJ2-5	F	CASSPGLGGIKTPS**F	out-of-frame	2
TRBV19	F	TRBJ2-5	F	CASSHRGNQDTQYI	in-frame	2
TRBV19	F	TRBJ2-5	F	CASSHGQDQDTQYF	in-frame	2
TRBV19	F	TRBJ2-5	F	CARSHRGNQDTQYF	in-frame	2
TRBV19	F	TRBJ2-4	F	CDSTPDRDQNTLYF	in-frame	2
TRBV19	F	TRBJ2-4	F	CASTPDRNQNTLYF	in-frame	2
TRBV19	F	TRBJ2-4	F	CASRGTGGRATPC**F	out-of-frame	2
TRBV19	F	TRBJ2-3	F	CASSKHLVQKRC**F	out-of-frame	2
TRBV19	F	TRBJ2-3	F	CASSIGNSAETLYF	in-frame	2
TRBV19	F	TRBJ2-3	F	CASRKTSSAETLYF	in-frame	2
TRBV19	F	TRBJ2-1	F	WASSLGTGGNYAEQFF	in-frame	2
TRBV19	F	TRBJ2-1	F	CASSLLGLYAE.FF	out-of-frame	2
TRBV19	F	TRBJ2-1	F	CASSLGTGGNYAGQFF	in-frame	2
TRBV19	F	TRBJ2-1	F	CASSLGTGGNYAERFF	in-frame	2
TRBV19	F	TRBJ2-1	F	CASSLGTGGNYAEQLF	in-frame	2
TRBV19	F	TRBJ2-1	F	CASSLGNGGNYAEQFF	in-frame	2
TRBV19	F	TRBJ2-1	F	CASSIGTRGYAEQFF	in-frame	2
TRBV19	F	TRBJ1-6	ORF	CASSIEAGGGNSPLYF	in-frame	2
TRBV19	F	TRBJ1-4	F	CASSISNERLCF	in-frame	2
TRBV19	F	TRBJ1-4	F	CANSLRQISNERLFF	in-frame	2
TRBV19	F	TRBJ1-3	F	CASSVAGSPGNTLYF	in-frame	2
TRBV19	F	TRBJ1-3	F	CASSISGGFLEICS**F	out-of-frame	2
TRBV19	F	TRBJ1-3	F	CASRVGQNSGNTLYF	in-frame	2
TRBV19	F	TRBJ1-3	F	CASGIAGSPGNTLYF	in-frame	2
TRBV19	F	TRBJ1-3	F	CARSISGGFLEIRS**F	out-of-frame	2
TRBV19	F	TRBJ1-3	F	CANSIAGNSGNTLYF	in-frame	2
TRBV19	F	TRBJ1-2	F	RASSIGTANSDYTF	in-frame	2
TRBV19	F	TRBJ1-2	F	CVSSRQGRSDYTF	in-frame	2
TRBV19	F	TRBJ1-2	F	CASSIGTANSDYAF	in-frame	2
TRBV19	F	TRBJ1-1	F	WASSPRDRGGEVFF	in-frame	2
TRBV19	F	TRBJ1-1	F	CARDPNSANTEVFF	in-frame	2
TRBV17	F	TRBJ2-7	F	CASSVRTGGRGGNS**F	out-of-frame	2
TRBV17	F	TRBJ2-7	F	CASSVRSGGARGEQYF	in-frame	2
TRBV17	F	TRBJ2-7	F	CASSRPYSYEQDF	in-frame	2
TRBV17	F	TRBJ2-7	F	CASRVRTGGARGEQYF	in-frame	2
TRBV17	F	TRBJ2-7	F	CASGVRTGGARGEQYF	in-frame	2
TRBV17	F	TRBJ2-7	F	CARSVRTGGARGEQYF	in-frame	2
TRBV17	F	TRBJ2-5	F	CASSSMGEKTPS**F	out-of-frame	2
TRBV17	F	TRBJ2-5	F	CASSRSRIQDTQYF	in-frame	2
TRBV17	F	TRBJ2-5	F	CASRSMGGKDTQYF	in-frame	2
TRBV17	F	TRBJ2-4	F	CASSRQGVHTLYF	in-frame	2
TRBV17	F	TRBJ2-4	F	CASSR.GAHTLYF	out-of-frame	2
TRBV17	F	TRBJ2-3	F	WASSSLNSAETLYF	in-frame	2
TRBV17	F	TRBJ2-3	F	GASSSLNSAETLYF	in-frame	2
TRBV17	F	TRBJ2-3	F	CASSSLNSAETRYF	in-frame	2
TRBV17	F	TRBJ2-3	F	CASSSLNSAETPYF	in-frame	2
TRBV17	F	TRBJ2-3	F	CASSSLNSAETLYL	in-frame	2
TRBV17	F	TRBJ2-3	F	CASSGLNSAETLYF	in-frame	2
TRBV17	F	TRBJ1-2	F	CASSRSRSANSDYTF	in-frame	2
TRBV17	F	TRBJ1-2	F	CASSRSRGTNSDYTF	in-frame	2
TRBV17	F	TRBJ1-2	F	CASSRSRGANYDYTF	in-frame	2
TRBV17	F	TRBJ1-2	F	CASSRSRGANSNYTF	in-frame	2
TRBV17	F	TRBJ1-2	F	CASSRSRGANSDYTV	in-frame	2
TRBV17	F	TRBJ1-2	F	CASSRSKGANSDYTF	in-frame	2
TRBV16	F	TRBJ2-7	F	CASSLDTPYRDWGYEQYF	in-frame	2
TRBV16	F	TRBJ2-7	F	CASSLDTPSRDWGV*EQYF	out-of-frame	2
TRBV16	F	TRBJ2-7	F	CASSLDTPSRDWEYEQYF	in-frame	2
TRBV16	F	TRBJ2-7	F	CASSLAGGSMNS**F	out-of-frame	2
TRBV16	F	TRBJ2-7	F	CASSLAGGPMNS**F	out-of-frame	2
TRBV16	F	TRBJ2-7	F	CASS.AGGAYEQYF	out-of-frame	2
TRBV16	F	TRBJ2-7	F	CASRFWGGVV*EQYF	out-of-frame	2
TRBV16	F	TRBJ2-5	F	CASSLERQGDTEYF	in-frame	2
TRBV16	F	TRBJ2-5	F	CASSLERKGDTQYF	in-frame	2
TRBV16	F	TRBJ2-5	F	CASSCQDTQYF	in-frame	2
TRBV16	F	TRBJ2-4	F	CASSLAGSQTPC**F	out-of-frame	2
TRBV16	F	TRBJ2-4	F	CASSLAESQNTLYF	in-frame	2
TRBV16	F	TRBJ2-4	F	CASS.WGGGNTLYF	out-of-frame	2
TRBV16	F	TRBJ2-3	F	CASSLDTETLYF	in-frame	2
TRBV16	F	TRBJ2-3	F	CASRLDAETLYF	in-frame	2
TRBV16	F	TRBJ2-2	F	CASSPRDWGTNSGQLYF	in-frame	2
TRBV16	F	TRBJ2-1	F	CASRMGGRAGQFF	in-frame	2
TRBV16	F	TRBJ2-1	F	CASRMGGRAEQCF	in-frame	2
TRBV16	F	TRBJ2-1	F	CANRMGGRAEQFF	in-frame	2
TRBV16	F	TRBJ1-5	F	CASLWAPLF	in-frame	2
TRBV16	F	TRBJ1-5	F	CASLVAPLF	in-frame	2
TRBV16	F	TRBJ1-5	F	CASLGATLF	in-frame	2
TRBV16	F	TRBJ1-2	F	CASSLVGGTNSDYTF	in-frame	2
TRBV16	F	TRBJ1-1	F	CASSVDRAEVFF	in-frame	2
TRBV15	F	TRBJ2-5	F	CASSPPGGALDTKYF	in-frame	2
TRBV15	F	TRBJ2-4	F	CVSSPQGAGTLYF	in-frame	2
TRBV15	F	TRBJ2-4	F	CASSTQGAGTLYF	in-frame	2
TRBV15	F	TRBJ2-4	F	CASSSLPSKNTLYF	in-frame	2
TRBV15	F	TRBJ2-4	F	CASSPRGAGTLYF	in-frame	2
TRBV15	F	TRBJ2-4	F	CASSPQRAGTLYF	in-frame	2
TRBV15	F	TRBJ2-4	F	CASSPQGTGTLYF	in-frame	2
TRBV15	F	TRBJ2-4	F	CASSPQGAGTSYF	in-frame	2
TRBV15	F	TRBJ2-4	F	CASSPQEAGTLYF	in-frame	2
TRBV15	F	TRBJ2-4	F	CASSPKGAGTLYF	in-frame	2
TRBV15	F	TRBJ2-4	F	CASRPQGAGTLYF	in-frame	2
TRBV15	F	TRBJ2-3	F	WASRRDRGETLYF	in-frame	2
TRBV15	F	TRBJ2-3	F	CASSWDGAETPYF	in-frame	2
TRBV15	F	TRBJ2-3	F	CASSWDGAETL.F	out-of-frame	2
TRBV15	F	TRBJ2-3	F	CASSGDGAETLYF	in-frame	2
TRBV15	F	TRBJ2-3	F	CASRRDRGETLDF	in-frame	2
TRBV15	F	TRBJ2-3	F	CASRGDRGETLYF	in-frame	2
TRBV15	F	TRBJ2-1	F	CQLC*EQFF	out-of-frame	2
TRBV15	F	TRBJ2-1	F	CGAV*F	out-of-frame	2
TRBV15	F	TRBJ2-1	F	C*EQYF	out-of-frame	2
TRBV15	F	TRBJ2-1	F	C*EQFI	out-of-frame	2
TRBV15	F	TRBJ2-1	F	C*EKFF	out-of-frame	2
TRBV15	F	TRBJ2-1	F	C*E.FF	out-of-frame	2
TRBV15	F	TRBJ1-1	F	WASSLGGGGTEVFF	in-frame	2
TRBV15	F	TRBJ1-1	F	CVSSLWLTEVFF	in-frame	2
TRBV15	F	TRBJ1-1	F	CASSMGGGGTEVFF	in-frame	2
TRBV15	F	TRBJ1-1	F	CASSLGGGGKEVFF	in-frame	2
TRBV15	F	TRBJ1-1	F	CASSLCLTEVFF	in-frame	2
TRBV15	F	TRBJ1-1	F	CASSFWLTEVFF	in-frame	2
TRBV15	F	TRBJ1-1	F	CASSFRVDTEVFF	in-frame	2
TRBV15	F	TRBJ1-1	F	CASSFGWTQKS**F	out-of-frame	2
TRBV15	F	TRBJ1-1	F	CASSFGVNTEVFF	in-frame	2
TRBV15	F	TRBJ1-1	F	CASS.WLTEVFF	out-of-frame	2
TRBV15	F	TRBJ1-1	F	CANSFGVDTEVFF	in-frame	2
TRBV14	F	TRBJ2-7	F	CASSLTIYEQYF	in-frame	2
TRBV14	F	TRBJ2-7	F	CASSLTHYEQYF	in-frame	2
TRBV14	F	TRBJ2-7	F	CASSLLGWGTSIGEQYF	in-frame	2
TRBV14	F	TRBJ2-7	F	CARSLTLYEQYF	in-frame	2
TRBV14	F	TRBJ2-7	F	.ASSLTLYEQYF	out-of-frame	2
TRBV14	F	TRBJ2-2	F	CASSRHVNTGKLYF	in-frame	2
TRBV14	F	TRBJ1-5	F	CVSRLTT*NNQAPLF	out-of-frame	2
TRBV14	F	TRBJ1-3	F	CANSRQGRVWKYAL*F	out-of-frame	2
TRBV14	F	TRBJ1-2	F	CASSPQEGANSDYTF	in-frame	2
TRBV14	F	TRBJ1-1	F	WASRWDRVTEVFF	in-frame	2
TRBV14	F	TRBJ1-1	F	CASSNDRNTEVFF	in-frame	2
TRBV14	F	TRBJ1-1	F	CASRHDRNTEVFF	in-frame	2
TRBV13-3	F	TRBJ2-7	F	WASSVPSSYEQYF	in-frame	2
TRBV13-3	F	TRBJ2-7	F	WASSDYEQYF	in-frame	2
TRBV13-3	F	TRBJ2-7	F	CVSSVPSSYEQYF	in-frame	2
TRBV13-3	F	TRBJ2-7	F	CGVEPLCSYEQYF	in-frame	2
TRBV13-3	F	TRBJ2-7	F	CASSSGGGLL*EQYF	out-of-frame	2
TRBV13-3	F	TRBJ2-7	F	CASSDVREGSYEQYF	in-frame	2
TRBV13-3	F	TRBJ2-7	F	CASSDLGGVL*EQYF	out-of-frame	2
TRBV13-3	F	TRBJ2-7	F	CASSDGAMNS**F	out-of-frame	2
TRBV13-3	F	TRBJ2-7	F	CASGRTGGAGEQYF	in-frame	2
TRBV13-3	F	TRBJ2-7	F	CASGLTGYEQYF	in-frame	2
TRBV13-3	F	TRBJ2-7	F	CASGDAAGGAFEQYF	in-frame	2
TRBV13-3	F	TRBJ2-5	F	CVSRGDTQDTQYF	in-frame	2
TRBV13-3	F	TRBJ2-5	F	CASSDEGGPDTQYF	in-frame	2
TRBV13-3	F	TRBJ2-5	F	CASRGDTQDNQYF	in-frame	2
TRBV13-3	F	TRBJ2-5	F	CASNRGAKTPS**F	out-of-frame	2
TRBV13-3	F	TRBJ2-5	F	CASGDRLGGNQDTQYF	in-frame	2
TRBV13-3	F	TRBJ2-5	F	CASGDAMGGRDTQYF	in-frame	2
TRBV13-3	F	TRBJ2-4	F	CASSGTGGNTLYF	in-frame	2
TRBV13-3	F	TRBJ2-3	F	CVSSDPRDSAETLYF	in-frame	2
TRBV13-3	F	TRBJ2-3	F	CASSEWGGGAETLYF	in-frame	2
TRBV13-3	F	TRBJ2-3	F	CASSDWGGRCRNAV*F	out-of-frame	2
TRBV13-3	F	TRBJ2-3	F	CASSDWGGGAETLY*W	out-of-frame	2
TRBV13-3	F	TRBJ2-3	F	CASSDPRDSTETLYF	in-frame	2
TRBV13-3	F	TRBJ2-3	F	CASSDPRDSAETPYF	in-frame	2
TRBV13-3	F	TRBJ2-3	F	CASSDPRDSAETLCF	in-frame	2
TRBV13-3	F	TRBJ2-3	F	CASSDPRDSAETL.F	out-of-frame	2
TRBV13-3	F	TRBJ2-3	F	CASSDPRDSAEALYF	in-frame	2
TRBV13-3	F	TRBJ2-3	F	CASSDPRDRAETLYF	in-frame	2
TRBV13-3	F	TRBJ2-3	F	CASRDPRDSAETLYF	in-frame	2
TRBV13-3	F	TRBJ2-3	F	CASGDAGLGGPVFAETLYF	in-frame	2
TRBV13-3	F	TRBJ2-2	F	CASGGLGGTTGQLYF	in-frame	2
TRBV13-3	F	TRBJ2-2	F	CASGDWGAANTGQLYF	in-frame	2
TRBV13-3	F	TRBJ2-1	F	CASSRDWGSNYAEQFF	in-frame	2
TRBV13-3	F	TRBJ2-1	F	CASSPWGDNYAE.FF	out-of-frame	2
TRBV13-3	F	TRBJ2-1	F	CASSGDRYNYAEQFF	in-frame	2
TRBV13-3	F	TRBJ2-1	F	CASRPWGDNYAEQFF	in-frame	2
TRBV13-3	F	TRBJ2-1	F	CASGDAPVAEQ*F	out-of-frame	2
TRBV13-3	F	TRBJ2-1	F	CANSPWGDNYAEQFF	in-frame	2
TRBV13-3	F	TRBJ1-6	ORF	CASGDARGSPLYF	in-frame	2
TRBV13-3	F	TRBJ1-4	F	CASSDQFSNERLLF	in-frame	2
TRBV13-3	F	TRBJ1-4	F	CASGDRTVSNERLFF	in-frame	2
TRBV13-3	F	TRBJ1-4	F	CASAGDERLFF	in-frame	2
TRBV13-3	F	TRBJ1-3	F	WASKDRAGNTLYF	in-frame	2
TRBV13-3	F	TRBJ1-3	F	CVSKDRAGNTLYF	in-frame	2
TRBV13-3	F	TRBJ1-3	F	CGSKDRAGNTLYF	in-frame	2
TRBV13-3	F	TRBJ1-3	F	CDSKDRAGNTLYF	in-frame	2
TRBV13-3	F	TRBJ1-3	F	CASSLKGNTLYF	in-frame	2
TRBV13-3	F	TRBJ1-3	F	CASKDRTGNTLYF	in-frame	2
TRBV13-3	F	TRBJ1-3	F	CASKDRAGNTLDF	in-frame	2
TRBV13-3	F	TRBJ1-3	F	CASKDRAENTLYF	in-frame	2
TRBV13-3	F	TRBJ1-3	F	CASGEEGAGNTLYF	in-frame	2
TRBV13-3	F	TRBJ1-3	F	CASGEAGAGNTLYF	in-frame	2
TRBV13-3	F	TRBJ1-2	F	WASSGTGNSDYTF	in-frame	2
TRBV13-3	F	TRBJ1-2	F	CASSGTNSDYTF	in-frame	2
TRBV13-3	F	TRBJ1-2	F	CASSDPNSDYAF	in-frame	2
TRBV13-3	F	TRBJ1-2	F	CASGDPPGTANSDYTF	in-frame	2
TRBV13-3	F	TRBJ1-1	F	CTSTQNTEVFF	in-frame	2
TRBV13-2	F	TRBJ2-7	F	YASGAREQYF	in-frame	2
TRBV13-2	F	TRBJ2-7	F	WASGRTGGAGEQYF	in-frame	2
TRBV13-2	F	TRBJ2-7	F	WASGGQGALEQYF	in-frame	2
TRBV13-2	F	TRBJ2-7	F	WASGEDWVYEQYF	in-frame	2
TRBV13-2	F	TRBJ2-7	F	WASGDAQGGYEQYF	in-frame	2
TRBV13-2	F	TRBJ2-7	F	CVSGAREQYF	in-frame	2
TRBV13-2	F	TRBJ2-7	F	CTSGGQGALEQYF	in-frame	2
TRBV13-2	F	TRBJ2-7	F	CTSGAREQYF	in-frame	2
TRBV13-2	F	TRBJ2-7	F	CDSGDAAGGAFEQYF	in-frame	2
TRBV13-2	F	TRBJ2-7	F	CASSDGYEQYF	in-frame	2
TRBV13-2	F	TRBJ2-7	F	CASRLGGRDEQYF	in-frame	2
TRBV13-2	F	TRBJ2-7	F	CASGWDWGKQYF	in-frame	2
TRBV13-2	F	TRBJ2-7	F	CASGRTGGASEQYF	in-frame	2
TRBV13-2	F	TRBJ2-7	F	CASGRTGGAGERYF	in-frame	2
TRBV13-2	F	TRBJ2-7	F	CASGRTEGAGEQYF	in-frame	2
TRBV13-2	F	TRBJ2-7	F	CASGRNGGAGEQYF	in-frame	2
TRBV13-2	F	TRBJ2-7	F	CASGEAGGGGEQYF	in-frame	2
TRBV13-2	F	TRBJ2-7	F	CASGDATGGAFEQYF	in-frame	2
TRBV13-2	F	TRBJ2-7	F	CASGDAQGEYEQYF	in-frame	2
TRBV13-2	F	TRBJ2-7	F	CASGDAAGGAFEQYY	in-frame	2
TRBV13-2	F	TRBJ2-7	F	CASDRTGGAGEQDF	in-frame	2
TRBV13-2	F	TRBJ2-5	F	WASGDGLGGGTQYF	in-frame	2
TRBV13-2	F	TRBJ2-5	F	CASSDEDTQDTQYF	in-frame	2
TRBV13-2	F	TRBJ2-4	F	CASGRSSQNTLYF	in-frame	2
TRBV13-2	F	TRBJ2-4	F	CASGDRGDLVKTPC**F	out-of-frame	2
TRBV13-2	F	TRBJ2-4	F	CASGDDGQNTLYF	in-frame	2
TRBV13-2	F	TRBJ2-3	F	CASSGGWGGAETLYF	in-frame	2
TRBV13-2	F	TRBJ2-3	F	CASSEAGPSAETLYF	in-frame	2
TRBV13-2	F	TRBJ2-3	F	CASRDRDAETLYF	in-frame	2
TRBV13-2	F	TRBJ2-3	F	CASGDAGLGGHVFAETLYF	in-frame	2
TRBV13-2	F	TRBJ2-3	F	CARGDAGLGGPVFAETLYF	in-frame	2
TRBV13-2	F	TRBJ2-3	F	CAGGDAGLGGPVFAETLYF	in-frame	2
TRBV13-2	F	TRBJ2-2	F	WASGEGGLNTGQLYF	in-frame	2
TRBV13-2	F	TRBJ2-2	F	CASGDGGLNTGQLYF	in-frame	2
TRBV13-2	F	TRBJ2-2	F	CASGARGKHRAAL*F	out-of-frame	2
TRBV13-2	F	TRBJ2-1	F	WASGDRGGDYAEQFF	in-frame	2
TRBV13-2	F	TRBJ2-1	F	WASGDASRVYAEQFF	in-frame	2
TRBV13-2	F	TRBJ2-1	F	GASGPQGYAEQFF	in-frame	2
TRBV13-2	F	TRBJ2-1	F	CTSGPQGYAEQFF	in-frame	2
TRBV13-2	F	TRBJ2-1	F	CFSAV*NYAEQFF	out-of-frame	2
TRBV13-2	F	TRBJ2-1	F	CCVTMLSS**F	out-of-frame	2
TRBV13-2	F	TRBJ2-1	F	CASSRDWGPNYAEQFF	in-frame	2
TRBV13-2	F	TRBJ2-1	F	CASGPQSYAEQFF	in-frame	2
TRBV13-2	F	TRBJ2-1	F	CASGPQGYAEQLF	in-frame	2
TRBV13-2	F	TRBJ2-1	F	CASGPQGYAEQFL	in-frame	2
TRBV13-2	F	TRBJ2-1	F	CASGPQGYAEKFF	in-frame	2
TRBV13-2	F	TRBJ2-1	F	CASGPQDYAEQFF	in-frame	2
TRBV13-2	F	TRBJ2-1	F	CASGHQGYAEQFF	in-frame	2
TRBV13-2	F	TRBJ2-1	F	CASGDEPVAEQ*F	out-of-frame	2
TRBV13-2	F	TRBJ2-1	F	CASGDAPWGVTMLSS**F	out-of-frame	2
TRBV13-2	F	TRBJ2-1	F	CASGDAGGAMLSS**F	out-of-frame	2
TRBV13-2	F	TRBJ2-1	F	CASGAQGYAEQFF	in-frame	2
TRBV13-2	F	TRBJ2-1	F	CAGGDAGGGYAEQFF	in-frame	2
TRBV13-2	F	TRBJ1-5	F	CVSGDAGAAPLF	in-frame	2
TRBV13-2	F	TRBJ1-5	F	CASGNAGAAPLF	in-frame	2
TRBV13-2	F	TRBJ1-5	F	CASGDAGATPLF	in-frame	2
TRBV13-2	F	TRBJ1-5	F	CASGDAGAAPLL	in-frame	2
TRBV13-2	F	TRBJ1-5	F	CARGDAGAAPLF	in-frame	2
TRBV13-2	F	TRBJ1-4	F	WASGVTGSNERLFF	in-frame	2
TRBV13-2	F	TRBJ1-4	F	GASAGDERLFF	in-frame	2
TRBV13-2	F	TRBJ1-4	F	CVSVGTGNSTKDY**F	out-of-frame	2
TRBV13-2	F	TRBJ1-4	F	CASSGPAGTGGNERLFF	in-frame	2
TRBV13-2	F	TRBJ1-4	F	CASSDPGQGNERLFF	in-frame	2
TRBV13-2	F	TRBJ1-4	F	CASGVTGSNERL**F	out-of-frame	2
TRBV13-2	F	TRBJ1-4	F	CASGDRTVSNERLFV	in-frame	2
TRBV13-2	F	TRBJ1-4	F	CASASDERLFF	in-frame	2
TRBV13-2	F	TRBJ1-4	F	CAREGDERLFF	in-frame	2
TRBV13-2	F	TRBJ1-3	F	WASGDQGSGNTLYF	in-frame	2
TRBV13-2	F	TRBJ1-3	F	CASSLQGNTLYF	in-frame	2
TRBV13-2	F	TRBJ1-3	F	CASSAGTGRGNTLYF	in-frame	2
TRBV13-2	F	TRBJ1-3	F	CASGRSGVGNTLYF	in-frame	2
TRBV13-2	F	TRBJ1-3	F	CASGGSGVGNTHYF	in-frame	2
TRBV13-2	F	TRBJ1-3	F	CASGGSGGGNTLYF	in-frame	2
TRBV13-2	F	TRBJ1-3	F	CASGESGVGNTLYF	in-frame	2
TRBV13-2	F	TRBJ1-3	F	CASGEAGAGNTL.F	out-of-frame	2
TRBV13-2	F	TRBJ1-3	F	CASGDTRDRNTLYF	in-frame	2
TRBV13-2	F	TRBJ1-3	F	CASGDHQAGDTLYF	in-frame	2
TRBV13-2	F	TRBJ1-3	F	CASGDDRDRNTLYF	in-frame	2
TRBV13-2	F	TRBJ1-3	F	CAGGDGQSGNTLYF	in-frame	2
TRBV13-2	F	TRBJ1-3	F	CAGGDAARGPSGNTLYF	in-frame	2
TRBV13-2	F	TRBJ1-2	F	CASSGINSDYTF	in-frame	2
TRBV13-2	F	TRBJ1-2	F	CASGDVGKNSGYTF	in-frame	2
TRBV13-2	F	TRBJ1-2	F	CASGDPPRTANSDYTF	in-frame	2
TRBV13-2	F	TRBJ1-1	F	WASGGHSNTEVFF	in-frame	2
TRBV13-2	F	TRBJ1-1	F	CDSGDPTGGTEVFF	in-frame	2
TRBV13-2	F	TRBJ1-1	F	CASGRHSNTEVFF	in-frame	2
TRBV13-2	F	TRBJ1-1	F	CASGGHSNAEVFF	in-frame	2
TRBV13-2	F	TRBJ1-1	F	CASGDRGNTEVFF	in-frame	2
TRBV13-2	F	TRBJ1-1	F	CASGDAQGDVFF	in-frame	2
TRBV13-2	F	TRBJ1-1	F	CAGGDPTGGTEVFF	in-frame	2
TRBV13-1	F	TRBJ2-7	F	WASSGTGVYEQYF	in-frame	2
TRBV13-1	F	TRBJ2-7	F	WASSDLGGGEQYF	in-frame	2
TRBV13-1	F	TRBJ2-7	F	CASSEDYEQ.F	out-of-frame	2
TRBV13-1	F	TRBJ2-7	F	CASRLGGEG*EQYF	out-of-frame	2
TRBV13-1	F	TRBJ2-7	F	CASGDAAGGAFEQYF	in-frame	2
TRBV13-1	F	TRBJ2-5	F	CGDWGPRHPV*F	out-of-frame	2
TRBV13-1	F	TRBJ2-5	F	CASSEKGDTQYF	in-frame	2
TRBV13-1	F	TRBJ2-5	F	CASGDDRGQDTQYF	in-frame	2
TRBV13-1	F	TRBJ2-4	F	CASSPGGESQNTLYF	in-frame	2
TRBV13-1	F	TRBJ2-4	F	CANSPGGGSQTPC**F	out-of-frame	2
TRBV13-1	F	TRBJ2-4	F	CAGSPGGGSQNTLYF	in-frame	2
TRBV13-1	F	TRBJ2-3	F	WASSGRGGGRNAV*F	out-of-frame	2
TRBV13-1	F	TRBJ2-3	F	WASSGRGGGQKRC**F	out-of-frame	2
TRBV13-1	F	TRBJ2-3	F	WASSGRGGGAETLYF	in-frame	2
TRBV13-1	F	TRBJ2-3	F	WASRGRGGGQKRC**F	out-of-frame	2
TRBV13-1	F	TRBJ2-3	F	GASSGRGGGQKRC**F	out-of-frame	2
TRBV13-1	F	TRBJ2-3	F	CASSGRGGGAETLYF	in-frame	2
TRBV13-1	F	TRBJ2-3	F	CASSGGGGGAETLYF	in-frame	2
TRBV13-1	F	TRBJ2-3	F	CASRGRGGGAETLYF	in-frame	2
TRBV13-1	F	TRBJ2-3	F	CARGGRGGGAETLYF	in-frame	2
TRBV13-1	F	TRBJ2-3	F	CAGSGRGGGQKRC**F	out-of-frame	2
TRBV13-1	F	TRBJ2-2	F	CASSPTGRNTGQLYF	in-frame	2
TRBV13-1	F	TRBJ2-2	F	CASGDVRGRDTGQLYF	in-frame	2
TRBV13-1	F	TRBJ1-4	F	CASSGPAGTEGNERLFF	in-frame	2
TRBV13-1	F	TRBJ1-4	F	CASSFRTGGGERLFF	in-frame	2
TRBV13-1	F	TRBJ1-4	F	CASAGDERLFF	in-frame	2
TRBV13-1	F	TRBJ1-3	F	CTSSATGSGNTLYF	in-frame	2
TRBV13-1	F	TRBJ1-3	F	CASSAKGSGNTLYF	in-frame	2
TRBV13-1	F	TRBJ1-1	F	GASSDSGDEVFF	in-frame	2
TRBV13-1	F	TRBJ1-1	F	CASSPTGSEVFF	in-frame	2
TRBV13-1	F	TRBJ1-1	F	CASSDAFTEVVF	in-frame	2
TRBV13-1	F	TRBJ1-1	F	CASRDAFTEVFF	in-frame	2
TRBV13-1	F	TRBJ1-1	F	CASGDVGTANTEVFF	in-frame	2
TRBV13-1	F	TRBJ1-1	F	CASGDPTGGTEVFF	in-frame	2
TRBV12-2	F	TRBJ2-7	F	CASSLVGRLL*EQYF	out-of-frame	2
TRBV12-2	F	TRBJ2-5	F	CASSLVGGGDTQYF	in-frame	2
TRBV12-2	F	TRBJ2-5	F	CASALAGGGDTQYF	in-frame	2
TRBV12-2	F	TRBJ2-2	F	CASSLQGEQTPGSS**F	out-of-frame	2
TRBV12-2	F	TRBJ1-6	ORF	CASSLTGENSPLYL	in-frame	2
TRBV12-2	F	TRBJ1-1	F	CASSLGGYKEVFF	in-frame	2
TRBV12-1	F	TRBJ2-7	F	CASSLVGRLL*EQYV	out-of-frame	2
TRBV12-1	F	TRBJ2-1	F	CCVTMLSS**F	out-of-frame	2
TRBV12-1	F	TRBJ1-6	ORF	CTSSLRRNSPLYF	in-frame	2
TRBV12-1	F	TRBJ1-6	ORF	CASSRRRNSPLYF	in-frame	2
TRBV12-1	F	TRBJ1-6	ORF	CASSLRRNSPHYF	in-frame	2
TRBV12-1	F	TRBJ1-2	F	CASSPGQGRPTT**F	out-of-frame	2
TRBV12-1	F	TRBJ1-2	F	CASSPGQGASDYNF	in-frame	2
TRBV12-1	F	TRBJ1-1	F	WASSLEGTGTEVFF	in-frame	2
TRBV1	F	TRBJ2-7	F	CTRSAGTGGNYEQYF	in-frame	2
TRBV1	F	TRBJ2-7	F	CTCSAGTRGNYEQYF	in-frame	2
TRBV1	F	TRBJ2-7	F	CTCSAGTGGNYE.YF	out-of-frame	2
TRBV1	F	TRBJ2-7	F	CTCSAGTGGEL*EQYF	out-of-frame	2
TRBV1	F	TRBJ2-7	F	CTCSADKYEQYF	in-frame	2
TRBV1	F	TRBJ2-5	F	YTCSADITGGSQDTQYF	in-frame	2
TRBV1	F	TRBJ2-5	F	CTCSADITGGSQDTRYF	in-frame	2
TRBV1	F	TRBJ2-5	F	CTCSADITGGSQDTKYF	in-frame	2
TRBV1	F	TRBJ2-5	F	CTCSADITGGAKTPS**F	out-of-frame	2
TRBV1	F	TRBJ2-4	F	CTCSAVGGG*SQNTLYF	out-of-frame	2
TRBV1	F	TRBJ2-4	F	CTCSAVGGASKNTLYF	in-frame	2
TRBV1	F	TRBJ2-4	F	.TCSAVGGASQNTLYF	out-of-frame	2
[truncated: 7,990 more rows]

## Sheet: kid PD1-CD153- tra
TRAV	Functionality	TRAJ	Functionality	CDR3 sequence	Frame	Reads
TRAV13-4/DV7	F	TRAJ52	F	CAMVANTGANTGKLTF	in-frame	5211
TRAV7D-4	F	TRAJ34	F	CAASEDSNTNKVVF	in-frame	3867
TRAV7N-5	F	TRAJ31	F	CAVSKGNNRIFF	in-frame	3663
TRAV12N-3	F	TRAJ23	F	CALSPYNQGKLIF	in-frame	3005
TRAV4N-3	F	TRAJ31	F	CAAEVGSNNRIFF	in-frame	2560
TRAV13D-1	F	TRAJ26	F	CALLNNYAQGLTF	in-frame	2435
TRAV10N	F	TRAJ6	F	CAATSGGNYKPTF	in-frame	2164
TRAV13D-1	F	TRAJ42	F	CALERGGSNAKLTF	in-frame	1817
TRAV11	F	TRAJ18	F	CVVGDRGSALGRLHF	in-frame	1713
TRAV9N-3	F	TRAJ22	F	CAVILLLAAGNS**F	out-of-frame	1702
TRAV14N-1	F	TRAJ52	F	CAASPTGANTGKLTF	in-frame	1697
TRAV6D-6	F	TRAJ16	F	CALGAATSSGQKLVF	in-frame	1613
TRAV9N-2	F	TRAJ30	F	CVLSASTNAYKVIF	in-frame	1535
TRAV12-3	F	TRAJ15	F	CALAGGRALIF	in-frame	1535
TRAV12D-1	F	TRAJ31	F	CALSENSNNRIFF	in-frame	1534
TRAV4D-3	F	TRAJ47	ORF	CAADYANKMIF	in-frame	1415
TRAV12N-2	F	TRAJ9	F	CALSEGNMGYKLTF	in-frame	1390
TRAV8-1	F	TRAJ39	F	CATDPNNAGAKLTF	in-frame	1323
TRAV19	F	TRAJ49	F	CAAGAGYQNFYF	in-frame	1308
TRAV4D-3	F	TRAJ34	F	CAADSNTNKVVF	in-frame	1256
TRAV9D-4	F	TRAJ37	F	CAVSAPGNTGKLIF	in-frame	1237
TRAV9N-2	F	TRAJ30	F	CVLSPNAYKVIF	in-frame	1193
TRAV3N-3	F	TRAJ43	F	CAVSDNNNAPRF	in-frame	1184
TRAV1	F	TRAJ4	ORF	CAVREMGGSFNKLTF	in-frame	1163
TRAV14D-3/DV8	F	TRAJ28	F	CAASPGTGSNRLTF	in-frame	1143
TRAV15N-2	F	TRAJ4	ORF	CALSACYLVASIS**TF	out-of-frame	1076
TRAV13N-2	F	TRAJ34	F	CAIDRPSNTNKVVF	in-frame	1059
TRAV3N-3	F	TRAJ22	F	CAVRLLAAGNS**F	out-of-frame	1042
TRAV13N-2	F	TRAJ17	F	CAIESSAGNKLTF	in-frame	1037
TRAV14N-3	F	TRAJ23	F	CAAIGYNQGKLIF	in-frame	1025
TRAV13N-4	F	TRAJ26	F	CAMEAITMPRD**TF	out-of-frame	1022
TRAV13D-1	F	TRAJ39	F	CALDAGAKLTF	in-frame	973
TRAV4D-3	F	TRAJ40	F	CAAGYNTGNYKYVF	in-frame	966
TRAV16D/DV11	F	TRAJ53	F	CAMRGHSGGSNYKLTF	in-frame	932
TRAV3-1	F	TRAJ31	F	CAVSRNSNNRIFF	in-frame	918
TRAV9N-4	F	TRAJ26	F	CALSMDNYAQGLTF	in-frame	881
TRAV8-1	F	TRAJ27	F	CANNTNTGKLTF	in-frame	854
TRAV6D-6	F	TRAJ37	F	CALGDRTGNTGKLIF	in-frame	854
TRAV12-3	F	TRAJ58	F	CALSAGTGSKLSF	in-frame	848
TRAV7N-6	F	TRAJ9	F	CAVWGMGYKLTF	in-frame	838
TRAV4N-3	F	TRAJ12	F	CAAEGTGGYKVVF	in-frame	835
TRAV7-5	F	TRAJ27	F	CAVSMGTNTGKLTF	in-frame	810
TRAV14D-1	F	TRAJ28	F	CAASPLPGTGSNRLTF	in-frame	808
TRAV12N-3	F	TRAJ9	F	CALSDGNMGYKLTF	in-frame	808
TRAV13D-2	F	TRAJ49	F	CAIDRTGYQNFYF	in-frame	803
TRAV5N-4	F	TRAJ4	ORF	CAPLSGSFNKLTF	in-frame	780
TRAV13D-1	F	TRAJ40	F	CALDNTGNYKYVF	in-frame	777
TRAV6D-6	F	TRAJ56	F	CALGEATGGNNKLTF	in-frame	776
TRAV4D-3	F	TRAJ39	F	CAGHNAGAKLTF	in-frame	749
TRAV1	F	TRAJ27	F	CAVRDRTPIQAN**TF	out-of-frame	735
TRAV14N-1	F	TRAJ43	F	CAAVNNNNAPRF	in-frame	726
TRAV7D-4	F	TRAJ18	F	CAASEQRGSALGRLHF	in-frame	724
TRAV12N-3	F	TRAJ57	F	CALRENQGGSAKLIF	in-frame	723
TRAV6N-7	F	TRAJ12	F	CALGGRDWRL*KVVF	out-of-frame	702
TRAV12-3	F	TRAJ31	F	CALSASRNSNNRIFF	in-frame	702
TRAV6D-3	F	TRAJ31	F	CAMRESNNRIFF	in-frame	692
TRAV12N-2	F	TRAJ37	F	CALRITGNTGKLIF	in-frame	683
TRAV7D-4	F	TRAJ32	F	CAASSYGSSGNKLIF	in-frame	675
TRAV7-5	F	TRAJ28	F	CAVSSPGTGSNRLTF	in-frame	675
TRAV7N-4	F	TRAJ22	F	CAVRASSGSWQLIF	in-frame	635
TRAV4D-4	F	TRAJ32	F	CAAFPYGSSGNKLIF	in-frame	621
TRAV12N-2	F	TRAJ23	F	CALTYNQGKLIF	in-frame	616
TRAV9N-3	F	TRAJ30	F	CAVSLGTNAYKVIF	in-frame	610
TRAV7-5	F	TRAJ37	F	CYPGNTGKLIF	in-frame	606
TRAV10	F	TRAJ23	F	CAASMNYNQGKLIF	in-frame	591
TRAV3N-3	F	TRAJ17	F	CAPGNKLTF	in-frame	589
TRAV4D-3	F	TRAJ43	F	CAAEDNNNAPRF	in-frame	585
TRAV4D-4	F	TRAJ42	F	CAAEGRKQCKAN*F	out-of-frame	584
TRAV14D-3/DV8	F	TRAJ37	F	CAASGTGNTGKLIF	in-frame	565
TRAV14N-1	F	TRAJ52	F	CAALPTGANTGKLTF	in-frame	564
TRAV9N-4	F	TRAJ13	F	CALSIGNSGTYQRF	in-frame	562
TRAV13N-2	F	TRAJ34	F	CAPRSSNTNKVVF	in-frame	555
TRAV14-2	F	TRAJ24	F	CAASLTTASLGKLQF	in-frame	550
TRAV14N-3	F	TRAJ12	F	CAASSGTGGYKVVF	in-frame	545
TRAV8D-1	F	TRAJ32	F	CATDPYGSSGNKLIF	in-frame	542
TRAV7-5	F	TRAJ17	F	CAVSMTNSAGNKLTF	in-frame	539
TRAV12N-3	F	TRAJ26	F	CALITMPRD**TF	out-of-frame	522
TRAV12N-2	F	TRAJ40	F	CALS*NTGNYKYVF	out-of-frame	511
TRAV14-2	F	TRAJ47	ORF	CAAYANKMIF	in-frame	508
TRAV13-4/DV7	F	TRAJ52	F	CAMVSNTGANTGKLTF	in-frame	506
TRAV8-1	F	TRAJ5	F	CATDDGTQVVGQLTF	in-frame	505
TRAV14N-1	F	TRAJ50	F	CAASAASSSFSKLVF	in-frame	501
TRAV12D-2	F	TRAJ49	F	CALSQHGLPELL*F	out-of-frame	500
TRAV13-4/DV7	F	TRAJ48	F	CAMERTNYGNEKITF	in-frame	492
TRAV4D-4	F	TRAJ34	F	CAAGASNTNKVVF	in-frame	484
TRAV1	F	TRAJ9	F	CAVRDRGLQTY*F	out-of-frame	483
TRAV13-4/DV7	F	TRAJ43	F	CAMERITTMPH**F	out-of-frame	471
TRAV4N-4	F	TRAJ12	F	CAAPTGGYKVVF	in-frame	470
TRAV7N-6	F	TRAJ39	F	CAE*NNAGAKLTF	out-of-frame	466
TRAV5D-4	F	TRAJ31	F	CAASLGNNRIFF	in-frame	465
TRAV12D-2	F	TRAJ45	F	CALSAPYRRCR*RLTF	out-of-frame	455
TRAV12N-2	F	TRAJ26	F	CAANNYAQGLTF	in-frame	454
TRAV14D-3/DV8	F	TRAJ13	F	CAASANSGTYQRF	in-frame	451
TRAV12N-3	F	TRAJ56	F	CALSATGGNNKLTF	in-frame	450
TRAV7N-4	F	TRAJ22	F	CAVRSSGSWQLIF	in-frame	443
TRAV6D-6	F	TRAJ30	F	CALGDDTNAYKVIF	in-frame	443
TRAV12D-2	F	TRAJ26	F	CALSP*DQGLTF	out-of-frame	443
TRAV4-2	F	TRAJ23	F	CAVEL*NQGKLIF	out-of-frame	440
TRAV9N-4	F	TRAJ15	F	CVLRTYQGGRALIF	in-frame	439
TRAV13-4/DV7	F	TRAJ52	F	CAMAPNTGANTGKLTF	in-frame	439
TRAV12D-1	F	TRAJ39	F	CALSDPNAGAKLTF	in-frame	437
TRAV12N-2	F	TRAJ56	F	CALSDAGGNNKLTF	in-frame	436
TRAV9N-3	F	TRAJ31	F	CAVI*SNNRIFF	out-of-frame	425
TRAV5D-4	F	TRAJ22	F	CAASSLLAAGNS**F	out-of-frame	425
TRAV13N-1	F	TRAJ26	F	CAMERWNYAQGLTF	in-frame	417
TRAV12N-1	F	TRAJ48	F	CALRIYGNEKITF	in-frame	415
TRAV15-2/DV6-2	F	TRAJ58	F	CALSEQQGTGSKLSF	in-frame	411
TRAV7N-5	F	TRAJ27	F	WATPIQAN**TF	out-of-frame	409
TRAV19	F	TRAJ42	F	CAVSGGSNAKLTF	in-frame	407
TRAV12D-2	F	TRAJ28	F	CALSDWTRHWE*NRLTF	out-of-frame	405
TRAV7D-4	F	TRAJ39	F	CAASGNAGAKLTF	in-frame	395
TRAV6N-7	F	TRAJ23	F	CALGGYNQGKLIF	in-frame	389
TRAV14N-2	F	TRAJ5	F	CAASPQVVGQLTF	in-frame	383
TRAV7N-5	F	TRAJ21	F	CAVSNYNVLYF	in-frame	376
TRAV12N-2	F	TRAJ26	F	CALSDRGITMPRD**TF	out-of-frame	369
TRAV9D-1	F	TRAJ34	F	CAVAVSTNKVVF	in-frame	367
TRAV17	F	TRAJ50	F	CALVPPPSASW**F	out-of-frame	355
TRAV6N-7	F	TRAJ16	F	CARSPTSSGQKLVF	in-frame	353
TRAV14N-3	F	TRAJ26	F	CAASVNNYAQGLTF	in-frame	347
TRAV10N	F	TRAJ44	ORF	CAASTAGSGGKLTL	in-frame	347
TRAV3N-3	F	TRAJ40	F	CAVRNNTGNYKYVF	in-frame	346
TRAV4N-3	F	TRAJ23	F	CAAENYNQGKLIF	in-frame	344
TRAV12N-3	F	TRAJ26	F	CAPNNYAQGLTF	in-frame	342
TRAV14-2	F	TRAJ31	F	CAASTGSNNRIFF	in-frame	338
TRAV4D-3	F	TRAJ58	F	CAAEGTGSKLSF	in-frame	336
TRAV14D-1	F	TRAJ32	F	CAASLNYGSSGNKLIF	in-frame	329
TRAV9N-4	F	TRAJ31	F	CVRGRNSNNRIFF	in-frame	323
TRAV7N-4	F	TRAJ44	ORF	CAVSGTGSGGKLTL	in-frame	319
TRAV17	F	TRAJ44	ORF	CALERGGSGGKLTL	in-frame	319
TRAV12N-3	F	TRAJ47	ORF	CALRHGLCKQDD*F	out-of-frame	316
TRAV13N-2	F	TRAJ21	F	CAIDRLSNYNVLYF	in-frame	314
TRAV7-6	F	TRAJ52	F	CAVSTGANTGKLTF	in-frame	310
TRAV14N-3	F	TRAJ31	F	CAASAGNSNNRIFF	in-frame	309
TRAV13D-1	F	TRAJ17	F	CALERDAGNKLTF	in-frame	304
TRAV6D-6	F	TRAJ15	F	CALVPAYQGGRALIF	in-frame	302
TRAV12N-3	F	TRAJ18	F	CALSHRGSALGRLHF	in-frame	299
TRAV6-1	F	TRAJ22	F	CVLGEGAGSWQLIF	in-frame	297
TRAV21/DV12	F	TRAJ27	F	CILRPPNTGKLTF	in-frame	297
TRAV9-1	F	TRAJ17	F	CAVSATNSAGNKLTF	in-frame	295
TRAV6N-7	F	TRAJ12	F	CALGPPDWRL*KVVF	out-of-frame	295
TRAV13N-1	F	TRAJ50	F	CAMELSSSFSKLVF	in-frame	295
TRAV3N-3	F	TRAJ12	F	CAETGGYKVVF	in-frame	292
TRAV12D-1	F	TRAJ23	F	CAPHNQGKLIF	in-frame	290
TRAV7D-4	F	TRAJ42	F	CAASEPGGSNAKLTF	in-frame	274
TRAV6-7/DV9	F	TRAJ32	F	CALSGGAYGSSGNKLIF	in-frame	273
TRAV13D-1	F	TRAJ23	F	CALAYNQGKLIF	in-frame	272
TRAV14-2	F	TRAJ45	F	CAARRIQKVQIDS**F	out-of-frame	267
TRAV14N-1	F	TRAJ15	F	CAASVDQGGRALIF	in-frame	266
TRAV14N-3	F	TRAJ40	F	CAASETGNYKYVF	in-frame	262
TRAV6-7/DV9	F	TRAJ52	F	CALSGANTGANTGKLTF	in-frame	259
TRAV3-1	F	TRAJ37	F	CAAITGNTGKLIF	in-frame	259
TRAV10	F	TRAJ33	F	CAARGSNYQLIW	in-frame	257
TRAV17	F	TRAJ52	F	CALEGNTGANTGKLTF	in-frame	256
TRAV12N-2	F	TRAJ18	F	CALSDGSALGRLHF	in-frame	256
TRAV13N-2	F	TRAJ26	F	CVYAQGLTF	in-frame	255
TRAV11	F	TRAJ18	F	CVVADRGSALGRLHF	in-frame	255
TRAV12-3	F	TRAJ27	F	CALHNTNTGKLTF	in-frame	252
TRAV4-2	F	TRAJ12	F	CAVEETGGYKVVF	in-frame	251
TRAV14D-3/DV8	F	TRAJ38	F	CAARDVGDNSKLIW	in-frame	251
TRAV4N-4	F	TRAJ30	F	CAAEDATNAYKVIF	in-frame	248
TRAV12N-2	F	TRAJ22	F	CALRASSGSWQLIF	in-frame	245
TRAV21/DV12	F	TRAJ56	F	CILRGTGGNNKLTF	in-frame	244
TRAV14N-2	F	TRAJ26	F	CAARNNYAQGLTF	in-frame	244
TRAV6N-7	F	TRAJ48	F	CALGVGNEKITF	in-frame	243
TRAV7-5	F	TRAJ40	F	CAVSVNTGNYKYVF	in-frame	242
TRAV12N-1	F	TRAJ4	ORF	CALSEPGSFNKLTF	in-frame	242
TRAV6N-7	F	TRAJ32	F	CALGDRDGSSGNKLIF	in-frame	240
TRAV5D-4	F	TRAJ34	F	CAASEPNTNKVVF	in-frame	239
TRAV14N-1	F	TRAJ9	F	CAASSNMGYKLTF	in-frame	237
TRAV3N-3	F	TRAJ26	F	CASHNYAQGLTF	in-frame	235
TRAV14-2	F	TRAJ50	F	CAASGASSSFSKLVF	in-frame	230
TRAV5N-4	F	TRAJ32	F	CAATELWEQWQQAH*F	out-of-frame	228
TRAV3N-3	F	TRAJ34	F	CAVSALQYQQSR*F	out-of-frame	225
TRAV14D-3/DV8	F	TRAJ27	F	CAASGGTNTGKLTF	in-frame	222
TRAV9N-4	F	TRAJ17	F	CALSMTRAGNKLTF	in-frame	220
TRAV14D-3/DV8	F	TRAJ15	F	CAASYQGGRALIF	in-frame	219
TRAV4N-4	F	TRAJ32	F	CAARIMGAVATSS**F	out-of-frame	217
TRAV4D-4	F	TRAJ52	F	CAASTGANTGKLTF	in-frame	216
TRAV6N-7	F	TRAJ44	ORF	CALGDRWQWWKTH*L	out-of-frame	214
TRAV14N-1	F	TRAJ26	F	CAASANNYAQGLTF	in-frame	214
TRAV14-2	F	TRAJ37	F	CAAATGNTGKLIF	in-frame	206
TRAV13D-4	F	TRAJ44	ORF	SFTGSGGKLTL	in-frame	204
TRAV3-1	F	TRAJ15	F	CAVSPLQGGRALIF	in-frame	201
TRAV15-1/DV6-1	F	TRAJ31	F	CALWELEQ*NRIFF	out-of-frame	199
TRAV5N-4	F	TRAJ37	F	CAASKAGNTGKLIF	in-frame	198
TRAV6-1	F	TRAJ18	F	CVLGPLRGSALGRLHF	in-frame	195
TRAV3-1	F	TRAJ30	F	CAVSAYTNAYKVIF	in-frame	194
TRAV3N-3	F	TRAJ15	F	CAVSLYQGGRALIF	in-frame	193
TRAV6D-6	F	TRAJ12	F	CALGDRGTGGYKVVF	in-frame	191
TRAV12N-3	F	TRAJ48	F	CALSDNYGNEKITF	in-frame	189
TRAV12N-3	F	TRAJ24	F	CALSRATASLGKLQF	in-frame	189
TRAV16D/DV11	F	TRAJ43	F	CAMRVNNNNAPRF	in-frame	187
TRAV12N-2	F	TRAJ26	F	CALSDRHYAQGLTF	in-frame	186
TRAV1	F	TRAJ13	F	CAVRDNSGTYQRF	in-frame	186
TRAV7-3	F	TRAJ13	F	CAVSPNSGTYQRF	in-frame	183
TRAV6N-7	F	TRAJ32	F	CALGANYGSSGNKLIF	in-frame	180
TRAV7D-2	F	TRAJ30	F	CAAYHDTNAYKVIF	in-frame	179
TRAV14N-3	F	TRAJ15	F	CAASGQGGRALIF	in-frame	179
TRAV6N-5	F	TRAJ4	ORF	CALGDQW*SFNKLTF	out-of-frame	176
TRAV9N-4	F	TRAJ37	F	CALSMTGNTGKLIF	in-frame	174
TRAV6-1	F	TRAJ9	F	CVLGEGNMGYKLTF	in-frame	172
TRAV10	F	TRAJ43	F	CAASKNNNNAPRF	in-frame	171
TRAV17	F	TRAJ32	F	CALEPYGSSGNKLIF	in-frame	170
TRAV12N-2	F	TRAJ34	F	CALSVGQYQQSR*F	out-of-frame	170
TRAV6N-5	F	TRAJ33	F	CALGDRSNYQLIW	in-frame	169
TRAV7N-5	F	TRAJ4	ORF	CAVSRLSGSFNKLTF	in-frame	167
TRAV5N-4	F	TRAJ17	F	CAASNSAGNKLTF	in-frame	164
TRAV10N	F	TRAJ32	F	CAASMDGSSGNKLIF	in-frame	159
TRAV9N-4	F	TRAJ5	F	CALSGTQVVGQLTF	in-frame	158
TRAV13D-1	F	TRAJ27	F	CALERSTNTGKLTF	in-frame	157
TRAV7D-4	F	TRAJ37	F	CAASETGNTGKLIF	in-frame	156
TRAV6N-7	F	TRAJ15	F	CALGEGQGGRALIF	in-frame	155
TRAV4D-4	F	TRAJ48	F	CAAASNYGNEKITF	in-frame	155
TRAV13D-1	F	TRAJ32	F	CALARYGSSGNKLIF	in-frame	155
TRAV14N-1	F	TRAJ30	F	CAAHKCLQSH*F	out-of-frame	154
TRAV9N-3	F	TRAJ50	F	CAFSILLLQQAG*F	out-of-frame	153
TRAV7N-4	F	TRAJ13	F	CAVSGANSYQRF	in-frame	153
TRAV14D-3/DV8	F	TRAJ13	F	CAATSNSGTYQRF	in-frame	151
TRAV8-1	F	TRAJ24	F	CATEGTASLGKLQF	in-frame	146
TRAV13N-2	F	TRAJ12	F	CAIGRTGGYKVVF	in-frame	144
TRAV13D-2	F	TRAJ23	F	CAIDQGWGKLIF	in-frame	139
TRAV6D-4	F	TRAJ13	F	CALVDRNSGTYQRF	in-frame	135
TRAV14-2	F	TRAJ53	F	CAASSEGGGSNYKLTF	in-frame	135
TRAV13N-4	F	TRAJ15	F	CAMERGQGGRALIF	in-frame	135
TRAV5D-4	F	TRAJ31	F	CAASAGNNRIFF	in-frame	134
TRAV7-5	F	TRAJ15	F	CAVSSYQGGRALIF	in-frame	131
TRAV16N	F	TRAJ43	F	CAMRGNNNNAPRF	in-frame	130
TRAV14-2	F	TRAJ48	F	CAASVNYGNEKITF	in-frame	130
TRAV7D-4	F	TRAJ33	F	CAASHG*SNYQLIW	out-of-frame	129
TRAV7N-5	F	TRAJ6	F	CAVSMVSGGNYKPTF	in-frame	128
TRAV7N-5	F	TRAJ18	F	CAVIDRGSALGRLHF	in-frame	128
TRAV12N-3	F	TRAJ4	ORF	CALTGSFNKLTF	in-frame	126
TRAV12N-2	F	TRAJ23	F	CALGDYNQGKLIF	in-frame	125
TRAV5N-4	F	TRAJ18	F	CAARRGSALGRLHF	in-frame	117
TRAV12N-1	F	TRAJ15	F	CALSGRGRALIF	in-frame	117
TRAV10N	F	TRAJ52	F	CAASNTGANTGKLTF	in-frame	115
TRAV4D-3	F	TRAJ31	F	CAAEASAITES**F	out-of-frame	113
TRAV3N-3	F	TRAJ31	F	CAVSEDSNNRIFF	in-frame	112
TRAV12D-2	F	TRAJ39	F	CALKENNAGAKLTF	in-frame	112
TRAV7N-4	F	TRAJ40	F	CAVRDTGNYKYVF	in-frame	111
TRAV3N-3	F	TRAJ18	F	CAVP*RGSALGRLHF	out-of-frame	109
TRAV3-1	F	TRAJ22	F	CAVSASGSWQLIF	in-frame	101
TRAV7N-5	F	TRAJ15	F	CAVSMRQGGRALIF	in-frame	97
TRAV4N-4	F	TRAJ23	F	CAAEANYNQGKLIF	in-frame	93
TRAV5N-4	F	TRAJ33	F	CAAGGGNYQLIW	in-frame	91
TRAV7-6	F	TRAJ23	F	CAVVNYNQGKLIF	in-frame	87
TRAV4N-4	F	TRAJ32	F	CAAERNYGSSGNKLIF	in-frame	87
TRAV7N-6	F	TRAJ18	F	CAVSRGSALGRLHF	in-frame	80
TRAV14D-3/DV8	F	TRAJ13	F	CAASERSGTYQRF	in-frame	80
TRAV3N-3	F	TRAJ12	F	CAVSLGLEAIKW**F	out-of-frame	77
TRAV14N-1	F	TRAJ30	F	CAASEANAYKVIF	in-frame	77
TRAV12N-2	F	TRAJ39	F	CALRHNAGAKLTF	in-frame	77
TRAV13D-1	F	TRAJ37	F	CALETGNTGKLIF	in-frame	75
TRAV7-5	F	TRAJ28	F	CAVSKPGTGSNRLTF	in-frame	73
TRAV6N-5	F	TRAJ2	F	CALGASGGLSGKLTF	in-frame	73
TRAV8D-1	F	TRAJ40	F	CVLNTGNYKYVF	in-frame	72
TRAV7D-2	F	TRAJ37	F	CAASKTGNTGKLIF	in-frame	71
TRAV7D-4	F	TRAJ23	F	CAASPMNYNQGKLIF	in-frame	70
TRAV5D-4	F	TRAJ33	F	CAARGG*SNYQLIW	out-of-frame	70
TRAV7D-4	F	TRAJ23	F	CAASRLNYNQGKLIF	in-frame	64
TRAV4D-4	F	TRAJ42	F	CAAPNSGGSNAKLTF	in-frame	61
TRAV14D-3/DV8	F	TRAJ49	F	CAASVAGYQNFYF	in-frame	61
TRAV5D-4	F	TRAJ52	F	CAASNTGANTGKLTF	in-frame	60
TRAV4N-3	F	TRAJ12	F	CAAWTGGYKVVF	in-frame	59
TRAV12D-3	F	TRAJ49	F	CALSQHGLPELL*F	out-of-frame	59
TRAV12-3	F	TRAJ34	F	CALSGIFQYQQSR*F	out-of-frame	59
TRAV6N-7	F	TRAJ13	F	CALGSNSGTYQRF	in-frame	58
TRAV13N-2	F	TRAJ34	F	CAMSNTNKVVF	in-frame	58
TRAV7D-4	F	TRAJ37	F	CAATGNTGKLIF	in-frame	55
TRAV16D/DV11	F	TRAJ48	F	CAMREANYGNEKITF	in-frame	53
TRAV10	F	TRAJ42	F	CADGGSNAKLTF	in-frame	53
TRAV2	F	TRAJ18	F	CIVTADRGSALGRLHF	in-frame	52
TRAV6N-7	F	TRAJ40	F	CALGFNTGNYKYVF	in-frame	50
TRAV9N-4	F	TRAJ52	F	CVLSVAGANTGKLTF	in-frame	49
TRAV10	F	TRAJ31	F	CAASSSSNNRIFF	in-frame	47
TRAV9N-2	F	TRAJ15	F	CVLRTYQGGRALIF	in-frame	46
TRAV9D-4	F	TRAJ48	F	CAVSYYGNEKITF	in-frame	44
TRAV7-3	F	TRAJ4	ORF	CAVSMSSFNKLTF	in-frame	43
TRAV5N-4	F	TRAJ9	F	CAASAGGYKLTF	in-frame	42
TRAV9N-4	F	TRAJ40	F	CVLSANTGNYKYVF	in-frame	41
TRAV9D-4	F	TRAJ37	F	CAVSITGNTGKLIF	in-frame	37
TRAV16D/DV11	F	TRAJ18	F	CAMREARGSALGRLHF	in-frame	36
TRAV12N-3	F	TRAJ6	F	CALSRPSGGNYKPTF	in-frame	36
TRAV15N-2	F	TRAJ16	F	CALSELIKIQVARSW**F	out-of-frame	35
TRAV9N-4	F	TRAJ37	F	CVLSAGNTGKLIF	in-frame	34
TRAV9N-2	F	TRAJ31	F	CVRGRNSNNRIFF	in-frame	31
TRAV5N-4	F	TRAJ11	F	CAADDSGYNKLTF	in-frame	30
TRAV13N-1	F	TRAJ9	F	CALNMGYKLTF	in-frame	30
TRAV12-3	F	TRAJ42	F	CALSEVWRKQCKAN*F	out-of-frame	29
TRAV9N-4	F	TRAJ23	F	CVLSAWNNQGKLIF	in-frame	27
TRAV4N-3	F	TRAJ11	F	CAAENDSGYNKLTF	in-frame	26
TRAV16N	F	TRAJ18	F	CAMRAVNRGSALGRLHF	in-frame	25
TRAV7-1	F	TRAJ27	F	CAVSKANTGKLTF	in-frame	24
TRAV5-1	F	TRAJ12	F	CSASSAGGYKVVF	in-frame	24
TRAV9N-4	F	TRAJ37	F	CVLSITGNTGKLIF	in-frame	23
TRAV4N-4	F	TRAJ39	F	CAAERNAGAKLTF	in-frame	23
TRAV9N-4	F	TRAJ30	F	CVLSARAYKVIF	in-frame	21
TRAV7N-6	F	TRAJ23	F	CAVSLMNYNQGKLIF	in-frame	21
TRAV9N-4	F	TRAJ30	F	CVLSASTNAYKVIF	in-frame	20
TRAV9N-2	F	TRAJ52	F	CVLSVAGANTGKLTF	in-frame	20
TRAV13N-1	F	TRAJ15	F	CAMDPYQGGRALIF	in-frame	19
TRAV9N-4	F	TRAJ6	F	CVLSLTSGGNYKPTF	in-frame	18
TRAV5-1	F	TRAJ30	F	CSASPHDTNAYKVIF	in-frame	17
TRAV4N-4	F	TRAJ16	F	CAASTSSGQKLVF	in-frame	17
TRAV13N-2	F	TRAJ4	ORF	CAIRVSGSFNKLTF	in-frame	17
TRAV10	F	TRAJ17	F	CAASMSTNSAGNKLTF	in-frame	17
TRAV12N-3	F	TRAJ31	F	CALSASRNSNNRIFF	in-frame	16
TRAV9N-2	F	TRAJ37	F	CVLSAGNTGKLIF	in-frame	15
TRAV16N	F	TRAJ18	F	CAMREARGSALGRLHF	in-frame	15
TRAV14N-1	F	TRAJ21	F	CAASETNYNVLYF	in-frame	15
TRAV7D-4	F	TRAJ44	ORF	CAASGTGSGGKLTL	in-frame	14
TRAV6D-4	F	TRAJ22	F	CALVVSSGSWQLIF	in-frame	14
TRAV13-4/DV7	F	TRAJ53	F	CAMGRGVEAAITN**TF	out-of-frame	14
TRAV7N-5	F	TRAJ31	F	CAVNKGNNRIFF	in-frame	13
TRAV4D-3	F	TRAJ31	F	CAAEVGSNNRIFF	in-frame	13
TRAV4D-3	F	TRAJ47	ORF	CAADYTNKMIF	in-frame	12
TRAV17	F	TRAJ40	F	CALEGLGNYKYVF	in-frame	12
TRAV9N-2	F	TRAJ40	F	CVLSANTGNYKYVF	in-frame	11
TRAV3N-3	F	TRAJ23	F	CAVSGYNQGKLIF	in-frame	11
TRAV13-4/DV7	F	TRAJ52	F	CAMELGANTGKLTF	in-frame	11
TRAV7D-2	F	TRAJ23	F	CAASMNYNQGKLIF	in-frame	10
TRAV6D-7	F	TRAJ49	F	CALSDNTGYQNFYF	in-frame	10
TRAV6D-6	F	TRAJ16	F	CALGAATSSGQKLV*W	out-of-frame	10
TRAV7N-5	F	TRAJ31	F	CAVSKSNNRIFF	in-frame	9
TRAV5N-4	F	TRAJ31	F	CAASAGNNRIFF	in-frame	9
TRAV4D-4	F	TRAJ50	F	CAAERTSSFSKLVF	in-frame	9
TRAV12N-2	F	TRAJ15	F	CALAGGRALIF	in-frame	9
TRAV10N	F	TRAJ31	F	CAASRNSNNRIFF	in-frame	9
TRAV9N-3	F	TRAJ44	ORF	CAVSPRGSGGKLTL	in-frame	8
TRAV9N-2	F	TRAJ23	F	CVLSAWNNQGKLIF	in-frame	8
TRAV7N-5	F	TRAJ31	F	CEVSKGNNRIFF	in-frame	8
TRAV7-2	F	TRAJ9	F	CAASMNMGYKLTF	in-frame	8
TRAV4N-4	F	TRAJ21	F	CAAEEGYNVLYF	in-frame	8
TRAV3N-3	F	TRAJ43	F	CAVSDNNNVPRF	in-frame	8
TRAV13N-2	F	TRAJ52	F	CAMVANTGANTGKLTF	in-frame	8
TRAV9-1	F	TRAJ31	F	CAVSANSNNRIFF	in-frame	7
TRAV7-5	F	TRAJ27	F	CAVGMGTNTGKLTF	in-frame	7
TRAV14D-3/DV8	F	TRAJ22	F	CAASGSSGSWQLIF	in-frame	7
TRAV13-4/DV7	F	TRAJ26	F	CALLNNYAQGLTF	in-frame	7
TRAV9N-2	F	TRAJ37	F	CVLSITGNTGKLIF	in-frame	6
TRAV7N-5	F	TRAJ31	F	CVVSKGNNRIFF	in-frame	6
TRAV7D-4	F	TRAJ26	F	CAASEIYAQGLTF	in-frame	6
TRAV6N-6	F	TRAJ23	F	CALSNYNQGKLIF	in-frame	6
TRAV4N-4	F	TRAJ15	F	CAAAYQGGRALIF	in-frame	6
TRAV4N-3	F	TRAJ31	F	CVAEVGSNNRIFF	in-frame	6
TRAV14N-1	F	TRAJ43	F	CAAMNNNNAPRF	in-frame	6
TRAV13D-1	F	TRAJ26	F	CAMERWNYAQGLTF	in-frame	6
TRAV13D-1	F	TRAJ26	F	CALLNNYAQRLTF	in-frame	6
TRAV13-4/DV7	F	TRAJ52	F	CAMVANTGANTGKLMF	in-frame	6
TRAV12N-3	F	TRAJ23	F	CALSPYSQGKLIF	in-frame	6
TRAV12N-3	F	TRAJ12	F	CALSGTGGYKVVF	in-frame	6
TRAV1	F	TRAJ27	F	CAVRDRTPIQAK**TF	out-of-frame	6
TRAV9N-4	F	TRAJ34	F	CVLRAPSNTNKVVF	in-frame	5
TRAV9N-4	F	TRAJ13	F	CALGIGNSGTYQRF	in-frame	5
TRAV9D-1	F	TRAJ22	F	CAVASSGSWQLIF	in-frame	5
TRAV8D-1	F	TRAJ32	F	CATEPYGSSGNKLIF	in-frame	5
TRAV7N-5	F	TRAJ31	F	CAVSKGNNRVFF	in-frame	5
TRAV7N-5	F	TRAJ31	F	CAVSKGNNRIVF	in-frame	5
TRAV7N-5	F	TRAJ31	F	CAVSKDNNRIFF	in-frame	5
TRAV7N-5	F	TRAJ31	F	CAVGKGNNRIFF	in-frame	5
TRAV7D-4	F	TRAJ34	F	CADSEDSNTNKVVF	in-frame	5
TRAV7-5	F	TRAJ17	F	CVVSMTNSAGNKLTF	in-frame	5
TRAV6N-7	F	TRAJ16	F	CARSPTSSGQKLV*W	out-of-frame	5
TRAV6D-6	F	TRAJ16	F	CALGATTSSGQKLVF	in-frame	5
TRAV6D-6	F	TRAJ16	F	CALGAATSSSQKLVF	in-frame	5
TRAV4N-3	F	TRAJ47	ORF	CAADYANKMIF	in-frame	5
TRAV4D-3	F	TRAJ47	ORF	CATDYANKMIF	in-frame	5
TRAV14N-3	F	TRAJ15	F	CAASGNQGGRALIF	in-frame	5
TRAV13D-1	F	TRAJ42	F	CALERGGRNAKLTF	in-frame	5
TRAV13-4/DV7	F	TRAJ52	F	CAMVANTGANTRKLTF	in-frame	5
TRAV13-4/DV7	F	TRAJ49	F	CAIDRTGYQNFYF	in-frame	5
TRAV13-4/DV7	F	TRAJ17	F	CAIESSAGNKLTF	in-frame	5
TRAV12N-3	F	TRAJ9	F	CALSDGNMSYKLTF	in-frame	5
TRAV12N-3	F	TRAJ23	F	CVLSPYNQGKLIF	in-frame	5
TRAV12-3	F	TRAJ23	F	CALSPYNQGKLIF	in-frame	5
TRAV10N	F	TRAJ6	F	CVATSGGNYKPTF	in-frame	5
TRAV10N	F	TRAJ6	F	CAATSGRNYKPTF	in-frame	5
TRAV9N-4	F	TRAJ26	F	CALSMDNYAKGLTF	in-frame	4
TRAV9N-3	F	TRAJ37	F	CVLSITGNTGKLIF	in-frame	4
TRAV9N-2	F	TRAJ30	F	CVLSARAYKVIF	in-frame	4
TRAV9N-2	F	TRAJ30	F	CVLGASTNAYKVIF	in-frame	4
TRAV9D-4	F	TRAJ37	F	CAVGAPGNTGKLIF	in-frame	4
TRAV9D-4	F	TRAJ31	F	CAVSVNSNNRIFF	in-frame	4
TRAV8D-1	F	TRAJ32	F	CATDPYGSSDNKLIF	in-frame	4
TRAV8-1	F	TRAJ27	F	CTNNTNTGKLTF	in-frame	4
TRAV7N-6	F	TRAJ9	F	CAVWGMSYKLTF	in-frame	4
TRAV7N-5	F	TRAJ31	F	CAVRKGNNRIFF	in-frame	4
TRAV7N-4	F	TRAJ22	F	CVVRASSGSWQLIF	in-frame	4
TRAV7N-4	F	TRAJ22	F	CAVRASSGS.QLIF	out-of-frame	4
TRAV7D-4	F	TRAJ34	F	CVASEDSNTNKVVF	in-frame	4
TRAV7D-4	F	TRAJ34	F	CAASENSNTNKVVF	in-frame	4
TRAV7D-4	F	TRAJ34	F	CAASEDSNNNKVVF	in-frame	4
TRAV7D-4	F	TRAJ22	F	CAVRASSGSWQLIF	in-frame	4
TRAV7D-2	F	TRAJ31	F	CAVSKGNNRIFF	in-frame	4
TRAV7-5	F	TRAJ27	F	CVVSMGTNTGKLTF	in-frame	4
TRAV7-2	F	TRAJ35	F	CAASRTGFASALTF	in-frame	4
TRAV6D-6	F	TRAJ37	F	CALGERTGNTGKLIF	in-frame	4
TRAV5-4	ORF	TRAJ33	F	CAAGGGNYQLIW	in-frame	4
TRAV4N-3	F	TRAJ31	F	CAAEVGRNNRIFF	in-frame	4
TRAV4N-3	F	TRAJ31	F	CAAEVGGNNRIFF	in-frame	4
TRAV4D-4	F	TRAJ52	F	CAASTGASTGKLTF	in-frame	4
TRAV4D-3	F	TRAJ47	ORF	CAADYVNKMIF	in-frame	4
TRAV4D-3	F	TRAJ40	F	CAAGYNTRNYKYVF	in-frame	4
TRAV3D-3	F	TRAJ34	F	CAVSASNTNKVVF	in-frame	4
TRAV17	F	TRAJ44	ORF	CVLERGGSGGKLTL	in-frame	4
TRAV14N-3	F	TRAJ23	F	CAAIGYSQGKLIF	in-frame	4
TRAV14N-1	F	TRAJ52	F	CATSPTGANTGKLTF	in-frame	4
TRAV14N-1	F	TRAJ52	F	CAASPTGANTGKLMF	in-frame	4
TRAV14D-3/DV8	F	TRAJ50	F	CAASGASSSFSKLVF	in-frame	4
TRAV13N-2	F	TRAJ49	F	CAIDRTGYQNFYF	in-frame	4
TRAV13N-2	F	TRAJ42	F	CALERGGSNAKLTF	in-frame	4
TRAV13N-2	F	TRAJ17	F	CAIESSEGNKLTF	in-frame	4
TRAV13D-1	F	TRAJ49	F	CAIDRTGYQNFYF	in-frame	4
TRAV13D-1	F	TRAJ39	F	CALDVGAKLTF	in-frame	4
TRAV13-4/DV7	F	TRAJ52	F	CAMVDNTGANTGKLTF	in-frame	4
TRAV13-4/DV7	F	TRAJ52	F	CAMGANTGANTGKLTF	in-frame	4
TRAV13-4/DV7	F	TRAJ52	F	CAIVANTGANTGKLTF	in-frame	4
TRAV13-4/DV7	F	TRAJ26	F	CAMEAITMPRD**TF	out-of-frame	4
TRAV12N-3	F	TRAJ23	F	CALSPYNQEKLIF	in-frame	4
TRAV12N-3	F	TRAJ23	F	CALSPHNQGKLIF	in-frame	4
TRAV12N-3	F	TRAJ23	F	CALSHYNQGKLIF	in-frame	4
TRAV12N-2	F	TRAJ9	F	CTLSEGNMGYKLTF	in-frame	4
TRAV12N-2	F	TRAJ23	F	CALSPYNQGKLIF	in-frame	4
TRAV12D-2	F	TRAJ23	F	CALSPYNQGKLIF	in-frame	4
TRAV12-3	F	TRAJ56	F	CALSDAGGNNKLTF	in-frame	4
TRAV12-3	F	TRAJ15	F	CVLAGGRALIF	in-frame	4
TRAV10N	F	TRAJ6	F	CTATSGGNYKPTF	in-frame	4
TRAV10N	F	TRAJ6	F	CAVTSGGNYKPTF	in-frame	4
TRAV9N-3	F	TRAJ37	F	CVLSAGNTGKLIF	in-frame	3
TRAV9N-3	F	TRAJ27	F	CAVSLYNTNTGKLTF	in-frame	3
TRAV9N-3	F	TRAJ22	F	RAVILLLAAGNS**F	out-of-frame	3
[truncated: 4,188 more rows]

## Sheet: kid PD1-CD153- trb
TRBV	Functionality	TRBJ	Functionality	CDR3 sequence	Frame	Reads
[truncated: 5,697 more rows]

[truncated: 7 more sheets: spl PD1+CD153+ tra, spl PD1+CD153+ trb, spl PD1+CD153- tra, spl PD1+CD153- trb, spl PD1-CD153- tra, spl PD1-CD153- trb, BCR sequence data]
